# Supplementary material for: QTL detection and putative candidate gene prediction for leaf rolling under moisture stress condition in wheat
Source: Sci Rep. 2020 Oct 29;10:18696. doi: 10.1038/s41598-020-75703-4 (PMC7596552; doi:10.1038/s41598-020-75703-4)
Supplement: Supplementary file 3 — Supplementary Information. [file 41598_2020_75703_MOESM3_ESM.xlsx]

## Sheet: Info
Title page for supplementary data sheet S1
QTL DETECTION AND PUTATIVE CANDIDATE GENE PREDICTION FOR LEAF ROLLING UNDER MOISTURE STRESS CONDITION IN WHEAT
Aakriti Verma, M. Niranjana, S.K. Jha, Niharika Mallick, Priyanka Agarwal and Vinod*

## Sheet: SNP_Genotyping
Supplementary data sheet 1. Genotyping of Polymorphic SNPs on RILs derived from parental lines NI5439 and HD2012
probeset_id	NI5439	HD2012	RIL_1	RIL_2	RIL_3	RIL_4	RIL_5	RIL_6	RIL_7	RIL_8	RIL_9	RIL_10	RIL_11	RIL_12	RIL_13	RIL_14	RIL_15	RIL_16	RIL_17	RIL_18	RIL_19	RIL_20	RIL_21	RIL_22	RIL_23	RIL_24	RIL_25	RIL_26	RIL_27	RIL_28	RIL_29	RIL_30	RIL_31	RIL_32	RIL_33	RIL_34	RIL_35	RIL_36	RIL_37	RIL_38	RIL_39	RIL_40	RIL_41	RIL_42	RIL_43	RIL_44	RIL_45	RIL_46	RIL_47
AX-94395617	CC	GG	CC	GG	GG	GG	GG	CC	CC	CC	CC	GG	---	GG	CC	CC	CC	CC	CC	CC	CC	GG	GG	GG	GG	---	GG	GG	GG	CC	GG	CC	GG	GG	CC	GG	CC	GG	CC	CC	CC	CC	CC	CC	GG	CC	CC	GG	GG
AX-94397085	---	CC	---	---	---	---	---	---	---	CC	---	CC	---	---	CC	---	---	CC	CC	---	CC	---	---	CC	---	---	CC	CC	CC	---	CC	---	CC	---	CC	---	CC	CC	---	---	---	---	---	---	---	---	---	---	CC
AX-94397743	TT	CC	TT	CC	CC	CC	CC	TT	TT	TT	TT	CC	TT	TT	TT	TT	TT	TT	TT	TT	TT	TT	CC	CC	CC	TT	CC	CC	CC	TT	CC	TT	CC	CC	TT	CC	TT	CC	TT	TT	TT	TT	TT	TT	CC	TT	TT	CC	CC
AX-94398183	GG	AA	GG	AA	AA	AA	AA	GG	GG	GG	GG	AA	GG	GG	GG	GG	GG	GG	GG	GG	GG	GG	AA	AA	AA	GG	AA	AA	AA	GG	AA	GG	AA	AA	GG	AA	GG	AA	GG	GG	GG	GG	GG	GG	AA	GG	GG	AA	AA
AX-94398706	TT	CC	TT	CC	CC	TT	TT	TT	CC	TT	TT	TT	CC	CC	TT	TT	TT	TT	TT	TT	TT	TT	CC	CC	CC	TT	CC	CC	CC	TT	TT	TT	TT	CC	TT	CC	TT	CC	TT	TT	TT	TT	TT	TT	CC	TT	TT	CC	CC
AX-94400275	CC	TT	CC	TT	TT	TT	TT	CC	CC	CC	CC	TT	CC	TT	CC	CC	CC	CC	CC	CC	CC	CC	TT	TT	TT	---	TT	TT	TT	CC	TT	CC	TT	TT	CC	TT	CC	TT	CC	CC	CC	CC	CC	CC	TT	CC	CC	TT	TT
AX-94400371	CC	TT	CC	TT	TT	TT	TT	CC	CC	CC	CC	TT	CC	CC	CC	CC	CC	CC	CC	CC	CC	CC	TT	TT	TT	---	TT	TT	TT	CC	TT	CC	TT	TT	CC	TT	CC	TT	CC	CC	CC	CC	CC	CC	TT	CC	CC	TT	TT
AX-94402739	---	CC	---	CC	CC	CC	CC	---	---	---	---	---	CC	CC	---	---	---	---	---	---	---	CC	---	CC	CC	---	CC	CC	CC	---	CC	---	CC	CC	---	CC	---	CC	---	---	CC	---	---	---	CC	---	---	CC	CC
AX-94405391	CC	---	CC	---	---	---	---	CC	CC	CC	CC	CC	---	---	CC	CC	CC	CC	CC	CC	CC	CC	---	---	---	CC	---	---	---	CC	CC	CC	CC	---	CC	---	CC	---	CC	CC	CC	CC	CC	CC	---	CC	CC	---	---
AX-94405726	---	GG	---	GG	---	GG	GG	---	GG	GG	GG	GG	GG	GG	---	GG	GG	---	---	---	---	CC	GG	---	GG	GG	GG	---	---	---	GG	GG	CC	CC	---	GG	GG	GG	GG	GG	---	---	GG	GG	---	---	---	GG	GG
AX-94412593	TT	CC	TT	CC	CC	CC	CC	TT	TT	TT	TT	CC	TT	TT	TT	TT	TT	TT	TT	TT	TT	TT	CC	CC	---	---	CC	CC	CC	TT	CC	TT	CC	CC	TT	CC	TT	CC	TT	TT	TT	TT	TT	TT	CC	TT	TT	CC	CC
AX-94415357	CC	TT	CC	TT	TT	TT	TT	CC	CC	CC	CC	CC	TT	TT	CC	CC	CC	CC	CC	CC	CC	CC	TT	TT	TT	CC	TT	TT	TT	CC	CC	CC	CC	TT	CC	TT	CC	TT	CC	CC	CC	CC	CC	CC	TT	CC	CC	TT	TT
AX-94415384	TT	AA	TT	AA	AA	AA	AA	TT	TT	TT	TT	AA	TT	TT	TT	TT	TT	TT	TT	TT	TT	TT	AA	AA	AA	TT	AA	AA	AA	TT	AA	TT	AA	AA	TT	AA	TT	AA	TT	TT	TT	TT	TT	TT	AA	TT	TT	AA	AA
AX-94416187	CC	GG	CC	GG	GG	GG	GG	CC	GG	CC	CC	GG	GG	CC	CC	CC	CC	GG	GG	CC	CC	CC	GG	GG	GG	---	GG	GG	GG	CC	CC	CC	GG	CC	GG	GG	CC	GG	CC	CC	CC	CC	CC	CC	CC	CC	CC	GG	GG
AX-94416982	CC	TT	CC	TT	TT	TT	TT	CC	TT	CC	CC	TT	TT	CC	CC	CC	CC	TT	TT	CC	CC	CC	TT	TT	TT	---	TT	TT	TT	CC	CC	CC	TT	TT	TT	TT	CC	TT	CC	CC	CC	CC	CC	CC	CC	CC	CC	TT	TT
AX-94417411	AA	GG	AA	GG	GG	GG	GG	AA	AA	AA	AA	GG	AA	GG	AA	AA	AA	AA	AA	AA	AA	AA	GG	GG	GG	AA	GG	GG	GG	AA	GG	AA	GG	GG	AA	GG	AA	GG	AA	AA	AA	AA	AA	AA	GG	AA	AA	GG	GG
AX-94418426	CC	TT	CC	TT	TT	TT	TT	CC	CC	CC	CC	TT	CC	CC	CC	CC	CC	CC	CC	CC	CC	CC	TT	TT	TT	---	TT	TT	TT	CC	TT	CC	TT	TT	CC	TT	CC	TT	CC	CC	CC	CC	CC	CC	TT	CC	CC	TT	TT
AX-94423447	GG	AA	GG	AA	AA	AA	AA	GG	GG	GG	GG	AA	GG	AA	GG	GG	GG	GG	GG	GG	GG	AA	AA	AA	AA	---	AA	AA	AA	GG	AA	GG	AA	AA	GG	AA	GG	AA	GG	GG	GG	GG	GG	GG	AA	GG	GG	AA	---
AX-94425760	CC	---	CC	---	---	CC	CC	CC	---	CC	CC	CC	---	---	CC	CC	CC	CC	CC	CC	CC	CC	---	---	---	CC	CC	---	---	CC	---	CC	---	---	CC	---	CC	---	---	CC	---	CC	CC	CC	---	CC	CC	---	---
AX-94430348	TT	CC	TT	CC	TT	CC	CC	CC	TT	CC	TT	TT	---	TT	CC	TT	TT	TT	TT	TT	CC	TT	TT	CC	CC	---	CC	CC	CC	CC	CC	CC	CC	CC	TT	CC	CC	CC	CC	CC	CC	TT	TT	TT	CC	CC	CC	TT	CC
AX-94433343	---	GG	---	---	---	---	---	---	---	---	---	---	GG	---	---	GG	GG	GG	GG	---	---	---	GG	---	---	GG	---	GG	---	GG	GG	GG	GG	GG	GG	GG	GG	GG	GG	GG	GG	---	---	---	GG	---	---	GG	---
AX-94436763	---	AA	---	AA	---	---	---	AA	AA	---	---	AA	---	---	AA	AA	AA	AA	AA	---	AA	---	---	---	AA	AA	AA	---	---	AA	AA	AA	AA	AA	AA	AA	AA	AA	---	AA	---	---	---	---	---	AA	AA	AA	AA
AX-94437971	TT	CC	TT	CC	CC	TT	TT	TT	CC	TT	TT	TT	CC	CC	TT	TT	TT	TT	TT	TT	TT	CC	CC	---	CC	TT	TT	CC	CC	TT	TT	TT	TT	CC	TT	CC	TT	CC	CC	TT	CC	TT	TT	TT	CC	TT	TT	CC	---
AX-94441027	TT	CC	TT	CC	CC	CC	CC	TT	TT	TT	TT	CC	TT	TT	TT	TT	TT	TT	TT	TT	TT	CC	CC	CC	CC	TT	CC	CC	CC	TT	CC	TT	CC	CC	TT	CC	TT	CC	TT	TT	TT	TT	TT	TT	CC	TT	TT	CC	CC
AX-94444425	CC	---	CC	---	---	---	---	CC	---	CC	CC	---	CC	CC	CC	---	---	---	---	CC	CC	CC	---	---	---	---	---	---	---	CC	CC	CC	---	CC	---	---	---	---	---	CC	CC	CC	CC	CC	CC	CC	CC	---	---
AX-94449010	AA	TT	AA	TT	TT	TT	TT	AA	AA	AA	---	TT	AA	TT	AA	AA	AA	AA	AA	AA	AA	TT	TT	TT	TT	AA	TT	TT	TT	AA	TT	AA	TT	TT	AA	TT	AA	TT	AA	AA	AA	AA	AA	AA	TT	AA	AA	TT	TT
AX-94449293	TT	CC	TT	CC	CC	TT	TT	TT	CC	TT	TT	TT	CC	CC	TT	TT	TT	TT	TT	TT	TT	TT	CC	CC	CC	TT	CC	CC	CC	TT	TT	TT	TT	CC	TT	CC	TT	CC	TT	TT	TT	TT	TT	TT	CC	TT	TT	CC	CC
AX-94454172	CC	---	CC	---	---	CC	CC	GG	---	CC	CC	CC	---	CC	---	CC	---	---	---	CC	---	CC	CC	CC	---	---	CC	CC	CC	---	---	---	---	CC	---	---	---	---	CC	---	CC	CC	CC	CC	CC	---	---	CC	---
AX-94456055	TT	CC	TT	CC	CC	CC	CC	TT	CC	---	TT	CC	CC	TT	TT	TT	TT	CC	CC	TT	TT	TT	CC	CC	CC	TT	CC	CC	CC	TT	TT	TT	CC	CC	CC	CC	TT	CC	TT	TT	TT	TT	TT	TT	TT	TT	TT	CC	CC
AX-94456767	CC	---	CC	---	---	---	---	CC	CC	CC	CC	---	---	---	CC	CC	CC	CC	CC	CC	CC	CC	---	---	---	CC	---	---	---	CC	---	CC	---	---	CC	---	CC	---	CC	CC	CC	CC	CC	CC	---	CC	CC	---	---
AX-94462123	CC	---	CC	---	---	---	---	CC	CC	CC	CC	CC	---	---	CC	CC	CC	CC	CC	CC	CC	CC	CC	---	---	CC	---	---	---	CC	---	CC	---	---	CC	---	CC	---	CC	CC	---	CC	---	CC	---	CC	CC	---	---
AX-94462130	CC	TT	CC	TT	TT	TT	TT	CC	CC	CC	---	TT	CC	TT	CC	CC	CC	CC	CC	CC	CC	TT	TT	TT	TT	---	TT	TT	TT	CC	TT	CC	TT	TT	CC	TT	CC	TT	CC	CC	CC	CC	CC	CC	TT	CC	CC	TT	TT
AX-94464778	CC	AA	CC	AA	CC	CC	CC	AA	AA	CC	CC	AA	CC	AA	AA	CC	CC	CC	CC	CC	AA	CC	AA	CC	AA	AA	AA	CC	CC	CC	CC	CC	CC	CC	CC	CC	---	AA	CC	CC	AA	CC	AA	AA	CC	CC	CC	AA	AA
AX-94472344	---	TT	---	TT	TT	TT	TT	TT	TT	---	---	TT	---	TT	TT	---	---	TT	TT	---	TT	---	TT	TT	TT	TT	---	---	TT	---	---	---	TT	---	TT	---	---	TT	TT	---	---	---	---	---	TT	TT	TT	---	TT
AX-94474537	CC	TT	CC	TT	CC	CC	CC	TT	CC	TT	CC	TT	CC	CC	TT	CC	CC	TT	TT	CC	TT	TT	CC	TT	TT	---	TT	CC	TT	CC	CC	CC	CC	CC	TT	CC	CC	TT	CC	CC	TT	CC	CC	CC	CC	CC	CC	CC	CC
AX-94488122	---	AA	---	AA	---	---	AA	---	AA	---	---	AA	---	---	---	---	---	AA	AA	---	---	---	AA	---	---	---	---	AA	---	AA	AA	AA	AA	---	AA	AA	---	AA	AA	AA	---	---	---	---	---	AA	AA	---	AA
AX-94488826	CC	TT	CC	TT	TT	TT	TT	CC	TT	CC	CC	TT	TT	CC	CC	CC	CC	TT	TT	CC	CC	CC	TT	TT	TT	---	TT	TT	TT	CC	CC	CC	CC	CC	TT	TT	CC	TT	CC	CC	CC	CC	CC	CC	CC	---	CC	TT	TT
AX-94490278	---	CC	---	CC	CC	CC	CC	---	---	---	---	---	CC	CC	---	---	---	---	---	---	---	---	---	CC	CC	---	CC	CC	CC	---	CC	---	CC	CC	---	CC	---	CC	---	---	CC	---	---	---	CC	---	---	CC	CC
AX-94492604	CC	TT	CC	TT	TT	CC	CC	CC	TT	CC	CC	CC	TT	TT	CC	CC	CC	CC	CC	CC	CC	TT	TT	TT	TT	CC	CC	TT	TT	CC	CC	CC	CC	TT	CC	TT	CC	TT	CC	CC	CC	CC	CC	CC	TT	CC	CC	TT	TT
AX-94496430	TT	GG	TT	GG	TT	GG	GG	TT	GG	TT	GG	TT	TT	TT	TT	TT	TT	GG	GG	TT	TT	TT	GG	TT	GG	GG	TT	TT	TT	GG	GG	TT	GG	TT	GG	GG	GG	GG	TT	GG	TT	TT	TT	TT	TT	GG	GG	GG	TT
AX-94497542	CC	GG	CC	GG	GG	GG	GG	CC	CC	CC	CC	GG	CC	CC	CC	CC	CC	CC	CC	CC	CC	CC	GG	GG	---	---	GG	GG	GG	CC	GG	CC	GG	GG	CC	GG	CC	GG	CC	CC	CC	CC	CC	CC	GG	CC	CC	GG	GG
AX-94502624	TT	CC	TT	CC	CC	TT	TT	TT	CC	TT	TT	CC	CC	CC	TT	TT	TT	TT	TT	TT	TT	TT	CC	CC	CC	TT	TT	TT	CC	TT	CC	TT	CC	CC	TT	CC	TT	CC	TT	TT	TT	TT	TT	TT	CC	TT	TT	CC	CC
AX-94505680	TT	CC	TT	CC	CC	CC	CC	TT	CC	TT	TT	CC	CC	TT	TT	TT	TT	CC	CC	TT	TT	TT	CC	CC	CC	TT	CC	CC	CC	TT	TT	TT	TT	CC	CC	CC	TT	CC	TT	TT	TT	TT	TT	TT	TT	TT	TT	CC	CC
AX-94512190	---	AA	---	AA	AA	AA	AA	---	---	---	---	---	AA	AA	---	---	---	---	---	---	---	AA	AA	AA	AA	---	AA	AA	AA	---	---	AA	---	AA	---	AA	---	AA	---	---	AA	---	---	---	AA	---	---	AA	AA
AX-94513107	GG	---	GG	---	---	---	---	GG	GG	GG	GG	GG	---	---	GG	GG	GG	GG	GG	GG	GG	---	---	---	---	GG	---	---	---	GG	GG	GG	GG	---	GG	---	GG	---	GG	GG	---	GG	GG	GG	---	GG	GG	---	---
AX-94522489	CC	TT	CC	TT	TT	TT	TT	CC	TT	CC	CC	TT	CC	CC	CC	TT	TT	TT	TT	CC	CC	CC	TT	TT	---	CC	TT	TT	TT	CC	CC	CC	TT	CC	TT	TT	---	TT	CC	CC	CC	CC	CC	CC	CC	CC	CC	TT	TT
AX-94522764	---	AA	---	AA	AA	AA	AA	---	AA	---	---	AA	AA	---	---	---	---	AA	AA	---	---	---	AA	AA	AA	---	AA	AA	AA	---	---	---	AA	---	AA	AA	---	AA	---	---	---	---	---	---	---	---	---	AA	---
AX-94525103	TT	AA	TT	AA	AA	AA	AA	TT	TT	TT	TT	AA	TT	TT	TT	TT	TT	TT	TT	TT	TT	TT	AA	AA	---	TT	AA	AA	AA	TT	AA	TT	AA	AA	TT	AA	TT	AA	TT	TT	TT	TT	TT	TT	AA	TT	TT	AA	AA
AX-94526544	CC	TT	CC	TT	TT	TT	TT	CC	TT	CC	CC	TT	CC	CC	CC	TT	TT	TT	TT	CC	CC	CC	TT	TT	TT	---	TT	TT	TT	CC	CC	CC	TT	CC	TT	TT	TT	TT	CC	CC	CC	CC	CC	CC	CC	CC	CC	TT	TT
AX-94534146	CC	AA	CC	CC	CC	AA	AA	CC	AA	CC	CC	CC	CC	CC	CC	CC	CC	AA	AA	CC	CC	AA	AA	AA	CC	CC	CC	CC	AA	CC	AA	CC	AA	AA	AA	CC	CC	AA	CC	CC	AA	CC	CC	CC	AA	CC	CC	AA	AA
AX-94539426	GG	AA	GG	AA	AA	GG	GG	GG	AA	GG	GG	GG	AA	AA	GG	GG	GG	GG	GG	GG	GG	AA	AA	AA	AA	---	GG	AA	AA	GG	AA	GG	AA	AA	GG	AA	GG	AA	AA	GG	AA	GG	GG	GG	AA	GG	GG	AA	AA
AX-94542559	GG	AA	GG	AA	AA	AA	AA	GG	GG	GG	GG	AA	AA	AA	GG	GG	GG	GG	GG	GG	GG	GG	AA	AA	AA	---	AA	AA	AA	GG	GG	GG	GG	AA	GG	AA	GG	AA	GG	GG	GG	GG	GG	GG	AA	GG	GG	AA	AA
AX-94542766	AA	---	AA	AA	AA	AA	AA	---	AA	---	AA	---	AA	AA	---	AA	AA	---	---	AA	---	AA	AA	---	AA	AA	---	---	---	AA	---	AA	---	---	---	AA	---	---	AA	AA	AA	AA	AA	AA	AA	AA	AA	AA	---
AX-94547512	TT	CC	TT	CC	TT	CC	CC	TT	CC	TT	TT	CC	TT	TT	TT	CC	CC	CC	CC	TT	TT	TT	CC	CC	CC	CC	CC	CC	CC	TT	TT	TT	TT	TT	CC	CC	CC	CC	TT	TT	CC	TT	TT	TT	TT	TT	TT	CC	CC
AX-94552774	CC	TT	CC	TT	TT	TT	TT	CC	CC	CC	CC	TT	---	CC	CC	CC	CC	CC	CC	CC	CC	CC	TT	TT	TT	---	TT	TT	TT	CC	TT	CC	TT	TT	CC	TT	CC	TT	CC	CC	CC	CC	CC	CC	TT	CC	CC	TT	TT
AX-94555232	GG	AA	GG	GG	---	GG	GG	GG	GG	GG	GG	GG	AA	AA	GG	AA	AA	AA	AA	GG	GG	GG	AA	GG	GG	AA	GG	GG	GG	AA	AA	AA	GG	AA	AA	GG	AA	AA	AA	AA	AA	GG	GG	GG	AA	GG	GG	AA	GG
AX-94568594	TT	CC	TT	CC	TT	TT	TT	CC	TT	CC	TT	CC	TT	TT	CC	TT	TT	CC	CC	TT	CC	CC	TT	CC	---	TT	CC	TT	CC	TT	CC	TT	TT	CC	CC	TT	TT	CC	TT	TT	CC	TT	TT	TT	TT	TT	TT	TT	TT
AX-94580118	AA	GG	---	GG	GG	GG	GG	AA	AA	AA	---	GG	---	AA	AA	AA	AA	AA	AA	AA	---	AA	GG	GG	GG	AA	GG	GG	GG	AA	GG	AA	GG	GG	AA	GG	AA	GG	AA	AA	AA	AA	AA	AA	GG	AA	AA	GG	GG
AX-94581035	CC	GG	CC	CC	CC	GG	GG	CC	GG	CC	CC	CC	CC	GG	CC	GG	GG	GG	GG	CC	CC	CC	CC	GG	CC	CC	GG	GG	GG	CC	CC	CC	GG	CC	GG	GG	---	GG	GG	CC	GG	CC	CC	CC	CC	CC	CC	CC	GG
AX-94581354	---	CC	---	CC	---	CC	CC	---	CC	---	CC	---	---	---	---	---	---	CC	CC	---	---	---	CC	---	CC	---	---	---	---	CC	---	---	CC	---	CC	CC	CC	CC	---	---	CC	---	---	---	---	CC	---	---	---
AX-94583506	CC	TT	CC	TT	TT	CC	CC	CC	TT	CC	CC	CC	TT	TT	CC	CC	CC	CC	CC	CC	CC	TT	TT	TT	TT	---	CC	TT	TT	CC	CC	CC	CC	TT	CC	TT	CC	TT	CC	CC	CC	CC	CC	CC	TT	CC	CC	TT	TT
AX-94585769	GG	---	GG	---	---	---	---	GG	GG	GG	GG	GG	---	---	GG	GG	GG	GG	GG	GG	GG	GG	---	---	---	GG	---	---	---	GG	GG	GG	GG	---	GG	---	GG	---	GG	GG	GG	GG	GG	GG	---	GG	GG	---	---
AX-94597364	TT	AA	TT	AA	AA	AA	AA	TT	TT	TT	TT	TT	AA	AA	TT	TT	TT	TT	TT	TT	TT	TT	AA	AA	AA	TT	AA	AA	AA	TT	AA	TT	AA	AA	TT	AA	TT	AA	TT	TT	TT	TT	TT	TT	AA	TT	TT	AA	AA
AX-94603312	AA	---	AA	---	---	---	---	AA	AA	AA	AA	AA	---	---	AA	AA	AA	AA	AA	AA	AA	AA	AA	---	---	AA	---	---	---	AA	---	AA	---	---	AA	---	AA	---	AA	AA	AA	AA	AA	AA	---	AA	AA	---	---
AX-94608897	CC	GG	CC	GG	GG	GG	GG	CC	CC	CC	CC	GG	GG	GG	CC	CC	CC	CC	CC	CC	CC	CC	GG	GG	GG	---	GG	GG	GG	CC	GG	CC	GG	GG	CC	GG	CC	GG	CC	CC	CC	CC	CC	CC	GG	CC	CC	GG	GG
AX-94615576	---	GG	---	GG	GG	---	---	---	GG	---	---	---	---	GG	---	GG	GG	---	---	---	---	GG	---	---	GG	GG	---	---	---	GG	GG	GG	GG	GG	---	---	---	GG	---	GG	---	---	---	---	GG	---	---	---	---
AX-94616748	TT	AA	TT	AA	AA	TT	TT	TT	AA	TT	---	AA	TT	AA	TT	TT	TT	TT	TT	TT	TT	TT	AA	AA	AA	---	TT	TT	AA	TT	AA	TT	AA	AA	TT	AA	TT	AA	TT	TT	TT	TT	TT	TT	AA	TT	TT	AA	AA
AX-94618053	AA	CC	AA	CC	CC	CC	CC	---	AA	AA	AA	CC	AA	AA	AA	AA	AA	AA	AA	AA	AA	AA	CC	CC	CC	---	CC	CC	CC	AA	CC	AA	CC	CC	AA	CC	AA	CC	AA	AA	AA	AA	AA	AA	CC	AA	AA	CC	CC
AX-94623134	AA	GG	AA	AA	AA	GG	GG	AA	GG	AA	---	GG	AA	GG	AA	AA	AA	GG	GG	AA	AA	GG	GG	GG	---	AA	AA	AA	GG	AA	AA	AA	GG	GG	GG	GG	AA	GG	AA	AA	AA	AA	AA	AA	GG	AA	AA	GG	GG
AX-94624109	TT	CC	TT	CC	CC	CC	CC	TT	TT	TT	TT	CC	TT	CC	TT	TT	TT	TT	TT	TT	TT	CC	CC	CC	CC	---	CC	CC	CC	TT	CC	TT	CC	CC	TT	CC	TT	CC	TT	TT	TT	TT	TT	TT	CC	TT	TT	CC	CC
AX-94624955	TT	CC	TT	CC	CC	TT	TT	TT	CC	TT	TT	TT	CC	CC	TT	TT	TT	TT	TT	TT	TT	TT	CC	---	CC	TT	TT	CC	CC	TT	TT	TT	TT	CC	TT	CC	TT	CC	CC	TT	CC	TT	TT	TT	CC	TT	TT	CC	CC
AX-94633764	TT	---	TT	---	---	---	---	TT	TT	TT	TT	---	---	---	TT	TT	TT	TT	TT	TT	TT	TT	---	---	---	TT	---	---	---	TT	---	TT	---	---	TT	---	TT	---	TT	TT	TT	TT	TT	TT	---	TT	TT	---	---
AX-94636081	---	AA	---	AA	---	AA	AA	AA	AA	---	---	AA	---	---	AA	AA	AA	---	---	---	AA	AA	---	---	AA	AA	AA	---	---	---	---	---	AA	---	---	---	---	---	---	---	---	---	AA	AA	---	AA	AA	AA	AA
AX-94642880	CC	---	CC	CC	CC	CC	CC	---	CC	CC	---	CC	---	CC	---	---	---	---	---	CC	---	CC	---	CC	CC	---	---	CC	CC	---	---	---	CC	CC	---	---	---	---	---	---	---	---	CC	---	---	---	CC	---	---
AX-94643380	GG	---	GG	---	---	---	---	GG	---	GG	GG	---	---	GG	GG	GG	GG	---	---	GG	GG	GG	---	---	---	GG	---	---	---	GG	GG	GG	---	GG	---	---	GG	---	GG	GG	GG	GG	GG	GG	GG	GG	GG	---	---
AX-94658551	---	CC	---	CC	---	---	---	---	CC	CC	CC	CC	CC	---	---	CC	CC	---	---	---	---	---	CC	CC	CC	CC	---	---	CC	---	---	CC	---	---	---	CC	CC	CC	CC	CC	CC	---	---	---	CC	CC	CC	CC	CC
AX-94677601	AA	---	AA	---	GG	AA	AA	AA	AA	AA	AA	---	---	AA	AA	AA	---	---	---	AA	AA	AA	AA	AA	---	---	AA	AA	AA	---	---	---	---	---	---	---	---	---	AA	---	AA	AA	AA	AA	---	AA	AA	AA	---
AX-94682787	CC	---	CC	---	---	---	---	CC	---	CC	CC	---	CC	CC	CC	---	---	---	---	CC	CC	CC	---	---	---	CC	---	---	---	CC	CC	CC	---	CC	---	---	---	---	CC	CC	---	CC	CC	CC	CC	CC	CC	---	---
AX-94684426	---	CC	---	CC	---	CC	CC	---	---	---	---	---	CC	CC	---	---	---	---	CC	---	---	---	CC	CC	CC	---	CC	CC	CC	---	---	---	---	CC	---	CC	---	CC	---	---	---	---	---	---	CC	---	---	CC	CC
AX-94689744	TT	GG	TT	GG	TT	TT	TT	GG	GG	TT	TT	TT	TT	TT	GG	GG	GG	GG	GG	TT	GG	TT	TT	TT	GG	---	TT	TT	TT	GG	GG	GG	GG	GG	GG	GG	GG	GG	TT	GG	TT	TT	TT	TT	TT	GG	GG	GG	GG
AX-94697055	CC	---	CC	CC	CC	---	---	CC	CC	---	---	---	CC	---	CC	---	---	---	---	CC	---	CC	CC	---	CC	---	CC	---	---	CC	CC	CC	---	---	---	CC	---	---	---	---	CC	CC	---	---	---	---	---	---	---
AX-94704464	GG	AA	GG	AA	AA	AA	AA	GG	GG	GG	GG	AA	GG	GG	GG	GG	GG	GG	GG	GG	GG	GG	AA	AA	AA	GG	AA	AA	AA	GG	AA	GG	AA	AA	GG	AA	GG	AA	GG	GG	GG	GG	GG	GG	AA	GG	GG	AA	AA
AX-94705481	GG	CC	GG	CC	---	GG	GG	GG	CC	GG	GG	GG	GG	CC	GG	CC	CC	GG	CC	GG	GG	GG	GG	GG	CC	CC	GG	GG	CC	CC	CC	CC	CC	CC	CC	GG	CC	CC	GG	CC	GG	GG	GG	GG	CC	GG	GG	GG	GG
AX-94707091	AA	GG	AA	GG	GG	GG	GG	AA	AA	AA	AA	AA	GG	GG	AA	AA	---	AA	AA	AA	AA	GG	GG	GG	GG	---	GG	GG	GG	AA	GG	AA	GG	GG	AA	GG	AA	GG	AA	AA	GG	AA	AA	AA	GG	AA	AA	GG	GG
AX-94710443	TT	AA	TT	TT	TT	AA	AA	TT	AA	TT	TT	TT	TT	AA	TT	AA	AA	AA	AA	TT	TT	AA	TT	AA	TT	---	AA	AA	AA	TT	TT	TT	TT	TT	AA	AA	AA	AA	AA	TT	TT	TT	TT	TT	TT	TT	TT	AA	---
AX-94715511	GG	TT	GG	TT	TT	TT	TT	GG	GG	GG	GG	TT	GG	GG	GG	GG	GG	GG	GG	GG	GG	GG	TT	TT	TT	---	TT	TT	TT	GG	TT	GG	TT	TT	GG	TT	GG	TT	GG	GG	GG	GG	GG	GG	TT	GG	GG	TT	TT
AX-94717100	CC	TT	CC	TT	TT	TT	TT	CC	CC	CC	CC	TT	CC	TT	CC	CC	CC	CC	CC	CC	CC	TT	TT	TT	TT	---	TT	TT	TT	CC	TT	CC	TT	TT	CC	TT	CC	TT	CC	CC	CC	CC	CC	CC	TT	CC	CC	TT	TT
AX-94719212	CC	AA	CC	AA	AA	AA	AA	CC	CC	CC	CC	AA	CC	CC	CC	CC	CC	CC	CC	CC	CC	CC	AA	AA	AA	---	AA	AA	AA	CC	AA	CC	AA	AA	CC	AA	CC	AA	CC	CC	CC	CC	CC	CC	AA	CC	CC	AA	AA
AX-94733147	---	AA	---	AA	---	AA	AA	---	AA	AA	AA	AA	AA	AA	---	AA	AA	---	---	---	AA	---	AA	AA	AA	AA	AA	---	---	---	---	AA	AA	---	---	AA	---	AA	AA	AA	---	---	AA	AA	---	---	---	AA	AA
AX-94737712	GG	CC	GG	CC	CC	GG	GG	GG	CC	GG	GG	GG	CC	CC	GG	GG	GG	GG	GG	GG	GG	GG	CC	CC	CC	GG	GG	CC	CC	GG	CC	GG	CC	CC	GG	CC	GG	CC	CC	GG	CC	GG	GG	GG	CC	GG	GG	CC	CC
AX-94742787	TT	---	TT	---	TT	TT	TT	---	---	TT	TT	---	TT	TT	---	---	---	---	---	TT	---	TT	TT	TT	---	---	---	---	TT	---	---	---	---	TT	---	---	---	---	TT	---	TT	TT	TT	TT	TT	---	---	---	TT
AX-94755260	AA	GG	AA	GG	GG	GG	GG	AA	AA	AA	AA	AA	GG	GG	AA	AA	AA	AA	AA	AA	AA	AA	GG	GG	GG	---	GG	GG	GG	AA	GG	AA	GG	---	AA	GG	AA	GG	AA	AA	AA	AA	AA	AA	GG	AA	AA	GG	GG
AX-94759417	TT	CC	TT	TT	TT	CC	CC	TT	CC	TT	TT	TT	TT	CC	TT	CC	CC	CC	CC	TT	TT	CC	TT	CC	TT	CC	CC	CC	CC	TT	TT	TT	TT	TT	CC	CC	CC	CC	CC	TT	TT	TT	TT	TT	TT	TT	TT	CC	CC
AX-94759570	GG	---	GG	---	---	---	---	GG	---	GG	GG	---	---	GG	GG	GG	GG	---	---	GG	GG	GG	---	---	---	GG	---	---	---	GG	GG	GG	---	---	---	---	GG	---	GG	GG	GG	GG	GG	GG	GG	GG	GG	---	---
AX-94760203	---	AA	---	AA	AA	AA	AA	---	---	---	---	AA	---	---	---	CC	---	---	---	---	---	---	AA	AA	AA	---	AA	AA	AA	---	AA	---	AA	AA	---	AA	---	AA	---	---	---	---	---	---	AA	---	---	AA	AA
AX-94777053	CC	TT	CC	TT	CC	CC	CC	TT	CC	TT	CC	TT	CC	CC	TT	CC	CC	TT	TT	CC	TT	TT	CC	TT	TT	CC	TT	CC	---	CC	TT	CC	CC	TT	TT	CC	CC	TT	CC	CC	TT	CC	CC	CC	CC	CC	CC	CC	---
AX-94790220	---	TT	---	TT	TT	---	---	---	TT	---	---	---	TT	TT	---	---	---	---	---	---	---	TT	TT	TT	TT	---	---	TT	TT	---	TT	---	TT	TT	---	TT	---	TT	TT	---	TT	---	---	---	TT	---	---	TT	TT
AX-94793674	TT	CC	TT	TT	---	TT	TT	CC	TT	TT	TT	TT	CC	TT	CC	CC	CC	CC	CC	TT	---	TT	CC	TT	TT	---	CC	TT	TT	CC	CC	CC	TT	TT	CC	CC	CC	CC	CC	CC	CC	TT	TT	TT	CC	TT	TT	CC	TT
AX-94794694	CC	---	CC	---	---	CC	CC	CC	---	CC	CC	CC	---	---	CC	CC	CC	CC	CC	CC	CC	---	---	---	---	CC	---	---	---	CC	CC	CC	CC	---	CC	---	CC	---	CC	CC	CC	CC	CC	CC	---	CC	CC	---	---
AX-94815202	---	CC	---	CC	---	---	---	---	CC	CC	CC	CC	CC	---	---	CC	CC	---	---	---	---	---	CC	CC	CC	CC	---	---	CC	---	CC	CC	CC	---	---	CC	CC	CC	CC	CC	---	---	---	---	CC	CC	CC	CC	CC
AX-94826210	---	CC	---	CC	CC	CC	CC	---	CC	---	---	CC	---	---	---	CC	CC	CC	CC	---	---	---	CC	CC	CC	---	CC	CC	CC	---	---	---	CC	---	CC	CC	CC	CC	---	---	---	---	---	---	---	---	---	CC	CC
AX-94826839	AA	GG	AA	GG	GG	AA	AA	AA	GG	AA	AA	AA	GG	GG	AA	AA	AA	AA	AA	AA	AA	AA	GG	GG	GG	---	AA	GG	GG	AA	GG	AA	GG	GG	AA	GG	AA	GG	AA	AA	GG	AA	AA	AA	GG	AA	AA	GG	GG
AX-94831368	CC	TT	CC	TT	TT	TT	TT	CC	CC	CC	CC	TT	TT	TT	CC	CC	CC	CC	CC	CC	CC	CC	TT	TT	TT	---	TT	TT	TT	CC	CC	CC	CC	TT	CC	TT	CC	TT	CC	CC	CC	CC	CC	CC	TT	CC	CC	TT	---
AX-94841479	TT	CC	TT	CC	CC	CC	CC	TT	CC	TT	TT	CC	CC	TT	TT	TT	TT	CC	CC	TT	TT	TT	CC	CC	CC	---	CC	CC	CC	TT	TT	TT	CC	TT	CC	CC	TT	CC	TT	TT	TT	TT	TT	TT	TT	TT	TT	CC	CC
AX-94843910	TT	---	TT	---	---	---	---	TT	---	TT	TT	---	TT	TT	TT	---	---	---	---	TT	TT	TT	---	---	---	---	---	---	---	TT	TT	TT	---	TT	---	---	---	---	TT	TT	TT	TT	TT	TT	TT	TT	TT	---	---
AX-94860581	GG	---	GG	---	GG	GG	GG	GG	GG	GG	---	---	---	GG	GG	GG	GG	---	---	GG	GG	---	---	GG	---	GG	---	GG	GG	GG	---	GG	GG	GG	---	GG	GG	---	GG	GG	---	GG	GG	GG	GG	GG	GG	GG	GG
AX-94861968	---	AA	---	AA	AA	AA	AA	---	AA	---	---	AA	---	---	---	AA	AA	AA	AA	---	---	---	AA	AA	AA	---	AA	AA	AA	---	---	---	AA	---	AA	AA	AA	AA	---	---	AA	---	---	---	---	---	---	AA	AA
AX-94870284	TT	---	TT	TT	TT	---	---	TT	---	TT	TT	TT	TT	CC	TT	---	---	---	---	TT	TT	---	TT	---	TT	---	---	---	---	TT	---	TT	TT	TT	---	---	---	---	---	TT	---	TT	TT	TT	TT	TT	TT	---	---
AX-94894132	---	CC	---	CC	CC	---	---	---	CC	---	---	---	---	CC	---	CC	CC	---	---	---	---	CC	---	---	CC	CC	---	---	CC	CC	CC	CC	CC	CC	---	---	CC	CC	---	CC	---	---	---	---	CC	---	---	---	---
AX-94907052	CC	GG	CC	GG	GG	GG	GG	CC	CC	CC	CC	GG	CC	CC	CC	CC	CC	CC	CC	CC	CC	CC	GG	GG	GG	CC	GG	GG	GG	CC	GG	CC	GG	GG	CC	GG	CC	GG	CC	CC	CC	CC	CC	CC	GG	CC	CC	GG	GG
AX-94909603	TT	CC	TT	CC	CC	CC	CC	TT	TT	TT	TT	CC	TT	TT	TT	TT	TT	TT	TT	TT	TT	TT	CC	CC	CC	---	CC	CC	CC	TT	CC	TT	CC	CC	TT	CC	TT	CC	TT	TT	TT	TT	TT	TT	CC	TT	TT	CC	CC
AX-94910690	---	TT	---	TT	TT	---	---	---	TT	---	---	---	TT	TT	---	---	---	---	---	---	---	---	TT	TT	TT	---	---	TT	TT	---	---	---	---	TT	---	TT	---	TT	---	---	---	---	---	---	TT	---	---	TT	TT
AX-94913771	TT	CC	TT	CC	---	TT	TT	CC	CC	TT	TT	TT	TT	TT	CC	CC	CC	CC	CC	TT	CC	TT	TT	TT	CC	TT	TT	TT	TT	CC	CC	CC	CC	CC	CC	CC	CC	CC	TT	CC	CC	TT	TT	TT	TT	CC	CC	CC	CC
AX-94914663	GG	AA	GG	AA	AA	AA	AA	GG	GG	GG	GG	GG	AA	AA	GG	GG	GG	GG	GG	GG	GG	GG	AA	AA	AA	---	AA	AA	AA	GG	GG	GG	GG	AA	GG	AA	GG	AA	GG	GG	AA	GG	GG	GG	AA	GG	GG	AA	AA
AX-94916522	GG	---	GG	GG	GG	---	---	GG	GG	GG	GG	GG	---	---	GG	GG	GG	GG	GG	GG	GG	GG	---	---	GG	---	---	GG	---	---	GG	GG	GG	---	GG	---	---	---	GG	GG	GG	GG	GG	GG	---	---	---	GG	---
AX-94923976	---	CC	---	CC	CC	---	---	CC	CC	---	---	---	---	---	CC	CC	CC	CC	CC	---	CC	---	---	---	CC	---	---	---	---	CC	CC	CC	CC	CC	CC	CC	CC	CC	---	CC	---	---	---	---	---	CC	CC	---	CC
AX-94925165	GG	CC	GG	CC	GG	GG	GG	CC	CC	GG	GG	GG	GG	GG	CC	CC	CC	CC	CC	GG	CC	GG	GG	GG	CC	GG	GG	GG	GG	CC	CC	CC	CC	CC	CC	CC	CC	CC	GG	CC	GG	GG	GG	GG	GG	CC	CC	CC	CC
AX-94927265	GG	TT	GG	TT	TT	GG	GG	GG	TT	GG	GG	GG	TT	TT	GG	GG	GG	GG	GG	GG	GG	GG	TT	TT	TT	---	GG	TT	TT	GG	TT	GG	TT	TT	GG	TT	GG	TT	TT	GG	GG	GG	GG	GG	TT	GG	GG	TT	TT
AX-94937776	CC	TT	CC	TT	TT	TT	TT	CC	CC	CC	CC	TT	CC	CC	CC	CC	CC	CC	CC	CC	CC	CC	TT	TT	TT	---	TT	TT	TT	CC	TT	CC	TT	TT	CC	TT	CC	TT	CC	CC	CC	CC	CC	CC	TT	CC	CC	TT	TT
AX-94945293	TT	CC	TT	CC	TT	TT	TT	CC	CC	TT	TT	TT	---	TT	CC	CC	CC	CC	CC	TT	CC	TT	TT	TT	CC	---	TT	TT	TT	CC	CC	CC	CC	CC	CC	CC	CC	CC	TT	CC	TT	TT	TT	TT	TT	CC	CC	TT	CC
AX-94945604	CC	---	CC	CC	CC	---	---	CC	---	CC	---	CC	CC	CC	CC	---	---	CC	CC	CC	CC	---	CC	---	CC	CC	---	---	---	---	---	CC	---	AA	CC	CC	---	---	---	CC	AA	CC	CC	CC	CC	CC	CC	CC	---
AX-94947927	CC	TT	CC	TT	---	TT	TT	CC	CC	CC	CC	TT	CC	TT	CC	CC	CC	CC	CC	CC	CC	TT	TT	TT	TT	---	TT	TT	TT	CC	TT	CC	TT	TT	CC	TT	CC	TT	CC	CC	CC	CC	CC	CC	TT	CC	CC	TT	TT
AX-94950355	CC	---	CC	---	CC	CC	CC	CC	---	---	---	---	---	CC	CC	---	---	CC	CC	CC	CC	CC	---	---	---	---	CC	CC	---	CC	---	---	---	---	CC	---	---	---	CC	---	CC	CC	CC	CC	---	CC	CC	---	---
AX-94957092	---	AA	---	---	---	AA	AA	---	AA	---	---	---	---	---	---	AA	AA	---	---	---	---	AA	---	AA	---	---	AA	AA	AA	---	---	AA	---	---	---	---	---	AA	AA	AA	AA	---	---	---	---	---	---	---	AA
AX-94960090	TT	GG	TT	GG	GG	TT	TT	TT	GG	TT	TT	TT	GG	GG	TT	TT	TT	TT	TT	TT	TT	GG	GG	GG	GG	---	TT	GG	GG	TT	TT	TT	TT	GG	TT	GG	TT	GG	TT	TT	TT	TT	TT	TT	GG	---	TT	GG	GG
AX-94964616	TT	CC	TT	CC	CC	TT	TT	TT	CC	TT	TT	TT	CC	CC	TT	TT	TT	---	TT	TT	TT	CC	CC	CC	CC	---	TT	CC	CC	TT	TT	---	---	CC	TT	CC	TT	CC	CC	TT	CC	TT	TT	TT	CC	---	TT	CC	CC
AX-94971351	GG	AA	GG	AA	AA	GG	GG	GG	AA	GG	GG	GG	AA	AA	GG	GG	GG	GG	GG	GG	GG	GG	AA	AA	AA	---	GG	AA	AA	GG	GG	GG	GG	AA	GG	AA	GG	AA	GG	GG	GG	GG	GG	GG	AA	GG	GG	AA	AA
AX-94972660	GG	AA	GG	AA	GG	GG	GG	GG	GG	GG	AA	AA	AA	GG	GG	GG	GG	AA	AA	GG	GG	AA	AA	GG	AA	---	AA	GG	GG	GG	AA	GG	GG	GG	AA	GG	GG	AA	GG	GG	AA	GG	GG	GG	GG	GG	GG	GG	GG
AX-94974179	CC	TT	CC	CC	CC	CC	CC	CC	CC	CC	CC	CC	TT	TT	CC	TT	TT	TT	TT	CC	CC	CC	TT	CC	---	TT	CC	CC	CC	TT	TT	TT	CC	TT	TT	CC	TT	TT	TT	TT	CC	CC	CC	CC	TT	CC	CC	TT	CC
AX-94974882	TT	---	TT	---	---	TT	TT	---	---	TT	TT	TT	TT	TT	---	TT	TT	---	---	TT	---	---	TT	TT	---	---	---	TT	TT	---	TT	---	TT	TT	---	---	---	---	TT	---	---	TT	TT	TT	TT	---	---	TT	---
AX-94976474	CC	---	CC	---	---	CC	CC	CC	---	CC	CC	---	CC	---	CC	CC	CC	CC	CC	CC	CC	CC	---	---	---	CC	CC	CC	---	CC	---	CC	---	---	CC	---	CC	---	CC	CC	CC	CC	CC	CC	---	CC	CC	---	---
AX-94977002	TT	GG	TT	GG	GG	GG	GG	TT	TT	TT	TT	TT	GG	GG	TT	TT	TT	TT	TT	TT	TT	TT	GG	GG	GG	---	GG	GG	GG	TT	GG	TT	GG	GG	TT	GG	TT	GG	TT	TT	TT	TT	TT	TT	GG	TT	TT	GG	GG
AX-94978499	CC	---	CC	---	---	CC	CC	CC	---	CC	CC	CC	---	---	CC	CC	CC	CC	CC	CC	CC	CC	---	---	---	CC	CC	---	---	CC	---	CC	---	TT	CC	---	CC	---	CC	CC	CC	CC	CC	CC	---	CC	CC	---	---
AX-94978705	GG	CC	GG	CC	CC	CC	CC	GG	GG	GG	GG	CC	GG	CC	GG	GG	GG	GG	GG	GG	GG	CC	CC	CC	CC	GG	CC	CC	CC	GG	CC	GG	CC	CC	GG	CC	GG	CC	GG	GG	GG	GG	GG	GG	CC	GG	GG	CC	CC
AX-94987165	CC	TT	CC	TT	TT	CC	CC	CC	TT	CC	CC	CC	TT	TT	CC	CC	CC	CC	CC	CC	CC	CC	TT	TT	TT	CC	TT	TT	TT	CC	CC	CC	CC	TT	CC	TT	CC	TT	CC	CC	CC	CC	CC	CC	TT	CC	CC	TT	TT
AX-94996612	CC	---	CC	---	---	CC	CC	CC	---	CC	CC	CC	---	---	CC	CC	CC	CC	CC	CC	CC	---	---	---	---	CC	CC	---	---	CC	CC	CC	CC	---	CC	---	CC	---	---	CC	CC	CC	CC	CC	---	CC	CC	---	---
AX-95004055	---	CC	---	CC	CC	---	---	---	CC	---	---	---	CC	CC	---	---	---	---	---	---	---	---	CC	CC	CC	CC	CC	CC	CC	---	---	---	---	CC	---	CC	---	CC	---	---	---	---	---	---	CC	---	---	CC	CC
AX-95008533	CC	TT	CC	TT	TT	TT	TT	CC	CC	CC	CC	CC	TT	TT	CC	CC	CC	CC	CC	CC	CC	CC	CC	TT	TT	---	TT	TT	TT	CC	TT	CC	TT	TT	CC	TT	CC	TT	CC	CC	TT	CC	CC	CC	TT	CC	CC	TT	TT
AX-95008615	CC	TT	CC	CC	TT	TT	TT	CC	TT	CC	CC	CC	CC	TT	CC	TT	TT	CC	CC	CC	CC	CC	TT	TT	---	CC	TT	---	TT	TT	TT	TT	TT	CC	CC	TT	TT	TT	CC	TT	---	CC	CC	CC	---	TT	TT	TT	CC
AX-95072845	---	CC	---	CC	CC	CC	CC	---	---	---	---	CC	CC	CC	---	---	---	---	---	---	---	---	CC	CC	CC	CC	CC	CC	CC	---	CC	---	CC	CC	---	CC	---	CC	---	---	---	---	---	---	CC	---	---	CC	CC
AX-95077046	GG	TT	GG	TT	TT	TT	TT	GG	GG	GG	GG	TT	TT	TT	GG	GG	GG	GG	GG	GG	GG	GG	TT	TT	TT	---	TT	TT	TT	GG	TT	GG	TT	TT	GG	TT	GG	TT	GG	GG	GG	GG	---	GG	TT	GG	GG	TT	TT
AX-95077950	TT	---	TT	---	---	TT	TT	TT	---	TT	---	TT	TT	---	TT	---	---	TT	TT	TT	TT	TT	TT	TT	---	---	TT	TT	TT	---	---	---	---	---	TT	---	---	---	TT	---	TT	TT	TT	TT	---	TT	TT	TT	TT
AX-95079481	GG	AA	GG	AA	AA	AA	AA	GG	AA	GG	GG	AA	AA	GG	GG	GG	GG	AA	AA	GG	GG	GG	AA	AA	---	---	AA	AA	AA	GG	GG	GG	GG	AA	AA	AA	GG	---	GG	GG	GG	GG	GG	GG	GG	GG	GG	AA	AA
AX-95082131	---	AA	---	---	AA	AA	AA	---	AA	---	AA	---	---	---	---	---	AA	---	---	AA	---	---	---	AA	---	---	AA	AA	AA	AA	AA	---	---	---	AA	---	AA	AA	AA	---	---	---	---	---	---	---	---	---	AA
AX-95082531	---	CC	---	---	---	CC	CC	---	---	---	---	---	CC	CC	---	---	---	---	---	---	---	---	---	CC	---	CC	CC	---	CC	CC	CC	CC	CC	CC	---	CC	---	CC	CC	CC	CC	---	---	---	CC	---	CC	CC	CC
AX-95083535	AA	GG	AA	GG	GG	AA	AA	AA	GG	AA	AA	AA	GG	GG	AA	AA	AA	AA	AA	AA	AA	AA	GG	GG	GG	AA	GG	GG	GG	AA	AA	AA	AA	GG	AA	GG	AA	GG	AA	AA	GG	AA	AA	AA	GG	AA	AA	GG	GG
AX-95087496	TT	---	TT	---	---	---	---	TT	---	TT	TT	---	---	TT	TT	TT	TT	---	---	TT	TT	TT	---	---	---	TT	---	---	---	TT	TT	TT	TT	GG	---	---	TT	---	TT	TT	TT	TT	TT	TT	TT	TT	TT	---	---
AX-95089648	CC	---	CC	CC	CC	---	---	CC	---	CC	CC	CC	CC	---	CC	---	---	CC	CC	CC	CC	CC	CC	---	CC	CC	---	---	---	CC	---	CC	---	CC	CC	---	---	---	---	CC	CC	CC	CC	CC	CC	CC	CC	CC	---
AX-95105622	---	TT	---	TT	---	---	---	---	TT	---	TT	TT	---	TT	---	TT	TT	---	---	---	---	TT	---	---	TT	TT	---	---	TT	TT	---	TT	---	TT	---	TT	TT	TT	---	TT	---	---	---	---	TT	---	---	TT	---
AX-95109512	CC	AA	CC	AA	AA	CC	CC	CC	AA	CC	AA	AA	CC	AA	CC	AA	AA	CC	CC	CC	CC	AA	CC	CC	AA	AA	CC	CC	CC	AA	AA	AA	AA	AA	CC	AA	CC	AA	CC	AA	CC	CC	CC	CC	AA	CC	CC	CC	CC
AX-95116414	---	GG	---	GG	GG	---	---	---	---	---	---	---	GG	GG	---	GG	GG	GG	GG	---	---	---	GG	---	GG	GG	---	---	---	GG	GG	GG	GG	GG	GG	GG	---	GG	GG	GG	---	---	---	---	---	---	---	---	---
AX-95129623	---	TT	---	TT	---	---	---	---	TT	TT	TT	TT	TT	TT	---	TT	TT	---	---	---	---	---	TT	TT	TT	TT	---	---	TT	---	TT	---	TT	TT	---	TT	TT	TT	TT	---	---	---	TT	TT	---	TT	TT	TT	---
AX-95134745	CC	TT	CC	TT	CC	CC	CC	CC	---	TT	TT	TT	TT	CC	CC	TT	---	CC	CC	CC	CC	CC	TT	TT	---	TT	CC	CC	TT	CC	CC	TT	CC	CC	CC	TT	---	TT	TT	TT	CC	CC	CC	CC	TT	---	TT	TT	TT
AX-95137931	TT	CC	TT	CC	TT	TT	TT	CC	TT	CC	TT	CC	---	TT	CC	TT	TT	CC	CC	TT	CC	CC	TT	CC	CC	TT	CC	TT	CC	TT	CC	TT	TT	CC	CC	TT	TT	CC	TT	TT	CC	TT	TT	TT	TT	TT	TT	TT	TT
AX-95138946	GG	CC	GG	CC	GG	GG	GG	GG	GG	CC	GG	CC	---	GG	GG	GG	GG	CC	CC	GG	GG	GG	CC	CC	CC	---	CC	GG	CC	GG	CC	GG	GG	CC	CC	GG	GG	CC	GG	GG	GG	GG	GG	GG	GG	GG	GG	GG	GG
AX-95139456	GG	AA	GG	GG	GG	AA	AA	GG	AA	GG	AA	GG	GG	GG	GG	AA	AA	GG	GG	GG	GG	AA	GG	AA	GG	GG	AA	AA	AA	AA	AA	GG	AA	GG	GG	GG	---	AA	AA	GG	AA	GG	GG	GG	GG	GG	GG	GG	AA
AX-95139517	---	GG	---	GG	GG	GG	GG	---	---	---	---	---	GG	GG	---	---	---	---	---	---	---	---	GG	GG	GG	---	GG	GG	GG	---	---	---	---	GG	---	GG	---	GG	---	---	---	---	---	---	GG	---	---	GG	GG
AX-95139868	GG	---	GG	---	GG	GG	GG	---	---	GG	GG	GG	GG	GG	---	---	---	---	---	GG	---	GG	GG	GG	---	GG	GG	GG	GG	---	---	---	---	---	---	---	---	---	GG	---	GG	GG	GG	GG	GG	---	---	---	---
AX-95144698	CC	TT	CC	TT	CC	CC	CC	CC	CC	CC	TT	TT	TT	CC	CC	CC	CC	TT	TT	CC	CC	TT	TT	CC	TT	---	TT	CC	CC	CC	TT	CC	CC	CC	TT	CC	CC	---	CC	CC	TT	CC	CC	CC	CC	CC	CC	CC	CC
AX-95146857	AA	GG	AA	GG	GG	AA	AA	AA	GG	AA	---	GG	AA	GG	AA	AA	AA	AA	AA	AA	AA	AA	GG	GG	GG	AA	AA	AA	GG	AA	AA	AA	AA	GG	AA	GG	AA	GG	AA	AA	AA	AA	AA	AA	GG	AA	AA	GG	GG
AX-95153545	AA	GG	AA	AA	---	AA	AA	AA	AA	AA	AA	AA	GG	AA	AA	GG	GG	GG	GG	AA	AA	AA	GG	AA	AA	---	AA	GG	AA	GG	GG	GG	GG	GG	GG	GG	GG	GG	GG	GG	GG	AA	AA	AA	GG	AA	AA	GG	AA
AX-95160101	CC	---	CC	---	---	---	---	CC	CC	CC	CC	---	CC	---	CC	CC	CC	CC	CC	CC	CC	---	---	---	---	CC	---	---	---	CC	---	CC	---	---	CC	---	CC	---	CC	CC	CC	CC	CC	CC	---	CC	CC	---	---
AX-95166821	AA	GG	AA	GG	AA	AA	AA	AA	GG	GG	GG	AA	---	GG	AA	AA	AA	AA	AA	AA	AA	---	AA	GG	GG	GG	AA	GG	GG	GG	GG	GG	GG	GG	AA	GG	GG	GG	AA	GG	---	---	GG	GG	AA	---	AA	GG	AA
AX-95167291	---	CC	---	CC	CC	CC	CC	---	---	---	---	CC	---	---	---	---	---	---	---	---	---	TT	CC	CC	CC	---	CC	CC	CC	---	CC	---	CC	CC	---	CC	---	CC	---	---	TT	---	---	---	CC	---	---	CC	CC
AX-95168725	TT	CC	TT	CC	CC	CC	CC	TT	TT	TT	TT	CC	TT	TT	TT	TT	TT	TT	TT	TT	---	TT	CC	CC	CC	---	CC	CC	CC	TT	CC	TT	CC	CC	TT	CC	TT	CC	TT	TT	TT	TT	TT	TT	CC	TT	TT	CC	CC
AX-95170516	TT	CC	TT	CC	TT	TT	TT	CC	TT	CC	TT	CC	TT	TT	CC	TT	TT	CC	CC	TT	CC	TT	TT	CC	CC	---	CC	TT	CC	TT	TT	TT	TT	TT	CC	TT	---	CC	TT	TT	TT	TT	TT	TT	TT	TT	TT	TT	CC
AX-95172759	GG	---	GG	---	---	---	---	GG	GG	GG	GG	GG	---	---	GG	GG	GG	GG	GG	GG	GG	GG	---	---	---	GG	---	---	---	GG	AA	GG	AA	---	GG	---	GG	---	GG	GG	GG	GG	GG	GG	---	GG	GG	---	---
AX-95174049	GG	AA	GG	AA	GG	GG	GG	AA	GG	AA	GG	AA	GG	GG	AA	GG	GG	AA	AA	GG	AA	GG	GG	AA	AA	---	AA	GG	AA	GG	GG	GG	GG	GG	AA	GG	---	AA	GG	GG	GG	GG	GG	GG	GG	GG	GG	GG	AA
AX-95176482	GG	TT	GG	TT	TT	TT	TT	GG	GG	GG	GG	TT	GG	TT	GG	GG	GG	GG	GG	GG	GG	---	TT	TT	TT	GG	TT	TT	TT	GG	TT	GG	TT	TT	GG	TT	GG	TT	GG	GG	GG	GG	GG	GG	TT	GG	GG	TT	TT
AX-95179118	---	CC	---	CC	CC	---	---	---	CC	---	---	---	CC	CC	---	---	---	---	---	---	---	---	CC	CC	CC	---	CC	CC	CC	---	CC	---	CC	CC	---	CC	---	CC	---	---	---	---	---	---	CC	---	---	CC	CC
AX-95179159	AA	GG	AA	GG	GG	GG	GG	AA	AA	AA	AA	GG	AA	AA	AA	AA	AA	AA	AA	AA	AA	AA	GG	GG	---	AA	GG	GG	GG	AA	GG	AA	GG	GG	AA	GG	AA	GG	AA	AA	AA	AA	AA	AA	GG	AA	AA	GG	GG
AX-95186761	CC	TT	CC	TT	CC	CC	CC	TT	CC	TT	CC	TT	CC	CC	TT	CC	CC	TT	TT	CC	TT	TT	CC	TT	TT	---	TT	CC	TT	CC	TT	CC	CC	TT	TT	CC	CC	TT	CC	CC	TT	CC	CC	CC	CC	CC	CC	CC	CC
AX-95194633	CC	---	CC	---	---	---	---	CC	CC	CC	CC	CC	---	---	CC	CC	CC	CC	CC	CC	CC	CC	---	---	---	CC	---	---	---	CC	CC	CC	CC	---	CC	---	CC	---	CC	CC	---	CC	CC	CC	---	CC	CC	---	---
AX-95196552	GG	AA	GG	AA	AA	AA	---	GG	GG	GG	GG	---	GG	AA	GG	GG	GG	GG	GG	GG	GG	GG	---	AA	AA	---	AA	AA	---	GG	AA	GG	---	AA	GG	AA	GG	AA	GG	GG	GG	GG	GG	GG	AA	GG	GG	AA	AA
AX-95197306	---	TT	---	TT	TT	TT	TT	---	---	---	---	TT	TT	TT	---	---	---	---	---	---	---	---	TT	TT	TT	---	TT	TT	TT	---	TT	---	TT	TT	---	TT	---	TT	---	---	---	---	---	---	TT	---	---	TT	TT
AX-95198379	---	GG	---	GG	---	---	---	GG	GG	---	---	GG	---	---	GG	GG	GG	GG	GG	---	GG	---	---	---	GG	GG	GG	GG	---	GG	GG	GG	GG	---	GG	GG	GG	GG	---	GG	---	---	---	---	---	GG	GG	GG	---
AX-95201261	GG	CC	GG	CC	CC	CC	CC	GG	GG	GG	GG	GG	CC	CC	GG	GG	GG	GG	GG	GG	GG	GG	CC	CC	CC	---	CC	CC	CC	GG	CC	GG	CC	---	GG	CC	GG	CC	GG	GG	CC	GG	GG	GG	CC	GG	GG	CC	CC
AX-95205045	CC	---	CC	---	CC	---	---	CC	---	---	---	---	---	---	CC	---	---	CC	CC	CC	CC	CC	---	CC	---	---	---	CC	CC	CC	CC	---	CC	CC	CC	---	CC	---	---	---	CC	CC	---	---	CC	CC	CC	---	---
AX-95205762	GG	AA	GG	GG	GG	AA	AA	GG	AA	GG	AA	AA	GG	GG	GG	GG	GG	AA	AA	GG	GG	GG	AA	GG	GG	GG	AA	GG	GG	GG	AA	GG	AA	GG	AA	GG	GG	AA	GG	GG	GG	GG	AA	AA	AA	GG	GG	AA	AA
AX-95207086	AA	GG	AA	GG	AA	GG	GG	AA	GG	GG	GG	GG	GG	GG	AA	GG	GG	AA	AA	AA	AA	AA	GG	AA	GG	GG	GG	AA	AA	AA	GG	GG	GG	GG	AA	GG	AA	GG	GG	GG	AA	AA	GG	GG	AA	AA	AA	GG	GG
AX-95213485	---	GG	---	GG	---	GG	GG	---	GG	---	---	GG	---	---	---	GG	GG	GG	GG	---	---	---	GG	GG	GG	GG	GG	GG	GG	---	---	---	---	---	GG	GG	GG	GG	---	---	GG	---	---	---	---	---	---	GG	GG
AX-95219658	GG	---	GG	GG	GG	---	---	GG	---	GG	---	GG	GG	GG	GG	---	---	GG	GG	GG	GG	---	GG	---	GG	GG	---	---	---	---	---	GG	---	GG	GG	GG	---	---	---	GG	---	GG	GG	GG	GG	GG	GG	GG	---
AX-95233488	CC	TT	CC	TT	CC	TT	TT	CC	TT	CC	CC	TT	CC	CC	CC	TT	TT	TT	TT	CC	CC	CC	TT	TT	---	---	TT	TT	TT	CC	CC	CC	TT	CC	TT	TT	TT	---	CC	CC	CC	CC	CC	CC	CC	CC	CC	TT	TT
AX-95242676	CC	---	CC	---	CC	CC	CC	---	CC	---	CC	---	CC	CC	---	CC	CC	---	---	CC	---	---	CC	---	---	CC	---	CC	---	CC	CC	CC	CC	CC	---	CC	CC	---	CC	CC	---	CC	CC	CC	CC	CC	CC	CC	CC
AX-95244447	CC	TT	CC	TT	TT	TT	TT	CC	CC	CC	CC	TT	CC	CC	CC	CC	CC	CC	CC	CC	CC	TT	TT	TT	TT	---	TT	TT	TT	CC	TT	CC	TT	TT	CC	TT	CC	TT	CC	CC	CC	CC	CC	CC	TT	CC	CC	TT	TT
AX-95246262	GG	TT	GG	TT	TT	GG	GG	GG	TT	GG	GG	GG	TT	TT	GG	GG	GG	GG	GG	GG	GG	GG	TT	TT	TT	---	TT	TT	TT	GG	TT	GG	TT	TT	GG	TT	GG	TT	GG	GG	GG	GG	GG	GG	TT	GG	GG	TT	TT
AX-95249874	CC	---	CC	---	CC	CC	CC	CC	CC	---	CC	---	CC	CC	---	CC	CC	---	---	CC	---	CC	CC	---	---	CC	---	CC	---	CC	TT	CC	TT	---	---	CC	---	---	CC	CC	CC	CC	CC	CC	CC	CC	CC	CC	---
AX-95257185	AA	---	AA	AA	---	---	---	AA	---	AA	AA	---	AA	---	AA	---	---	AA	AA	AA	AA	---	---	---	AA	AA	---	AA	---	---	---	---	---	AA	AA	---	---	---	AA	---	---	AA	AA	AA	AA	---	---	---	AA
AX-94381968	CC	TT	CC	TT	CC	CC	CC	CC	TT	TT	TT	TT	TT	TT	CC	TT	TT	CC	CC	CC	CC	CC	TT	TT	TT	TT	CC	CC	TT	CC	CC	TT	CC	---	CC	TT	TT	TT	TT	TT	CC	CC	TT	TT	CC	---	CC	TT	---
AX-94383116	CC	GG	CC	GG	CC	CC	CC	GG	GG	CC	CC	CC	CC	CC	GG	GG	GG	GG	GG	CC	GG	CC	CC	CC	GG	---	CC	CC	CC	GG	GG	GG	GG	GG	GG	GG	GG	GG	CC	GG	CC	CC	CC	CC	CC	GG	GG	GG	GG
AX-94385896	CC	TT	CC	CC	CC	CC	CC	CC	CC	CC	CC	CC	TT	CC	CC	TT	TT	TT	TT	CC	CC	CC	TT	CC	CC	---	CC	TT	CC	TT	TT	TT	TT	TT	TT	TT	TT	TT	TT	TT	TT	CC	CC	CC	TT	CC	CC	TT	CC
AX-94387938	CC	TT	CC	TT	TT	CC	CC	CC	TT	CC	CC	CC	CC	TT	CC	TT	TT	CC	CC	CC	CC	TT	CC	CC	TT	TT	CC	CC	TT	TT	TT	TT	TT	TT	CC	CC	TT	TT	CC	TT	CC	CC	CC	CC	TT	CC	CC	CC	CC
AX-94394039	---	TT	---	TT	---	---	---	TT	TT	---	---	---	---	---	TT	TT	TT	TT	TT	---	TT	---	---	---	TT	---	---	---	---	TT	TT	TT	TT	TT	TT	TT	---	TT	---	TT	---	---	---	---	---	TT	TT	TT	TT
AX-94395875	TT	---	TT	---	TT	TT	TT	---	---	TT	TT	---	TT	TT	---	---	---	---	---	TT	---	TT	TT	TT	---	TT	---	TT	TT	---	---	---	---	---	---	---	---	---	TT	---	TT	TT	TT	TT	TT	---	---	TT	---
AX-94396871	TT	---	TT	---	---	TT	TT	TT	TT	TT	---	TT	---	---	TT	---	---	---	---	TT	TT	TT	---	TT	---	---	TT	TT	TT	---	---	---	---	TT	---	---	TT	---	---	---	TT	TT	TT	TT	TT	TT	TT	TT	TT
AX-94397585	---	GG	---	GG	---	---	---	CC	GG	---	GG	GG	---	GG	---	GG	GG	---	---	CC	---	CC	---	---	GG	GG	---	---	---	GG	GG	GG	GG	GG	---	GG	---	GG	CC	GG	CC	---	---	---	GG	---	---	---	---
AX-94405692	---	TT	---	TT	TT	TT	TT	---	---	---	---	TT	---	---	---	---	---	---	---	---	---	---	TT	TT	TT	---	TT	TT	TT	---	TT	---	TT	TT	---	TT	---	TT	---	---	---	---	---	---	TT	---	---	TT	TT
AX-94406640	---	GG	---	GG	---	---	---	---	---	---	GG	GG	---	GG	---	GG	GG	---	---	---	---	---	---	---	GG	GG	---	---	---	GG	GG	GG	GG	GG	---	GG	GG	GG	---	GG	---	---	---	---	GG	---	---	---	---
AX-94407487	GG	---	GG	---	---	GG	GG	GG	---	GG	---	---	GG	---	GG	---	---	GG	GG	GG	GG	---	GG	GG	---	---	GG	GG	GG	---	---	---	---	---	GG	---	GG	---	GG	---	GG	GG	GG	GG	---	GG	GG	GG	GG
AX-94408453	AA	GG	AA	AA	---	AA	AA	AA	AA	AA	AA	AA	GG	GG	AA	GG	GG	GG	GG	AA	AA	AA	GG	AA	AA	---	AA	AA	AA	GG	GG	GG	AA	GG	GG	AA	GG	GG	GG	GG	AA	AA	AA	AA	GG	AA	AA	GG	AA
AX-94408914	AA	GG	AA	GG	AA	AA	AA	AA	GG	AA	GG	GG	AA	GG	AA	GG	GG	AA	GG	AA	AA	GG	AA	AA	GG	GG	AA	AA	GG	GG	GG	GG	GG	AA	GG	GG	GG	GG	AA	GG	AA	AA	AA	AA	GG	AA	AA	GG	AA
AX-94409545	---	CC	---	CC	---	CC	CC	---	CC	CC	CC	CC	CC	CC	---	CC	CC	---	---	---	---	---	CC	---	CC	CC	CC	---	---	---	CC	CC	---	AA	---	CC	---	CC	CC	CC	CC	---	CC	CC	---	---	---	CC	CC
AX-94410507	---	TT	---	TT	---	TT	TT	---	TT	TT	TT	TT	TT	TT	---	TT	TT	---	---	---	---	---	TT	---	TT	TT	TT	---	---	---	---	TT	---	TT	---	TT	---	TT	TT	TT	---	---	TT	TT	---	---	---	TT	TT
AX-94413932	---	CC	---	CC	CC	CC	CC	---	---	---	---	CC	CC	CC	---	---	---	---	---	---	---	---	CC	CC	CC	---	CC	CC	CC	---	CC	---	CC	CC	---	CC	---	CC	---	---	---	---	---	---	CC	---	---	CC	CC
AX-94414200	---	CC	---	CC	---	---	---	CC	CC	---	---	---	---	---	CC	CC	CC	CC	CC	---	CC	---	---	---	CC	CC	---	---	---	CC	CC	CC	CC	CC	CC	CC	CC	CC	---	CC	TT	---	---	---	---	CC	CC	CC	CC
AX-94417290	GG	AA	GG	AA	AA	GG	GG	GG	GG	GG	GG	GG	AA	AA	GG	AA	AA	AA	AA	GG	GG	GG	AA	GG	AA	AA	GG	GG	GG	AA	AA	AA	AA	AA	AA	GG	---	AA	AA	AA	GG	GG	GG	GG	AA	GG	GG	GG	GG
AX-94418668	CC	TT	CC	TT	---	CC	CC	TT	TT	CC	CC	CC	CC	CC	TT	TT	TT	TT	TT	CC	TT	CC	CC	CC	TT	CC	CC	CC	CC	TT	TT	TT	TT	TT	TT	TT	---	TT	CC	TT	CC	CC	CC	CC	CC	TT	TT	TT	TT
AX-94419521	CC	AA	CC	AA	AA	CC	CC	CC	CC	CC	CC	CC	AA	AA	CC	AA	AA	AA	AA	CC	CC	CC	AA	CC	AA	AA	CC	CC	CC	AA	AA	AA	AA	AA	AA	AA	CC	AA	AA	AA	CC	CC	CC	CC	CC	CC	CC	CC	CC
AX-94424948	---	GG	---	GG	---	---	---	GG	GG	---	---	---	---	---	GG	GG	GG	GG	GG	---	GG	---	---	---	---	---	---	---	---	GG	GG	GG	GG	GG	GG	GG	GG	GG	---	GG	GG	---	---	---	---	GG	GG	GG	GG
AX-94427355	---	CC	---	CC	CC	---	---	---	CC	---	CC	---	---	CC	---	CC	CC	---	---	---	---	---	---	---	CC	CC	---	---	---	CC	CC	CC	CC	CC	---	CC	---	CC	CC	CC	---	---	---	---	CC	---	---	---	---
AX-94429480	---	TT	---	TT	TT	---	---	---	---	---	---	---	TT	TT	---	TT	TT	---	---	---	---	---	TT	---	TT	TT	---	---	---	TT	TT	TT	TT	TT	---	TT	---	TT	TT	TT	---	---	---	---	---	---	---	---	---
AX-94430132	GG	TT	GG	GG	GG	GG	GG	TT	GG	GG	GG	GG	TT	GG	TT	TT	TT	---	TT	GG	TT	GG	TT	GG	GG	---	TT	GG	GG	TT	TT	TT	GG	TT	TT	TT	TT	TT	TT	TT	TT	GG	GG	GG	TT	GG	GG	TT	GG
AX-94433739	---	CC	---	CC	CC	---	---	---	CC	---	---	---	CC	CC	---	---	---	---	---	---	---	---	CC	CC	CC	---	CC	CC	CC	---	CC	---	CC	CC	---	CC	---	CC	---	---	---	---	---	---	CC	---	---	CC	CC
AX-94434557	TT	---	TT	TT	TT	TT	TT	---	TT	TT	TT	TT	---	TT	---	---	---	---	---	TT	---	TT	---	TT	TT	---	---	TT	TT	---	CC	---	TT	CC	---	---	---	---	---	---	---	TT	TT	TT	---	TT	TT	---	TT
AX-94436701	---	GG	---	GG	---	---	---	GG	GG	---	---	---	---	---	GG	GG	GG	GG	GG	---	GG	---	---	---	GG	GG	---	---	---	GG	GG	GG	GG	GG	GG	GG	GG	GG	---	GG	---	---	---	---	---	GG	GG	GG	GG
AX-94438290	TT	---	TT	---	---	---	---	---	TT	TT	TT	---	TT	TT	TT	---	TT	TT	TT	TT	TT	TT	---	---	---	---	---	---	---	TT	---	TT	---	---	TT	---	TT	---	TT	TT	TT	TT	TT	TT	---	TT	TT	---	---
AX-94439880	CC	TT	CC	TT	TT	CC	CC	CC	TT	CC	TT	CC	CC	TT	CC	TT	TT	CC	CC	CC	CC	CC	CC	CC	TT	TT	CC	CC	CC	TT	TT	TT	TT	CC	CC	TT	---	TT	CC	TT	CC	CC	CC	CC	TT	CC	CC	CC	CC
AX-94440387	TT	GG	TT	GG	GG	TT	TT	TT	GG	TT	TT	TT	TT	GG	TT	GG	GG	TT	GG	TT	TT	TT	TT	TT	GG	GG	TT	---	GG	GG	GG	GG	GG	GG	GG	TT	GG	GG	TT	GG	TT	TT	---	TT	GG	TT	TT	TT	---
AX-94442698	---	TT	---	TT	TT	---	---	---	TT	---	TT	TT	---	TT	---	TT	TT	---	---	---	---	---	---	---	TT	TT	---	---	---	TT	TT	TT	TT	TT	---	TT	---	TT	---	TT	---	---	---	---	TT	---	---	---	---
AX-94442756	GG	AA	GG	AA	AA	GG	GG	GG	AA	GG	AA	GG	GG	AA	GG	AA	AA	GG	GG	GG	GG	GG	GG	GG	AA	AA	GG	GG	GG	AA	AA	AA	AA	AA	GG	AA	---	AA	AA	AA	GG	GG	GG	GG	AA	GG	GG	GG	GG
AX-94443802	CC	---	CC	---	---	CC	CC	CC	---	CC	CC	CC	CC	---	CC	---	---	CC	CC	CC	CC	---	CC	CC	---	---	CC	CC	---	---	AA	---	AA	---	CC	CC	---	---	CC	---	CC	CC	CC	CC	---	CC	CC	CC	CC
AX-94450444	GG	---	GG	---	---	---	---	GG	GG	GG	GG	GG	---	---	GG	GG	GG	GG	GG	GG	GG	GG	---	---	---	GG	---	---	---	GG	GG	GG	GG	---	GG	---	GG	---	GG	GG	GG	GG	GG	GG	---	GG	GG	---	---
AX-94450648	AA	GG	AA	GG	AA	AA	AA	GG	GG	AA	AA	AA	AA	AA	GG	GG	GG	GG	GG	AA	GG	AA	AA	AA	---	AA	AA	AA	AA	GG	GG	GG	GG	GG	GG	GG	---	GG	AA	GG	AA	AA	AA	AA	AA	GG	GG	GG	GG
AX-94454667	AA	---	AA	---	AA	---	---	AA	---	---	---	---	---	---	AA	---	---	AA	AA	AA	AA	AA	---	AA	---	---	---	AA	AA	AA	---	---	AA	AA	AA	---	AA	---	---	---	---	AA	---	---	AA	AA	AA	---	---
AX-94456449	---	CC	---	CC	CC	---	---	---	CC	---	---	---	---	CC	---	CC	CC	---	---	---	---	---	---	---	CC	CC	---	---	CC	CC	CC	CC	CC	CC	---	---	CC	CC	---	CC	---	---	---	---	CC	---	---	---	---
AX-94457486	---	AA	---	AA	AA	---	---	---	AA	---	---	---	---	AA	---	AA	AA	---	---	---	---	---	---	---	AA	AA	---	---	AA	AA	AA	AA	AA	AA	---	---	AA	AA	---	AA	---	---	---	---	AA	---	---	---	---
AX-94459285	AA	GG	AA	AA	---	AA	AA	GG	AA	AA	---	AA	AA	AA	GG	GG	GG	GG	GG	AA	GG	AA	GG	AA	AA	GG	GG	AA	AA	GG	GG	GG	AA	GG	GG	GG	GG	GG	AA	GG	GG	AA	AA	AA	GG	AA	AA	GG	AA
AX-94475367	GG	---	GG	---	GG	GG	GG	---	---	GG	GG	GG	GG	GG	---	---	---	---	---	GG	---	GG	GG	GG	---	GG	GG	GG	GG	---	AA	---	---	---	---	---	GG	---	GG	---	GG	GG	GG	GG	GG	---	---	---	---
AX-94476532	CC	TT	CC	CC	CC	CC	CC	CC	CC	CC	CC	CC	TT	TT	CC	TT	TT	TT	TT	CC	CC	CC	TT	CC	CC	TT	CC	TT	CC	TT	TT	TT	TT	TT	TT	CC	TT	TT	TT	TT	TT	CC	CC	CC	TT	CC	CC	TT	CC
AX-94479851	CC	TT	CC	TT	---	CC	CC	CC	TT	CC	TT	TT	CC	TT	CC	TT	TT	CC	CC	CC	CC	TT	CC	CC	TT	TT	CC	CC	CC	TT	TT	TT	TT	TT	CC	TT	---	TT	CC	TT	CC	CC	CC	CC	TT	CC	CC	CC	CC
AX-94482410	GG	---	GG	---	---	---	GG	GG	---	GG	GG	GG	GG	---	GG	---	---	GG	---	GG	GG	GG	GG	GG	---	---	GG	GG	---	---	---	---	GG	---	---	---	---	---	GG	---	GG	---	GG	GG	---	GG	GG	GG	GG
AX-94487715	CC	TT	CC	TT	TT	TT	TT	CC	CC	CC	CC	TT	CC	CC	CC	CC	CC	CC	CC	CC	CC	TT	TT	TT	TT	CC	TT	TT	TT	CC	TT	CC	TT	TT	CC	TT	CC	TT	CC	CC	CC	CC	CC	CC	TT	CC	CC	TT	TT
AX-94488882	GG	CC	GG	---	GG	GG	GG	GG	GG	GG	GG	GG	CC	GG	GG	---	---	CC	CC	GG	GG	GG	CC	GG	GG	---	GG	CC	GG	CC	CC	CC	CC	CC	CC	CC	CC	CC	CC	CC	CC	GG	GG	GG	CC	GG	GG	CC	---
AX-94489390	GG	AA	GG	AA	GG	GG	GG	AA	AA	GG	GG	GG	GG	GG	AA	AA	AA	AA	AA	GG	AA	GG	GG	GG	AA	---	GG	GG	GG	AA	AA	AA	AA	AA	AA	AA	---	AA	GG	AA	GG	GG	GG	GG	GG	AA	AA	AA	AA
AX-94494415	---	GG	---	---	---	---	---	---	---	---	---	---	GG	GG	---	GG	GG	GG	GG	---	---	---	---	---	---	GG	---	---	---	GG	GG	GG	GG	GG	GG	---	GG	GG	GG	GG	GG	---	---	---	GG	---	---	GG	---
AX-94494615	AA	GG	AA	---	GG	AA	AA	AA	GG	AA	GG	GG	AA	GG	AA	GG	GG	AA	AA	AA	AA	GG	AA	AA	GG	---	AA	AA	AA	GG	GG	GG	GG	GG	AA	GG	AA	GG	AA	GG	AA	AA	AA	AA	GG	AA	AA	AA	AA
AX-94501371	GG	CC	GG	GG	GG	GG	GG	CC	GG	GG	GG	GG	CC	GG	CC	CC	CC	CC	CC	GG	CC	GG	CC	GG	GG	CC	CC	GG	GG	CC	CC	CC	CC	CC	CC	CC	CC	CC	GG	CC	CC	GG	GG	GG	CC	GG	GG	CC	GG
AX-94503785	GG	AA	GG	GG	GG	GG	GG	AA	GG	GG	GG	GG	AA	GG	AA	AA	AA	AA	AA	GG	AA	GG	AA	GG	GG	---	GG	GG	GG	AA	AA	AA	GG	AA	AA	AA	AA	AA	AA	AA	AA	GG	GG	GG	AA	GG	GG	AA	GG
AX-94505424	CC	TT	CC	CC	---	---	CC	TT	CC	CC	CC	CC	TT	CC	TT	TT	TT	TT	TT	CC	TT	---	TT	CC	CC	TT	CC	CC	CC	TT	TT	TT	CC	TT	TT	TT	TT	TT	TT	TT	TT	CC	CC	CC	TT	CC	CC	TT	CC
AX-94509797	---	CC	---	CC	---	---	---	CC	CC	---	---	---	---	---	CC	---	---	CC	CC	---	CC	---	---	---	CC	---	---	---	---	CC	CC	CC	CC	CC	CC	CC	CC	CC	---	CC	---	---	---	---	---	CC	CC	---	CC
AX-94512920	AA	CC	AA	AA	AA	AA	AA	AA	AA	AA	AA	AA	CC	---	AA	CC	CC	CC	CC	AA	AA	AA	CC	AA	AA	CC	AA	CC	AA	CC	CC	CC	CC	CC	CC	CC	CC	CC	CC	CC	CC	---	AA	AA	CC	---	AA	CC	AA
AX-94513333	TT	GG	TT	GG	GG	TT	TT	TT	TT	TT	TT	TT	GG	GG	TT	GG	GG	GG	GG	TT	TT	TT	GG	TT	GG	GG	TT	TT	TT	GG	GG	GG	GG	GG	GG	GG	TT	GG	GG	GG	TT	TT	TT	TT	TT	TT	TT	TT	TT
AX-94515082	CC	TT	CC	TT	TT	CC	CC	CC	TT	CC	CC	CC	CC	TT	CC	TT	TT	CC	CC	CC	CC	CC	CC	CC	TT	TT	CC	CC	TT	TT	TT	TT	TT	TT	CC	CC	TT	TT	CC	TT	CC	CC	CC	CC	TT	CC	CC	CC	CC
AX-94517103	AA	GG	AA	AA	AA	AA	AA	GG	AA	AA	AA	AA	AA	AA	GG	GG	GG	AA	AA	AA	GG	AA	AA	AA	AA	---	GG	AA	AA	GG	GG	GG	GG	GG	AA	GG	GG	GG	AA	GG	GG	AA	AA	AA	GG	GG	GG	AA	AA
AX-94519224	TT	CC	TT	CC	---	TT	TT	TT	TT	TT	TT	TT	CC	CC	TT	CC	CC	CC	CC	TT	TT	TT	CC	TT	CC	CC	TT	TT	TT	CC	CC	CC	CC	CC	CC	CC	---	CC	CC	CC	TT	TT	TT	TT	TT	TT	TT	TT	TT
AX-94520656	AA	TT	---	TT	---	AA	AA	AA	TT	AA	AA	AA	AA	TT	AA	TT	TT	AA	AA	AA	---	AA	AA	AA	TT	TT	AA	AA	TT	TT	TT	TT	TT	TT	AA	AA	TT	TT	AA	TT	AA	AA	AA	AA	TT	AA	AA	AA	AA
AX-94521499	TT	---	TT	---	---	TT	TT	TT	TT	TT	TT	TT	---	---	TT	---	---	---	---	TT	TT	TT	---	TT	---	---	TT	TT	TT	---	---	---	---	---	---	---	TT	---	---	---	TT	---	TT	TT	TT	TT	TT	TT	TT
AX-94521944	GG	---	GG	---	---	GG	GG	---	---	GG	GG	GG	GG	GG	---	---	---	---	---	GG	---	GG	GG	GG	---	GG	GG	GG	GG	---	---	---	---	---	---	---	---	---	GG	---	---	GG	GG	GG	GG	---	---	---	---
AX-94524314	GG	AA	GG	AA	GG	GG	GG	AA	AA	GG	GG	AA	GG	GG	AA	AA	AA	AA	AA	GG	AA	GG	GG	GG	AA	GG	AA	GG	GG	AA	AA	AA	AA	AA	AA	AA	---	AA	GG	AA	GG	GG	GG	GG	GG	AA	AA	AA	AA
AX-94525199	AA	CC	---	CC	---	AA	AA	CC	CC	AA	---	CC	AA	AA	CC	CC	CC	CC	CC	AA	CC	AA	AA	AA	CC	CC	CC	CC	AA	CC	CC	CC	CC	AA	CC	CC	CC	CC	AA	CC	AA	AA	AA	AA	AA	CC	CC	CC	AA
AX-94526208	CC	GG	CC	GG	GG	CC	CC	CC	CC	CC	CC	CC	GG	GG	CC	GG	GG	GG	GG	CC	CC	CC	GG	CC	GG	GG	CC	CC	CC	GG	GG	GG	GG	GG	GG	CC	---	GG	GG	GG	CC	CC	CC	CC	GG	CC	CC	CC	CC
AX-94527502	TT	CC	TT	CC	TT	TT	TT	CC	---	TT	TT	TT	TT	TT	CC	CC	CC	CC	CC	TT	CC	TT	TT	TT	CC	TT	TT	TT	TT	CC	CC	CC	CC	CC	---	CC	CC	CC	TT	CC	TT	TT	TT	TT	TT	---	CC	CC	CC
AX-94528856	AA	GG	AA	GG	---	AA	AA	GG	GG	AA	AA	AA	AA	AA	GG	AA	AA	GG	GG	AA	GG	AA	AA	AA	GG	---	AA	AA	AA	GG	GG	GG	GG	AA	GG	GG	GG	GG	AA	GG	AA	AA	AA	AA	AA	GG	GG	AA	GG
AX-94531520	TT	---	TT	TT	TT	---	---	TT	---	TT	---	TT	TT	TT	TT	---	---	TT	TT	TT	TT	---	TT	---	TT	TT	---	---	---	---	---	TT	---	TT	TT	TT	---	---	---	TT	TT	TT	TT	TT	TT	TT	TT	TT	---
AX-94533970	CC	TT	CC	TT	TT	CC	CC	CC	CC	CC	CC	CC	TT	TT	CC	TT	TT	TT	TT	CC	CC	CC	TT	CC	TT	TT	CC	CC	CC	TT	TT	TT	TT	CC	TT	TT	---	TT	TT	TT	CC	CC	CC	CC	CC	CC	CC	CC	CC
AX-94534093	GG	AA	GG	GG	GG	GG	GG	GG	GG	GG	GG	GG	AA	AA	GG	AA	AA	AA	AA	GG	GG	GG	AA	GG	---	---	GG	GG	GG	AA	AA	AA	GG	AA	AA	GG	AA	AA	AA	AA	GG	GG	GG	GG	AA	GG	GG	AA	---
AX-94535280	TT	CC	TT	CC	CC	TT	TT	TT	CC	TT	TT	TT	TT	CC	TT	CC	CC	TT	TT	TT	TT	CC	TT	TT	CC	CC	TT	TT	TT	CC	CC	CC	CC	CC	TT	TT	TT	CC	TT	CC	TT	TT	TT	TT	CC	TT	TT	TT	TT
AX-94537311	---	TT	---	TT	---	---	---	---	TT	---	---	TT	---	TT	---	TT	TT	---	TT	---	---	---	---	---	TT	TT	---	---	TT	TT	CC	TT	TT	---	TT	TT	TT	TT	---	TT	CC	---	---	---	TT	---	---	TT	---
AX-94544246	CC	TT	CC	TT	TT	CC	CC	CC	TT	CC	TT	TT	CC	TT	CC	TT	TT	CC	CC	CC	CC	TT	CC	CC	TT	TT	CC	CC	CC	TT	CC	TT	CC	TT	CC	TT	---	TT	CC	TT	TT	CC	CC	CC	TT	CC	CC	CC	CC
AX-94546250	AA	GG	AA	GG	GG	AA	AA	AA	GG	AA	AA	AA	AA	GG	AA	GG	GG	AA	GG	AA	AA	AA	AA	AA	GG	GG	AA	AA	GG	GG	GG	GG	GG	GG	GG	AA	GG	GG	AA	GG	AA	AA	AA	AA	GG	AA	AA	AA	AA
AX-94548821	---	CC	---	CC	---	---	---	CC	CC	---	---	---	---	---	CC	CC	CC	CC	CC	---	CC	---	---	---	CC	---	---	---	---	CC	CC	CC	CC	CC	CC	CC	CC	CC	---	CC	---	---	---	---	---	CC	CC	CC	CC
AX-94558126	GG	---	GG	---	---	---	---	GG	GG	GG	GG	---	GG	---	GG	GG	GG	GG	GG	GG	GG	GG	---	---	---	GG	---	---	---	GG	---	GG	---	---	GG	---	GG	---	GG	GG	GG	GG	GG	GG	---	GG	GG	---	---
AX-94560970	TT	---	TT	---	---	TT	TT	TT	---	TT	TT	TT	---	---	TT	TT	TT	TT	TT	TT	TT	TT	---	---	---	---	TT	---	---	TT	---	TT	---	CC	TT	---	TT	---	---	TT	---	TT	TT	TT	---	TT	TT	---	---
AX-94561057	AA	GG	AA	GG	---	---	AA	GG	GG	AA	AA	GG	AA	---	GG	GG	GG	GG	GG	AA	GG	AA	AA	AA	GG	---	GG	---	AA	GG	GG	GG	GG	GG	GG	GG	GG	GG	AA	GG	AA	AA	AA	AA	AA	GG	GG	GG	GG
AX-94561718	TT	CC	TT	CC	TT	TT	TT	TT	CC	TT	TT	CC	TT	CC	TT	CC	CC	TT	CC	TT	TT	CC	TT	TT	CC	CC	TT	TT	CC	CC	CC	CC	CC	TT	CC	CC	CC	CC	TT	CC	TT	TT	TT	TT	CC	TT	TT	CC	TT
AX-94564319	AA	GG	AA	GG	---	AA	AA	AA	GG	GG	GG	GG	GG	GG	AA	GG	GG	AA	AA	AA	AA	AA	GG	AA	GG	GG	GG	AA	AA	AA	GG	GG	GG	GG	AA	GG	AA	GG	GG	GG	AA	AA	GG	GG	AA	---	AA	GG	GG
AX-94568125	TT	CC	TT	CC	---	TT	TT	---	CC	TT	CC	TT	TT	CC	TT	CC	CC	TT	TT	TT	TT	TT	TT	TT	CC	CC	TT	TT	TT	CC	CC	CC	CC	TT	TT	CC	TT	CC	TT	CC	TT	TT	TT	TT	CC	TT	TT	TT	TT
AX-94568564	---	CC	---	CC	CC	---	---	---	---	---	---	---	CC	CC	---	CC	CC	---	---	---	---	---	CC	---	CC	---	---	---	---	CC	CC	CC	CC	CC	---	CC	---	CC	CC	CC	---	---	---	---	---	---	---	---	---
AX-94569444	CC	TT	CC	CC	CC	CC	CC	CC	CC	CC	CC	CC	TT	CC	CC	TT	TT	TT	TT	CC	CC	CC	TT	CC	CC	TT	CC	TT	CC	TT	TT	TT	TT	TT	TT	TT	TT	TT	TT	TT	TT	---	CC	CC	TT	CC	CC	TT	CC
AX-94570573	GG	CC	GG	CC	---	GG	GG	CC	CC	GG	GG	GG	GG	GG	CC	CC	CC	CC	CC	GG	CC	GG	GG	GG	---	GG	GG	GG	GG	CC	CC	CC	CC	CC	CC	CC	---	CC	GG	CC	GG	GG	GG	GG	GG	CC	CC	GG	CC
AX-94582651	GG	AA	GG	GG	---	GG	GG	AA	GG	GG	GG	GG	AA	GG	AA	AA	AA	AA	AA	GG	AA	GG	AA	GG	GG	---	AA	GG	GG	AA	AA	AA	GG	AA	AA	AA	AA	AA	AA	AA	AA	GG	GG	GG	AA	GG	GG	AA	GG
AX-94584294	TT	CC	TT	CC	CC	TT	TT	TT	TT	TT	TT	TT	CC	CC	TT	CC	CC	CC	CC	TT	TT	TT	CC	TT	CC	CC	TT	TT	TT	CC	CC	CC	CC	CC	CC	TT	TT	CC	CC	CC	TT	TT	TT	TT	CC	TT	TT	TT	TT
AX-94587279	TT	---	TT	---	TT	TT	TT	TT	---	TT	---	---	TT	---	TT	---	---	TT	TT	TT	TT	TT	TT	TT	---	---	TT	TT	TT	---	---	---	---	---	TT	---	---	---	TT	---	TT	TT	TT	TT	---	TT	TT	TT	TT
AX-94592974	CC	TT	CC	TT	---	CC	CC	CC	TT	CC	TT	TT	CC	TT	CC	TT	TT	CC	CC	CC	CC	TT	CC	CC	TT	TT	CC	CC	CC	TT	TT	TT	TT	TT	CC	TT	CC	TT	CC	TT	CC	CC	CC	CC	TT	CC	CC	CC	CC
AX-94594045	---	CC	---	CC	CC	CC	CC	CC	CC	CC	---	---	---	---	CC	---	---	CC	CC	---	CC	---	---	---	CC	---	---	CC	---	CC	---	---	TT	---	CC	CC	---	CC	---	---	CC	---	---	---	CC	---	---	CC	CC
AX-94595920	TT	CC	TT	CC	CC	TT	TT	TT	CC	TT	CC	CC	TT	CC	TT	CC	CC	TT	TT	TT	TT	CC	TT	TT	CC	CC	TT	TT	TT	CC	CC	CC	CC	CC	TT	CC	---	CC	TT	CC	TT	TT	TT	TT	CC	TT	TT	TT	TT
AX-94596551	---	GG	---	GG	GG	---	---	---	GG	---	---	---	---	GG	---	GG	GG	---	GG	---	---	---	---	---	GG	GG	---	---	GG	GG	GG	GG	GG	GG	GG	---	GG	GG	---	GG	---	---	---	---	GG	---	---	---	---
AX-94596846	CC	---	CC	---	---	CC	CC	CC	CC	CC	CC	CC	---	---	CC	---	---	---	---	CC	CC	CC	---	CC	---	---	CC	CC	CC	---	---	---	---	---	---	CC	CC	---	---	---	CC	CC	CC	CC	---	CC	CC	CC	CC
AX-94597726	---	AA	---	---	---	---	---	---	---	---	---	---	AA	AA	---	AA	AA	AA	AA	---	---	---	AA	---	---	AA	---	---	---	AA	AA	AA	---	AA	AA	---	AA	AA	AA	AA	AA	---	---	---	AA	---	---	AA	---
AX-94598425	GG	AA	GG	AA	---	GG	GG	GG	AA	GG	GG	GG	GG	AA	GG	AA	AA	GG	AA	GG	GG	GG	GG	GG	AA	AA	GG	GG	AA	AA	AA	AA	AA	AA	AA	GG	AA	AA	GG	AA	GG	GG	GG	GG	AA	GG	GG	GG	GG
AX-94602901	CC	TT	CC	TT	CC	CC	CC	CC	TT	TT	TT	TT	TT	TT	CC	TT	TT	CC	CC	CC	CC	CC	TT	TT	TT	TT	CC	CC	TT	CC	CC	TT	CC	CC	CC	TT	TT	TT	CC	TT	CC	CC	CC	CC	TT	CC	CC	TT	TT
AX-94607881	TT	---	TT	---	---	---	---	TT	TT	TT	TT	---	TT	TT	TT	TT	TT	TT	TT	TT	TT	TT	---	---	---	TT	---	---	---	TT	---	TT	---	---	---	---	TT	---	TT	TT	TT	TT	TT	TT	---	TT	TT	---	---
AX-94613704	GG	---	GG	---	---	GG	GG	GG	GG	---	---	---	---	GG	GG	GG	GG	---	---	GG	GG	GG	GG	---	---	---	GG	---	---	---	---	---	---	GG	---	GG	---	---	---	---	GG	GG	---	---	---	GG	GG	---	GG
AX-94614966	TT	CC	TT	CC	TT	TT	TT	TT	CC	CC	CC	CC	CC	CC	TT	CC	CC	TT	TT	TT	TT	TT	CC	TT	CC	CC	CC	TT	TT	TT	CC	CC	CC	CC	TT	CC	TT	CC	CC	CC	TT	TT	CC	CC	TT	---	TT	CC	CC
AX-94618069	AA	TT	AA	AA	---	AA	AA	TT	---	AA	AA	AA	TT	AA	TT	TT	TT	TT	TT	AA	TT	AA	TT	AA	AA	---	TT	AA	AA	TT	TT	TT	AA	TT	TT	TT	TT	TT	TT	TT	TT	AA	AA	---	TT	AA	AA	TT	AA
AX-94618546	AA	CC	AA	CC	CC	AA	AA	AA	CC	AA	AA	AA	CC	CC	AA	AA	AA	AA	AA	AA	AA	CC	CC	CC	CC	AA	CC	CC	CC	AA	CC	AA	CC	CC	AA	CC	AA	CC	AA	AA	AA	AA	AA	AA	CC	AA	AA	CC	CC
AX-94619058	GG	---	GG	---	---	---	---	GG	GG	GG	GG	GG	---	---	GG	GG	GG	GG	GG	GG	GG	GG	---	---	---	GG	---	---	---	GG	GG	GG	GG	---	GG	---	GG	---	GG	GG	---	GG	GG	GG	---	GG	GG	---	---
AX-94620918	CC	GG	CC	GG	---	CC	CC	GG	GG	CC	CC	CC	CC	CC	GG	GG	GG	GG	GG	CC	GG	CC	CC	CC	GG	CC	CC	CC	CC	CC	GG	CC	GG	GG	GG	GG	CC	GG	CC	CC	CC	CC	CC	CC	CC	GG	GG	GG	GG
AX-94621372	GG	---	GG	GG	GG	---	---	GG	---	GG	---	GG	GG	GG	GG	---	---	GG	GG	GG	GG	GG	GG	---	GG	GG	---	---	---	---	---	GG	---	---	GG	GG	---	---	---	GG	---	GG	GG	GG	GG	GG	GG	GG	---
AX-94622998	---	AA	---	AA	---	---	---	---	AA	---	---	AA	---	AA	---	AA	AA	---	AA	---	---	AA	---	---	AA	AA	---	---	AA	AA	AA	AA	AA	---	AA	AA	AA	AA	---	AA	AA	---	---	---	AA	---	---	AA	---
AX-94626088	TT	---	TT	---	---	TT	TT	TT	---	TT	---	---	TT	---	TT	---	---	TT	TT	TT	TT	---	TT	TT	---	---	TT	TT	---	---	TT	---	TT	---	TT	---	---	---	TT	---	TT	TT	TT	TT	---	---	TT	---	TT
AX-94629930	TT	GG	TT	GG	TT	TT	TT	TT	GG	TT	GG	GG	TT	GG	TT	GG	GG	TT	GG	TT	TT	GG	TT	TT	GG	GG	TT	TT	GG	GG	GG	GG	GG	GG	GG	GG	GG	GG	TT	GG	TT	TT	TT	TT	GG	TT	TT	GG	TT
AX-94632981	TT	CC	TT	CC	---	TT	TT	CC	CC	TT	TT	TT	TT	TT	CC	CC	CC	CC	CC	TT	CC	TT	TT	TT	CC	TT	TT	TT	TT	TT	CC	TT	CC	CC	CC	CC	TT	CC	TT	TT	TT	TT	TT	TT	TT	CC	CC	CC	CC
AX-94635647	CC	TT	CC	TT	---	CC	CC	CC	TT	CC	CC	CC	CC	TT	CC	TT	TT	CC	CC	CC	CC	TT	CC	CC	TT	TT	CC	CC	TT	TT	TT	TT	TT	TT	CC	CC	TT	TT	CC	TT	CC	CC	CC	CC	TT	CC	CC	CC	CC
AX-94635834	CC	TT	CC	TT	TT	TT	TT	CC	CC	CC	CC	TT	CC	TT	CC	CC	CC	CC	CC	CC	CC	TT	TT	TT	TT	---	TT	TT	TT	CC	TT	CC	TT	TT	CC	TT	CC	TT	CC	CC	CC	CC	CC	CC	TT	CC	CC	TT	TT
AX-94639185	CC	---	CC	TT	---	TT	---	CC	CC	CC	CC	TT	CC	CC	CC	CC	CC	CC	CC	CC	CC	CC	---	---	---	---	---	TT	---	CC	TT	CC	---	TT	CC	TT	CC	---	CC	CC	CC	CC	---	CC	---	CC	CC	---	---
AX-94640607	AA	CC	AA	CC	---	AA	AA	AA	CC	AA	CC	CC	AA	CC	AA	CC	CC	AA	AA	AA	AA	CC	AA	AA	CC	CC	AA	AA	CC	CC	AA	CC	AA	CC	AA	CC	CC	CC	AA	CC	AA	AA	AA	AA	CC	---	AA	CC	AA
AX-94646448	CC	TT	CC	TT	---	CC	CC	CC	TT	CC	CC	CC	CC	TT	CC	TT	TT	CC	TT	CC	CC	CC	CC	CC	TT	TT	CC	CC	TT	TT	TT	TT	TT	TT	TT	CC	TT	TT	CC	TT	CC	CC	CC	CC	TT	CC	CC	CC	CC
AX-94647324	CC	---	CC	---	CC	CC	CC	CC	---	---	---	---	---	---	CC	---	---	CC	CC	CC	CC	CC	---	CC	---	---	---	CC	CC	CC	---	---	---	CC	CC	---	CC	---	---	---	CC	CC	---	---	CC	CC	CC	---	---
AX-94654014	---	GG	---	GG	---	---	---	---	GG	---	---	---	---	GG	---	GG	GG	---	GG	---	---	---	---	---	GG	GG	---	---	GG	GG	GG	GG	GG	GG	GG	---	GG	GG	---	GG	---	---	---	---	GG	---	---	---	GG
AX-94656411	GG	---	GG	GG	---	GG	GG	---	GG	---	---	GG	GG	---	---	GG	GG	GG	GG	GG	---	---	---	GG	GG	GG	---	GG	GG	---	---	GG	---	GG	GG	---	GG	---	GG	GG	---	GG	---	---	GG	---	GG	GG	---
AX-94656870	---	GG	---	GG	---	---	---	GG	GG	---	---	---	---	---	GG	GG	GG	GG	GG	---	GG	---	---	---	GG	---	---	---	---	GG	GG	GG	GG	GG	GG	GG	GG	GG	---	GG	---	---	---	---	---	GG	GG	---	GG
AX-94657416	GG	CC	GG	CC	GG	GG	GG	GG	CC	CC	CC	CC	CC	CC	GG	CC	CC	GG	GG	GG	GG	GG	CC	CC	CC	CC	GG	GG	CC	GG	CC	CC	CC	CC	GG	CC	CC	CC	GG	CC	---	GG	GG	GG	CC	---	GG	CC	CC
AX-94657835	---	CC	---	CC	CC	---	---	---	CC	---	---	---	---	CC	---	CC	CC	---	---	---	---	---	---	---	CC	CC	---	---	CC	CC	CC	CC	CC	CC	---	---	CC	CC	---	CC	---	---	---	---	CC	---	---	---	---
AX-94663978	---	TT	---	TT	---	---	---	TT	TT	---	---	---	---	---	TT	TT	TT	TT	---	---	TT	---	---	---	TT	TT	---	---	TT	TT	---	TT	TT	TT	TT	TT	TT	TT	---	TT	---	---	TT	---	---	TT	TT	TT	TT
AX-94666389	TT	---	TT	---	---	TT	TT	TT	TT	TT	TT	TT	---	---	TT	---	---	---	---	TT	TT	---	---	TT	---	---	TT	TT	TT	---	---	---	---	---	---	TT	TT	---	---	---	TT	TT	TT	TT	---	TT	TT	TT	TT
AX-94668903	AA	---	AA	---	---	---	---	AA	AA	AA	AA	---	AA	AA	AA	AA	AA	AA	AA	AA	AA	AA	---	---	---	AA	---	---	---	AA	---	AA	---	GG	AA	---	AA	---	AA	AA	AA	AA	AA	AA	---	AA	AA	---	---
AX-94669643	CC	AA	CC	CC	---	CC	CC	CC	CC	CC	CC	CC	AA	CC	CC	AA	AA	AA	AA	CC	CC	CC	AA	CC	CC	---	CC	AA	CC	AA	AA	AA	AA	AA	AA	AA	AA	AA	AA	AA	AA	CC	CC	CC	AA	CC	CC	AA	CC
AX-94675565	---	AA	---	AA	---	---	---	---	---	---	---	---	AA	AA	---	AA	AA	AA	AA	---	---	---	AA	---	AA	AA	---	---	---	AA	AA	AA	AA	AA	AA	AA	---	AA	AA	AA	---	---	---	---	---	---	---	---	---
AX-94676991	CC	TT	CC	TT	CC	CC	CC	TT	TT	CC	CC	CC	---	CC	TT	CC	CC	TT	TT	CC	TT	CC	CC	CC	TT	---	TT	CC	CC	TT	CC	TT	CC	TT	TT	TT	---	TT	TT	TT	TT	CC	CC	CC	CC	TT	TT	CC	CC
AX-94681022	---	CC	---	CC	---	---	---	---	CC	---	---	CC	---	CC	---	CC	CC	---	CC	---	---	CC	---	---	CC	CC	---	---	CC	CC	CC	CC	CC	TT	CC	CC	CC	CC	---	CC	---	---	---	---	CC	---	---	CC	---
AX-94690269	---	GG	---	---	GG	---	---	---	---	---	---	---	GG	---	---	GG	GG	GG	GG	---	---	---	GG	---	---	GG	---	GG	---	GG	GG	GG	GG	GG	GG	GG	GG	GG	GG	GG	GG	---	---	---	GG	---	---	GG	---
AX-94692952	AA	GG	AA	GG	---	AA	AA	AA	GG	AA	GG	AA	AA	GG	AA	GG	GG	AA	AA	AA	AA	AA	AA	AA	GG	GG	AA	AA	AA	GG	GG	GG	GG	AA	AA	GG	---	GG	GG	GG	AA	AA	AA	AA	GG	AA	AA	AA	AA
AX-94695810	TT	---	TT	TT	TT	TT	TT	---	TT	TT	TT	TT	TT	TT	---	---	---	TT	TT	TT	---	TT	TT	TT	TT	---	---	TT	TT	---	---	---	---	---	TT	---	---	---	TT	---	---	TT	TT	TT	---	---	---	TT	TT
AX-94696996	CC	---	CC	---	---	CC	CC	CC	---	CC	CC	CC	CC	---	CC	---	---	CC	---	CC	CC	CC	CC	CC	---	---	CC	CC	---	---	---	---	---	---	---	CC	---	---	CC	---	CC	CC	CC	CC	---	CC	CC	CC	CC
AX-94702514	CC	---	CC	---	TT	---	---	---	CC	---	---	CC	CC	---	---	CC	CC	---	---	CC	---	CC	CC	CC	---	CC	CC	---	---	---	---	---	CC	CC	---	---	---	---	CC	---	CC	CC	CC	CC	CC	---	---	CC	CC
AX-94705107	CC	GG	CC	GG	CC	CC	CC	GG	---	GG	---	GG	CC	CC	GG	CC	CC	GG	GG	CC	GG	GG	CC	GG	GG	CC	GG	CC	GG	CC	GG	CC	CC	GG	GG	CC	CC	GG	CC	CC	GG	CC	CC	CC	CC	CC	CC	CC	CC
AX-94706581	---	GG	---	---	---	---	---	---	---	---	---	---	GG	GG	---	GG	GG	GG	GG	---	---	---	GG	---	---	GG	---	---	---	GG	GG	GG	---	GG	GG	---	GG	GG	GG	GG	---	---	CC	---	GG	---	---	GG	---
AX-94710302	GG	AA	GG	AA	GG	GG	GG	AA	AA	GG	GG	GG	GG	GG	AA	AA	AA	AA	AA	GG	AA	GG	GG	GG	AA	GG	GG	GG	GG	AA	AA	AA	AA	AA	AA	AA	---	AA	GG	AA	GG	GG	GG	GG	GG	AA	AA	GG	AA
AX-94716176	---	CC	---	---	---	CC	CC	---	CC	---	---	---	---	---	---	CC	CC	CC	---	---	---	CC	---	CC	---	---	CC	CC	CC	CC	---	CC	---	AA	---	---	---	CC	---	CC	CC	---	---	---	CC	---	---	---	---
AX-94718117	AA	CC	AA	CC	CC	AA	AA	AA	CC	AA	AA	AA	CC	CC	AA	AA	AA	AA	AA	AA	AA	AA	CC	CC	CC	AA	AA	CC	CC	AA	CC	AA	CC	CC	AA	CC	AA	CC	CC	AA	CC	AA	AA	AA	CC	AA	AA	CC	---
AX-94722332	---	CC	---	CC	---	---	---	CC	CC	---	---	---	---	---	CC	---	---	CC	CC	---	CC	---	---	---	CC	---	---	---	---	CC	CC	CC	CC	CC	CC	CC	---	CC	---	CC	---	---	---	---	---	CC	CC	---	CC
AX-94723231	---	CC	---	CC	---	---	---	---	CC	CC	CC	CC	CC	CC	---	CC	CC	---	---	---	---	---	CC	---	CC	CC	CC	---	---	---	CC	CC	CC	CC	---	CC	---	CC	CC	CC	CC	---	CC	CC	---	---	---	CC	CC
AX-94723525	TT	CC	TT	CC	---	TT	TT	CC	CC	TT	TT	TT	TT	TT	CC	CC	CC	CC	CC	TT	CC	TT	TT	TT	CC	TT	TT	TT	TT	CC	CC	CC	CC	CC	CC	CC	CC	CC	TT	CC	CC	TT	TT	TT	TT	CC	CC	CC	CC
AX-94725097	TT	---	TT	---	CC	---	---	---	TT	TT	---	---	---	---	---	TT	TT	---	---	TT	---	TT	---	---	---	---	TT	TT	---	TT	TT	TT	---	TT	---	TT	TT	---	---	TT	TT	TT	---	---	---	---	---	TT	TT
AX-94726800	AA	GG	AA	GG	GG	AA	AA	AA	GG	AA	AA	AA	GG	GG	AA	AA	AA	AA	AA	AA	AA	GG	GG	GG	GG	AA	AA	GG	GG	AA	AA	AA	AA	GG	AA	GG	AA	---	AA	AA	AA	AA	AA	AA	GG	AA	AA	GG	GG
AX-94730813	TT	---	TT	---	---	TT	TT	TT	---	---	---	---	---	TT	TT	---	---	TT	TT	TT	TT	TT	---	---	---	---	TT	TT	---	TT	---	---	TT	CC	TT	---	---	---	TT	---	TT	TT	TT	TT	---	---	TT	---	---
AX-94731046	---	GG	---	---	---	---	---	GG	---	---	---	---	GG	---	GG	GG	GG	GG	GG	---	GG	---	GG	---	---	---	GG	---	---	GG	GG	GG	---	GG	GG	GG	GG	GG	GG	GG	GG	---	---	---	GG	---	---	GG	---
AX-94731696	TT	CC	TT	TT	TT	TT	TT	TT	TT	CC	TT	CC	TT	TT	CC	TT	TT	CC	CC	TT	CC	TT	TT	CC	TT	TT	CC	CC	CC	TT	CC	TT	CC	TT	CC	TT	---	CC	TT	TT	TT	TT	TT	TT	TT	TT	TT	TT	CC
AX-94735704	---	TT	---	TT	---	---	---	TT	TT	---	---	---	---	---	TT	TT	TT	TT	TT	---	TT	---	---	---	TT	---	---	---	---	TT	TT	TT	TT	TT	TT	TT	TT	TT	---	TT	---	---	---	---	---	TT	TT	TT	TT
AX-94736965	---	CC	---	CC	CC	---	---	---	CC	---	---	---	---	CC	---	CC	CC	---	---	---	---	---	---	---	CC	CC	---	---	CC	CC	CC	CC	CC	CC	---	---	CC	CC	---	CC	---	---	---	---	CC	---	---	---	---
AX-94737155	---	TT	---	TT	---	---	---	---	TT	TT	TT	TT	TT	TT	---	TT	TT	---	---	---	---	---	TT	TT	TT	TT	---	---	TT	---	TT	TT	TT	TT	---	TT	TT	TT	---	TT	---	---	---	---	---	---	---	TT	TT
AX-94741250	TT	---	TT	---	TT	TT	TT	TT	---	---	CC	---	---	TT	TT	---	---	TT	TT	TT	TT	TT	CC	---	---	---	TT	TT	---	TT	TT	---	TT	TT	TT	---	---	---	---	---	TT	TT	TT	TT	CC	---	---	---	---
AX-94743174	---	CC	---	CC	CC	---	---	CC	CC	---	---	---	---	---	CC	CC	CC	CC	CC	---	CC	---	---	---	CC	---	---	---	---	CC	CC	CC	CC	CC	CC	CC	CC	CC	---	CC	CC	---	---	---	---	CC	CC	CC	CC
AX-94746159	GG	---	GG	---	GG	GG	GG	GG	---	GG	GG	GG	---	---	GG	---	---	GG	GG	GG	GG	---	GG	GG	---	---	GG	GG	---	---	GG	---	GG	---	GG	GG	---	---	GG	---	GG	GG	GG	GG	---	GG	GG	GG	GG
AX-94752693	GG	---	GG	GG	---	GG	GG	---	GG	GG	GG	GG	GG	GG	---	---	---	---	---	GG	---	GG	---	GG	GG	---	---	GG	GG	CC	---	---	GG	---	---	---	---	---	GG	---	GG	GG	GG	GG	---	GG	GG	GG	GG
AX-94757158	TT	GG	TT	GG	---	TT	TT	GG	GG	TT	TT	TT	TT	---	GG	GG	GG	GG	GG	TT	GG	TT	TT	TT	GG	---	TT	TT	TT	GG	GG	GG	GG	GG	GG	GG	---	GG	TT	GG	TT	TT	TT	TT	TT	GG	GG	GG	GG
AX-94765939	GG	---	GG	GG	GG	GG	GG	GG	GG	GG	GG	GG	---	---	GG	---	---	---	---	GG	GG	GG	---	GG	GG	---	GG	GG	GG	---	---	---	GG	GG	---	GG	---	---	---	---	---	GG	GG	GG	---	GG	GG	---	GG
AX-94767724	TT	CC	TT	CC	---	TT	TT	TT	CC	TT	CC	CC	CC	TT	TT	CC	CC	TT	TT	TT	TT	---	TT	CC	CC	CC	TT	TT	CC	TT	CC	CC	CC	CC	TT	CC	CC	CC	TT	CC	TT	TT	TT	TT	CC	---	TT	CC	TT
AX-94774699	---	GG	---	GG	---	GG	GG	GG	GG	GG	GG	GG	GG	GG	GG	---	---	---	---	---	GG	---	GG	---	GG	GG	GG	GG	---	GG	---	GG	GG	---	---	GG	GG	GG	---	GG	---	---	GG	GG	GG	GG	GG	GG	GG
AX-94778411	GG	---	GG	---	---	GG	GG	GG	---	GG	---	---	GG	---	GG	---	---	GG	GG	GG	GG	---	GG	GG	---	---	GG	GG	---	---	---	---	GG	---	GG	---	---	---	GG	---	GG	GG	GG	GG	---	GG	GG	---	GG
AX-94787082	CC	TT	CC	TT	CC	CC	CC	TT	TT	CC	CC	CC	---	CC	TT	TT	TT	TT	TT	CC	TT	CC	CC	CC	TT	---	CC	CC	CC	TT	TT	TT	TT	TT	TT	TT	TT	TT	CC	TT	TT	CC	CC	CC	CC	TT	TT	TT	TT
AX-94795975	---	GG	---	GG	---	---	---	GG	GG	---	---	GG	---	---	GG	GG	GG	GG	GG	---	GG	---	---	---	GG	---	GG	---	---	GG	GG	GG	GG	GG	GG	GG	---	GG	---	GG	---	---	---	---	---	GG	GG	GG	GG
AX-94803292	GG	TT	GG	TT	GG	GG	GG	TT	TT	GG	GG	GG	GG	GG	TT	TT	TT	TT	TT	GG	TT	GG	GG	GG	TT	GG	GG	GG	GG	TT	TT	TT	TT	TT	TT	TT	TT	TT	GG	TT	GG	GG	GG	GG	GG	TT	TT	TT	TT
AX-94804372	---	CC	---	CC	---	CC	CC	CC	---	CC	---	---	---	---	CC	---	---	---	---	---	CC	---	---	CC	CC	---	CC	CC	CC	CC	CC	CC	---	---	---	CC	CC	CC	CC	CC	---	---	---	---	CC	CC	CC	---	CC
AX-94816673	---	AA	---	---	---	---	---	---	---	---	---	---	AA	---	---	AA	AA	AA	AA	---	---	---	AA	---	---	AA	---	AA	---	AA	AA	AA	AA	AA	AA	AA	AA	AA	AA	AA	AA	---	---	---	AA	---	---	AA	---
AX-94817132	---	AA	---	AA	AA	---	---	---	---	AA	AA	AA	AA	---	---	---	---	AA	AA	---	---	---	---	AA	AA	---	---	AA	AA	AA	AA	AA	AA	---	AA	---	AA	AA	AA	AA	---	---	AA	AA	AA	---	---	AA	---
AX-94818718	---	CC	---	CC	---	---	---	CC	CC	---	---	---	---	---	CC	CC	CC	CC	CC	---	CC	---	---	---	CC	---	---	---	---	---	CC	---	CC	CC	CC	CC	---	CC	---	---	---	---	---	---	---	CC	CC	CC	CC
AX-94823004	---	CC	---	---	TT	CC	CC	---	---	CC	CC	---	---	CC	---	---	---	CC	CC	---	---	---	---	CC	---	CC	---	CC	CC	---	---	---	CC	---	CC	---	CC	CC	CC	---	---	---	CC	CC	CC	CC	CC	---	CC
AX-94824939	---	GG	---	GG	GG	GG	GG	---	---	---	---	AA	GG	GG	---	---	AA	---	AA	AA	---	GG	---	GG	GG	---	GG	GG	GG	---	GG	---	GG	GG	---	GG	---	GG	---	---	GG	---	---	---	GG	---	---	GG	GG
AX-94827580	AA	---	AA	---	---	AA	AA	AA	AA	AA	AA	AA	---	---	AA	---	---	---	---	AA	AA	AA	---	AA	---	---	AA	AA	AA	---	---	---	---	---	---	---	---	---	---	---	AA	AA	AA	AA	AA	AA	AA	AA	AA
AX-94832692	TT	CC	TT	TT	---	TT	TT	CC	TT	TT	TT	TT	TT	TT	CC	CC	CC	TT	TT	TT	CC	TT	TT	TT	TT	CC	CC	TT	TT	CC	CC	CC	CC	CC	TT	CC	CC	CC	TT	CC	CC	TT	TT	TT	CC	CC	CC	TT	TT
AX-94835306	CC	---	CC	---	CC	CC	CC	CC	---	CC	---	---	CC	---	CC	---	---	CC	CC	CC	CC	---	CC	CC	---	---	CC	CC	---	---	---	---	---	---	CC	---	---	---	CC	---	CC	CC	CC	CC	---	CC	CC	---	CC
AX-94839686	TT	---	TT	---	---	---	---	TT	TT	TT	TT	TT	---	---	TT	TT	TT	TT	TT	TT	TT	---	---	---	---	TT	---	---	---	TT	---	TT	---	---	TT	---	TT	---	TT	TT	---	TT	TT	TT	---	TT	TT	---	---
AX-94840083	AA	GG	AA	GG	AA	AA	AA	GG	GG	AA	AA	GG	AA	AA	GG	GG	GG	GG	GG	AA	GG	AA	AA	AA	GG	---	GG	AA	AA	GG	GG	GG	GG	GG	GG	GG	GG	GG	AA	GG	AA	AA	AA	AA	AA	GG	GG	GG	GG
AX-94841376	TT	GG	TT	TT	TT	TT	TT	GG	TT	TT	TT	TT	TT	TT	GG	GG	GG	GG	GG	TT	GG	TT	GG	TT	TT	---	GG	TT	TT	GG	GG	GG	GG	GG	GG	GG	GG	GG	TT	---	GG	TT	TT	TT	GG	TT	TT	GG	TT
AX-94845742	CC	---	CC	---	CC	CC	CC	CC	---	---	---	---	---	CC	CC	---	---	CC	CC	CC	CC	CC	---	---	---	---	CC	CC	---	CC	---	---	---	CC	CC	---	---	---	CC	---	CC	---	CC	CC	---	CC	CC	---	---
AX-94849540	TT	GG	TT	GG	GG	GG	GG	TT	GG	TT	TT	GG	GG	TT	TT	TT	TT	GG	GG	TT	TT	TT	GG	GG	GG	---	GG	GG	GG	TT	TT	TT	TT	---	GG	GG	TT	GG	TT	TT	TT	TT	TT	TT	TT	TT	TT	GG	GG
AX-94857397	CC	TT	CC	TT	---	CC	CC	CC	TT	CC	TT	TT	CC	TT	CC	TT	TT	CC	CC	CC	CC	TT	CC	CC	TT	TT	CC	CC	TT	TT	CC	TT	CC	TT	CC	TT	TT	TT	CC	TT	CC	CC	CC	CC	TT	---	CC	TT	---
AX-94864247	GG	---	GG	---	---	GG	GG	GG	---	GG	GG	GG	GG	---	GG	---	---	GG	GG	GG	GG	---	GG	GG	---	---	GG	GG	---	---	---	---	---	---	GG	GG	---	---	GG	---	GG	GG	GG	GG	---	GG	GG	GG	GG
AX-94867248	TT	CC	TT	CC	CC	TT	TT	TT	CC	TT	CC	CC	---	CC	TT	CC	CC	TT	TT	TT	TT	TT	TT	TT	CC	CC	TT	TT	TT	CC	CC	CC	CC	CC	TT	CC	---	CC	TT	CC	TT	TT	TT	TT	CC	TT	TT	TT	TT
AX-94868434	CC	---	CC	---	CC	CC	CC	---	---	CC	CC	CC	CC	CC	---	---	---	---	---	CC	---	CC	CC	CC	---	---	CC	CC	CC	---	---	---	---	---	---	---	---	---	CC	---	---	CC	CC	CC	CC	---	---	---	---
AX-94868998	TT	AA	TT	AA	AA	TT	TT	TT	AA	TT	TT	TT	TT	AA	TT	AA	AA	TT	TT	TT	TT	AA	TT	TT	AA	AA	TT	TT	AA	AA	AA	AA	AA	AA	TT	TT	AA	AA	TT	AA	TT	TT	TT	TT	AA	TT	TT	TT	TT
AX-94870113	TT	CC	TT	CC	CC	TT	TT	TT	TT	TT	TT	TT	CC	CC	TT	CC	CC	CC	CC	TT	TT	TT	CC	TT	CC	CC	TT	TT	TT	CC	CC	CC	CC	CC	CC	CC	---	CC	CC	CC	TT	TT	TT	TT	TT	TT	TT	TT	TT
AX-94871042	AA	CC	AA	AA	AA	AA	AA	CC	AA	AA	AA	AA	AA	AA	CC	CC	CC	CC	CC	AA	CC	AA	CC	AA	AA	---	CC	AA	AA	CC	CC	CC	CC	CC	CC	CC	CC	CC	AA	CC	CC	AA	AA	AA	CC	AA	AA	CC	AA
AX-94881194	TT	AA	TT	AA	TT	TT	TT	AA	AA	TT	TT	TT	TT	TT	AA	AA	AA	AA	AA	TT	AA	TT	TT	TT	AA	TT	TT	TT	TT	AA	AA	AA	AA	AA	AA	AA	AA	AA	TT	AA	AA	TT	TT	TT	TT	AA	AA	AA	AA
AX-94888009	AA	---	AA	---	AA	AA	AA	AA	AA	---	AA	---	AA	AA	---	AA	AA	---	---	AA	---	AA	AA	---	---	AA	---	AA	---	AA	GG	AA	GG	---	---	AA	AA	---	AA	AA	AA	AA	AA	AA	AA	AA	AA	AA	---
AX-94890541	GG	AA	GG	AA	GG	GG	GG	AA	AA	GG	GG	GG	GG	GG	AA	GG	GG	AA	AA	GG	AA	GG	GG	GG	AA	---	GG	GG	GG	AA	AA	AA	AA	AA	AA	AA	AA	AA	GG	AA	GG	GG	---	GG	GG	AA	AA	GG	AA
AX-94894618	AA	---	AA	---	---	AA	AA	AA	---	AA	AA	AA	---	---	AA	AA	AA	AA	AA	AA	AA	AA	---	---	---	AA	---	---	---	AA	---	AA	---	---	AA	---	AA	---	AA	AA	AA	AA	AA	AA	---	AA	AA	---	---
AX-94897199	TT	---	TT	---	TT	TT	TT	TT	TT	TT	TT	TT	---	---	TT	---	---	---	---	TT	TT	TT	---	TT	---	---	TT	---	TT	CC	CC	---	---	---	---	---	---	---	---	---	TT	TT	TT	TT	TT	TT	TT	---	---
AX-94903446	GG	---	GG	---	---	---	---	GG	---	GG	GG	---	---	GG	GG	GG	GG	---	---	GG	GG	GG	---	GG	---	GG	GG	---	GG	---	AA	---	AA	GG	---	---	---	---	---	---	GG	GG	GG	GG	GG	---	---	GG	---
AX-94905375	AA	CC	AA	CC	---	AA	AA	AA	AA	AA	AA	AA	CC	CC	AA	CC	CC	CC	CC	AA	AA	AA	CC	AA	CC	CC	AA	AA	AA	CC	CC	CC	CC	CC	CC	CC	---	CC	CC	CC	AA	AA	AA	AA	AA	AA	AA	AA	AA
AX-94936908	TT	CC	TT	CC	CC	TT	TT	TT	CC	TT	CC	CC	TT	CC	TT	CC	CC	TT	TT	TT	TT	TT	TT	TT	CC	CC	TT	TT	TT	CC	CC	CC	CC	CC	TT	CC	---	CC	TT	CC	TT	TT	TT	TT	CC	TT	TT	TT	TT
AX-94940584	AA	---	---	---	AA	AA	AA	AA	---	---	---	---	---	AA	AA	---	---	AA	AA	AA	AA	AA	---	---	---	---	AA	AA	---	AA	---	---	---	AA	AA	---	GG	---	AA	---	AA	AA	AA	AA	---	AA	AA	---	---
AX-94946240	AA	GG	AA	GG	GG	AA	AA	AA	GG	AA	AA	AA	GG	GG	AA	---	AA	AA	AA	AA	AA	GG	GG	GG	GG	---	AA	GG	GG	AA	GG	AA	GG	GG	AA	GG	AA	GG	GG	AA	GG	AA	AA	AA	GG	AA	AA	GG	GG
AX-94947413	---	AA	---	AA	AA	AA	AA	---	---	---	---	AA	---	AA	---	---	---	---	---	---	---	AA	AA	AA	AA	---	AA	AA	AA	---	AA	---	AA	AA	---	AA	---	AA	---	---	---	---	---	---	AA	---	---	AA	AA
AX-94949390	CC	TT	CC	TT	---	CC	CC	CC	TT	CC	TT	TT	CC	TT	CC	TT	TT	CC	CC	CC	CC	TT	CC	CC	TT	TT	CC	CC	TT	TT	CC	TT	CC	TT	CC	TT	TT	TT	CC	TT	CC	CC	CC	CC	TT	CC	CC	TT	CC
AX-94955419	---	AA	---	---	---	AA	AA	---	AA	---	AA	---	---	---	---	AA	AA	---	---	---	---	---	---	AA	---	---	AA	AA	AA	AA	AA	---	---	CC	---	---	AA	AA	AA	---	CC	---	---	---	---	---	---	---	AA
AX-94963680	AA	GG	AA	GG	GG	AA	AA	AA	AA	AA	AA	AA	GG	GG	AA	GG	GG	GG	GG	AA	AA	AA	GG	AA	GG	GG	AA	AA	AA	GG	GG	GG	GG	GG	GG	AA	---	GG	GG	GG	AA	AA	AA	AA	GG	AA	AA	AA	AA
AX-94966346	---	GG	---	GG	---	---	---	---	GG	GG	GG	GG	GG	GG	---	GG	GG	---	---	---	---	---	GG	GG	GG	GG	---	---	GG	---	GG	GG	GG	GG	---	GG	GG	GG	GG	GG	---	---	GG	GG	---	---	---	GG	GG
AX-94970894	---	GG	---	GG	---	---	---	GG	GG	---	---	---	---	---	GG	GG	GG	GG	GG	---	GG	---	---	---	GG	---	---	---	---	GG	AA	GG	AA	AA	GG	GG	GG	GG	---	GG	---	---	---	---	---	GG	GG	---	GG
AX-94975495	CC	---	CC	---	---	CC	CC	CC	---	CC	CC	CC	---	---	CC	CC	CC	CC	CC	CC	CC	---	---	---	---	CC	CC	---	---	CC	CC	CC	CC	---	CC	---	CC	---	CC	CC	CC	CC	CC	CC	---	CC	CC	---	---
AX-94980178	GG	AA	GG	AA	GG	AA	AA	GG	AA	AA	AA	AA	AA	AA	GG	AA	AA	GG	GG	GG	GG	GG	AA	GG	AA	AA	AA	GG	GG	GG	AA	AA	GG	GG	GG	AA	---	AA	AA	AA	AA	GG	AA	AA	GG	GG	GG	AA	AA
AX-94981461	CC	AA	CC	AA	AA	CC	CC	CC	CC	CC	CC	CC	AA	AA	CC	AA	AA	AA	AA	CC	CC	CC	AA	CC	AA	AA	CC	CC	CC	AA	AA	AA	AA	AA	AA	AA	---	AA	AA	AA	CC	CC	CC	CC	CC	CC	CC	CC	CC
AX-94983014	---	TT	---	TT	---	---	---	---	TT	TT	TT	TT	TT	TT	---	TT	TT	---	---	---	---	---	TT	TT	TT	TT	---	---	TT	---	CC	TT	---	TT	---	TT	TT	TT	TT	TT	---	---	TT	TT	---	---	---	TT	TT
AX-94986476	---	GG	---	---	GG	GG	GG	---	---	GG	GG	---	---	GG	---	GG	GG	GG	GG	---	---	---	---	GG	---	GG	---	GG	GG	---	---	---	GG	GG	GG	---	GG	GG	GG	---	---	---	GG	GG	GG	GG	GG	---	GG
AX-94990920	CC	TT	CC	TT	CC	CC	CC	TT	TT	CC	CC	CC	CC	CC	TT	TT	TT	TT	TT	CC	TT	CC	CC	CC	TT	---	CC	CC	CC	TT	TT	TT	TT	TT	TT	TT	TT	TT	CC	TT	CC	CC	CC	CC	CC	TT	TT	CC	TT
AX-94993908	GG	---	GG	GG	GG	GG	GG	---	GG	GG	GG	GG	---	GG	---	---	---	---	---	GG	---	GG	---	GG	GG	GG	---	GG	GG	---	---	---	GG	CC	---	---	---	---	---	---	---	GG	GG	GG	---	GG	GG	---	GG
AX-94994158	CC	---	CC	CC	---	CC	CC	CC	---	---	---	---	CC	---	CC	---	---	CC	CC	CC	CC	CC	---	CC	CC	CC	---	CC	---	---	---	---	CC	CC	CC	---	---	---	CC	---	CC	CC	---	---	CC	---	---	---	CC
AX-95005246	---	GG	---	GG	---	---	---	GG	GG	---	---	GG	---	---	GG	GG	GG	GG	GG	---	GG	---	---	---	GG	---	GG	---	---	GG	GG	GG	GG	GG	GG	GG	GG	GG	---	GG	---	---	---	---	---	GG	GG	GG	GG
AX-95014058	GG	AA	GG	GG	GG	GG	GG	AA	GG	GG	GG	GG	AA	GG	AA	AA	AA	AA	AA	GG	AA	GG	AA	GG	GG	---	AA	GG	GG	AA	AA	AA	GG	AA	AA	AA	AA	AA	AA	AA	AA	GG	GG	GG	AA	GG	GG	AA	GG
AX-95025932	---	AA	---	AA	AA	---	---	---	---	---	---	---	AA	AA	---	AA	AA	AA	AA	---	---	---	AA	---	AA	AA	---	---	---	AA	AA	AA	AA	AA	AA	AA	---	AA	AA	AA	---	---	---	---	---	---	---	---	---
AX-95073002	AA	GG	AA	GG	AA	AA	AA	GG	GG	AA	AA	GG	AA	AA	GG	GG	GG	GG	GG	AA	GG	AA	AA	AA	---	GG	GG	GG	AA	GG	GG	GG	GG	AA	GG	GG	GG	GG	AA	GG	AA	AA	AA	AA	AA	GG	GG	GG	AA
AX-95074365	---	TT	---	TT	---	---	---	---	TT	---	---	---	---	TT	---	TT	TT	---	TT	---	---	---	---	---	TT	TT	---	---	TT	TT	TT	TT	TT	TT	TT	---	TT	TT	---	TT	---	---	---	---	TT	---	---	---	---
AX-95076278	---	AA	---	AA	---	---	---	AA	AA	---	---	---	---	---	AA	AA	AA	AA	AA	---	AA	---	---	---	AA	---	---	---	---	AA	AA	AA	AA	AA	AA	AA	AA	AA	---	AA	AA	---	---	---	---	AA	AA	AA	AA
AX-95078697	---	AA	---	AA	AA	---	---	---	---	---	AA	AA	AA	---	---	---	---	AA	AA	---	---	AA	AA	---	AA	---	AA	---	---	---	AA	---	---	---	AA	---	---	AA	---	---	AA	---	---	---	---	---	---	---	---
AX-95078982	AA	CC	AA	CC	AA	AA	AA	CC	CC	AA	AA	CC	AA	AA	CC	CC	CC	CC	CC	AA	CC	AA	AA	AA	CC	AA	CC	AA	AA	CC	CC	CC	CC	CC	CC	CC	---	CC	AA	CC	AA	AA	AA	AA	AA	CC	CC	CC	CC
AX-95081794	TT	GG	TT	GG	GG	GG	GG	TT	TT	TT	TT	TT	GG	GG	TT	TT	TT	TT	TT	TT	TT	GG	GG	GG	GG	TT	GG	GG	GG	TT	TT	TT	TT	GG	TT	GG	TT	GG	TT	TT	GG	TT	TT	TT	GG	TT	TT	GG	GG
AX-95092361	CC	---	CC	---	CC	CC	CC	CC	---	---	---	---	---	---	CC	---	---	CC	CC	CC	CC	CC	---	CC	---	---	---	CC	CC	CC	---	---	---	---	CC	---	---	---	---	---	CC	CC	---	---	CC	CC	CC	---	---
AX-95095538	---	GG	---	GG	GG	---	---	---	---	---	---	---	GG	GG	---	GG	GG	---	---	---	---	---	GG	---	GG	---	---	---	---	GG	GG	GG	GG	GG	---	GG	---	GG	GG	GG	---	---	---	---	---	---	---	---	---
AX-95102732	TT	---	---	---	---	---	TT	---	---	---	---	TT	---	TT	---	---	---	---	---	TT	---	TT	TT	---	---	---	TT	TT	TT	---	---	---	---	GG	---	---	---	---	TT	---	TT	TT	TT	TT	TT	---	---	TT	---
AX-95102864	GG	AA	GG	AA	AA	AA	AA	GG	GG	GG	GG	AA	GG	GG	GG	GG	GG	GG	GG	GG	GG	AA	AA	AA	AA	---	AA	AA	AA	GG	AA	GG	AA	AA	GG	AA	GG	AA	GG	GG	GG	GG	GG	GG	AA	GG	GG	AA	AA
AX-95102985	CC	TT	CC	TT	---	CC	CC	TT	TT	CC	CC	CC	CC	CC	TT	TT	TT	TT	TT	CC	TT	CC	CC	CC	---	CC	CC	CC	CC	TT	TT	TT	TT	TT	TT	TT	---	TT	CC	TT	CC	CC	CC	CC	CC	TT	TT	TT	TT
AX-95110051	CC	TT	CC	TT	CC	CC	CC	TT	TT	CC	CC	CC	CC	CC	TT	TT	TT	TT	TT	CC	TT	CC	CC	CC	TT	CC	CC	CC	CC	TT	TT	TT	TT	TT	TT	TT	TT	TT	CC	TT	CC	CC	CC	CC	CC	TT	TT	CC	TT
AX-95112360	CC	TT	CC	TT	CC	CC	CC	TT	TT	CC	CC	TT	CC	CC	TT	TT	TT	TT	TT	CC	TT	CC	CC	CC	TT	TT	TT	TT	CC	TT	TT	TT	TT	CC	TT	TT	TT	TT	CC	TT	CC	CC	CC	CC	CC	TT	TT	TT	CC
AX-95122168	TT	---	TT	TT	TT	---	---	TT	TT	TT	TT	TT	---	---	TT	TT	TT	TT	TT	TT	TT	TT	TT	---	TT	---	---	TT	---	---	---	---	---	---	TT	---	---	---	---	---	---	TT	TT	TT	---	---	---	---	---
AX-95122579	GG	CC	GG	CC	CC	GG	GG	GG	GG	GG	GG	GG	CC	CC	GG	CC	CC	CC	CC	GG	GG	GG	CC	GG	CC	CC	GG	GG	GG	CC	CC	CC	CC	GG	CC	CC	---	CC	CC	CC	GG	GG	GG	GG	GG	GG	GG	GG	GG
AX-95126764	CC	TT	CC	TT	---	CC	CC	TT	TT	CC	CC	CC	CC	CC	TT	TT	TT	TT	TT	CC	TT	CC	CC	CC	TT	---	CC	CC	CC	TT	TT	TT	TT	TT	TT	TT	TT	TT	CC	TT	CC	CC	CC	CC	CC	TT	TT	CC	TT
AX-95128122	CC	AA	CC	AA	CC	CC	CC	AA	AA	CC	CC	CC	CC	CC	AA	AA	AA	AA	AA	CC	AA	CC	CC	CC	AA	CC	CC	CC	CC	AA	AA	AA	AA	AA	AA	AA	---	AA	CC	AA	CC	CC	CC	CC	CC	AA	AA	AA	AA
AX-95130153	GG	AA	GG	GG	---	GG	GG	AA	GG	GG	GG	GG	AA	GG	AA	AA	AA	AA	AA	GG	AA	GG	AA	GG	GG	---	AA	GG	GG	AA	AA	AA	GG	GG	AA	AA	AA	AA	AA	AA	AA	GG	GG	GG	AA	GG	GG	AA	GG
AX-95133499	CC	GG	CC	GG	GG	GG	GG	CC	CC	CC	CC	GG	GG	GG	CC	CC	CC	CC	CC	CC	CC	CC	GG	GG	GG	---	GG	GG	GG	CC	GG	CC	GG	GG	CC	GG	CC	GG	CC	CC	CC	CC	CC	CC	GG	CC	CC	GG	GG
AX-95135840	TT	---	TT	---	TT	TT	TT	TT	---	---	---	---	---	---	TT	---	---	TT	TT	TT	TT	TT	---	---	---	---	TT	TT	---	TT	---	---	---	GG	TT	---	---	---	TT	---	TT	TT	TT	TT	---	TT	TT	---	---
AX-95141187	GG	---	GG	---	---	GG	GG	GG	---	GG	GG	GG	---	---	---	---	---	GG	GG	GG	GG	GG	---	GG	---	---	GG	GG	GG	---	GG	---	GG	GG	GG	---	GG	---	---	---	GG	GG	---	GG	GG	GG	GG	GG	GG
AX-95142902	CC	---	CC	---	---	CC	CC	CC	---	---	CC	---	CC	---	CC	CC	CC	CC	CC	CC	CC	CC	CC	---	---	---	CC	---	---	---	---	---	---	CC	CC	---	---	---	---	---	---	CC	---	---	---	---	---	---	CC
AX-95147532	TT	---	TT	---	---	TT	TT	---	TT	---	TT	TT	TT	TT	---	TT	TT	TT	TT	TT	---	TT	TT	---	---	TT	---	---	---	---	---	---	TT	TT	TT	---	---	---	---	---	TT	TT	TT	TT	---	---	---	TT	---
AX-95149749	CC	TT	CC	CC	---	CC	CC	TT	CC	CC	---	CC	CC	CC	TT	TT	TT	TT	TT	CC	TT	CC	TT	CC	CC	---	TT	CC	CC	TT	TT	TT	CC	TT	TT	TT	TT	TT	CC	TT	CC	CC	CC	CC	TT	CC	CC	CC	CC
AX-95150178	TT	GG	TT	GG	GG	TT	TT	TT	GG	TT	GG	GG	TT	GG	TT	GG	GG	TT	TT	TT	TT	GG	TT	TT	GG	GG	TT	TT	TT	GG	GG	GG	GG	GG	TT	GG	---	GG	TT	GG	TT	TT	TT	TT	GG	TT	TT	TT	TT
AX-95151706	---	CC	---	CC	CC	CC	CC	---	---	---	---	CC	---	---	---	---	---	---	---	---	---	---	CC	CC	---	---	CC	CC	CC	---	CC	---	CC	CC	---	CC	---	CC	---	---	---	---	---	---	CC	---	---	CC	CC
AX-95152800	AA	---	AA	---	AA	AA	AA	AA	---	---	---	---	---	AA	AA	---	---	AA	AA	AA	AA	AA	---	---	---	---	AA	AA	---	AA	---	---	---	GG	AA	---	---	---	AA	---	AA	AA	AA	AA	---	AA	AA	---	---
AX-95164006	TT	---	TT	---	TT	TT	TT	---	TT	---	TT	---	TT	TT	---	TT	TT	---	---	TT	---	---	TT	---	---	TT	---	TT	---	TT	TT	TT	TT	TT	---	TT	TT	---	TT	TT	---	TT	TT	TT	TT	TT	TT	TT	TT
AX-95166038	---	GG	---	GG	GG	GG	GG	---	---	CC	---	GG	---	---	---	---	---	---	---	---	---	---	GG	GG	GG	---	GG	GG	GG	---	GG	---	GG	GG	---	GG	---	GG	---	---	---	---	---	---	GG	---	---	GG	GG
AX-95166792	AA	GG	AA	GG	AA	AA	AA	GG	GG	AA	AA	AA	AA	AA	GG	GG	GG	GG	GG	AA	GG	AA	AA	AA	GG	---	AA	AA	AA	GG	GG	GG	GG	GG	GG	GG	GG	GG	AA	GG	---	AA	AA	AA	AA	GG	GG	GG	GG
AX-95167728	GG	---	GG	GG	---	---	---	GG	GG	---	---	GG	GG	---	GG	---	---	---	---	GG	GG	GG	GG	---	GG	---	GG	---	---	GG	GG	GG	---	---	---	GG	---	---	---	GG	GG	GG	---	---	---	---	---	GG	---
AX-95173983	---	CC	---	CC	---	---	---	---	CC	CC	CC	CC	CC	CC	---	CC	CC	---	---	---	---	---	CC	CC	CC	CC	---	---	CC	---	TT	CC	TT	---	---	CC	CC	CC	---	CC	---	---	---	---	CC	---	---	CC	CC
AX-95174732	CC	TT	CC	TT	TT	TT	TT	CC	CC	CC	CC	TT	CC	CC	CC	CC	CC	CC	CC	CC	CC	CC	TT	TT	TT	---	TT	TT	TT	CC	TT	CC	TT	TT	CC	TT	CC	TT	CC	CC	CC	CC	CC	CC	TT	CC	CC	TT	TT
AX-95181690	CC	---	CC	---	CC	---	---	CC	CC	CC	CC	CC	---	---	CC	---	CC	CC	CC	CC	CC	CC	---	---	---	---	CC	---	---	---	---	---	CC	CC	---	---	CC	CC	CC	---	CC	CC	CC	CC	CC	---	---	CC	---
AX-95186349	CC	TT	CC	TT	TT	TT	TT	CC	CC	CC	CC	TT	CC	CC	CC	CC	CC	CC	CC	CC	CC	TT	TT	TT	TT	CC	TT	TT	TT	CC	TT	CC	TT	TT	CC	TT	CC	---	CC	CC	TT	CC	CC	CC	TT	CC	CC	TT	TT
AX-95194021	GG	---	GG	GG	---	GG	GG	---	GG	GG	GG	GG	GG	GG	---	---	---	---	---	GG	---	GG	---	GG	GG	---	---	GG	GG	---	---	---	GG	---	---	---	---	---	GG	---	GG	GG	GG	GG	---	GG	GG	GG	GG
AX-95196508	---	GG	---	GG	---	GG	GG	---	GG	GG	GG	GG	GG	GG	---	GG	GG	---	---	---	---	---	GG	---	GG	GG	GG	---	---	---	GG	GG	CC	---	---	GG	---	GG	GG	GG	GG	---	GG	GG	---	---	---	GG	GG
AX-95197628	TT	CC	TT	CC	TT	TT	TT	CC	CC	TT	TT	CC	TT	TT	CC	CC	CC	CC	CC	TT	CC	TT	---	TT	CC	CC	CC	CC	TT	CC	CC	CC	CC	TT	CC	CC	CC	CC	TT	CC	TT	TT	TT	TT	---	CC	CC	CC	TT
AX-95198436	TT	CC	TT	TT	---	TT	TT	TT	TT	TT	TT	TT	CC	CC	TT	CC	CC	CC	CC	TT	TT	TT	CC	TT	---	CC	TT	TT	TT	CC	CC	CC	TT	CC	CC	TT	CC	CC	CC	CC	TT	TT	TT	TT	CC	TT	TT	CC	TT
AX-95201974	GG	---	GG	GG	GG	GG	GG	---	GG	---	---	GG	GG	GG	---	---	---	---	---	GG	---	---	---	GG	GG	GG	GG	---	GG	---	---	GG	---	---	---	---	GG	---	GG	GG	---	GG	---	---	---	GG	GG	GG	---
AX-95210470	CC	TT	CC	TT	---	CC	CC	CC	TT	CC	CC	CC	CC	TT	CC	TT	TT	CC	CC	CC	CC	CC	CC	CC	TT	TT	CC	CC	TT	TT	TT	TT	TT	TT	CC	CC	TT	TT	CC	TT	CC	CC	CC	CC	TT	CC	CC	CC	CC
AX-95210815	CC	AA	CC	AA	CC	CC	CC	CC	AA	CC	CC	AA	CC	AA	CC	AA	AA	CC	AA	CC	CC	AA	CC	CC	AA	AA	CC	CC	AA	AA	AA	AA	AA	---	AA	AA	AA	AA	CC	AA	CC	CC	CC	CC	AA	CC	CC	AA	CC
AX-95215485	---	GG	---	GG	---	---	---	---	GG	GG	GG	GG	GG	---	---	GG	GG	AA	---	---	---	---	GG	GG	GG	GG	---	---	GG	---	GG	GG	GG	AA	---	GG	GG	GG	---	GG	---	---	---	---	GG	---	---	GG	GG
AX-95216126	TT	CC	TT	CC	TT	TT	TT	TT	CC	CC	CC	CC	CC	CC	TT	CC	CC	TT	TT	TT	TT	TT	CC	CC	CC	CC	TT	TT	CC	TT	TT	CC	CC	CC	TT	CC	CC	CC	CC	CC	TT	TT	TT	TT	TT	TT	TT	CC	CC
AX-95220675	AA	---	AA	---	---	AA	AA	AA	AA	AA	AA	AA	---	---	AA	---	---	---	---	AA	AA	AA	---	AA	---	---	AA	AA	AA	---	---	---	---	---	---	---	AA	---	---	---	AA	AA	AA	AA	AA	AA	AA	AA	AA
AX-95224177	---	CC	---	CC	CC	---	---	---	CC	---	CC	CC	---	CC	---	CC	CC	---	---	---	---	CC	---	---	CC	CC	---	CC	CC	CC	---	CC	---	---	---	CC	CC	CC	---	CC	---	---	---	---	CC	---	---	CC	---
AX-95226757	TT	CC	TT	CC	TT	CC	CC	TT	---	CC	CC	CC	CC	CC	TT	CC	CC	TT	TT	TT	TT	TT	CC	TT	CC	CC	CC	TT	TT	TT	CC	CC	CC	CC	TT	CC	TT	CC	CC	CC	TT	TT	CC	CC	TT	---	TT	CC	---
AX-95232570	CC	---	CC	---	CC	---	---	CC	---	CC	---	---	---	---	CC	CC	CC	---	CC	CC	CC	CC	---	CC	---	CC	---	CC	CC	CC	---	---	---	---	CC	---	CC	---	---	---	---	CC	CC	CC	CC	---	CC	CC	---
AX-95232646	TT	GG	TT	GG	TT	TT	TT	GG	GG	TT	TT	TT	TT	TT	GG	GG	GG	GG	GG	TT	GG	TT	TT	TT	GG	TT	TT	TT	TT	GG	GG	GG	GG	GG	GG	GG	---	GG	TT	GG	TT	TT	TT	TT	TT	GG	GG	GG	GG
AX-95235434	TT	---	TT	---	---	TT	TT	TT	---	TT	TT	---	TT	---	TT	---	---	TT	---	TT	TT	---	TT	TT	---	---	TT	TT	---	---	---	---	---	---	---	---	---	---	TT	---	TT	TT	TT	TT	---	TT	TT	---	TT
AX-95235491	---	GG	---	GG	GG	---	---	---	---	---	---	---	GG	GG	---	GG	GG	---	---	---	---	---	GG	---	GG	---	---	---	---	GG	GG	GG	GG	GG	---	GG	---	GG	GG	GG	GG	---	---	---	---	---	---	---	---
AX-95237968	GG	AA	GG	AA	AA	GG	GG	GG	AA	GG	---	GG	---	AA	GG	AA	AA	GG	AA	GG	GG	AA	GG	GG	AA	AA	GG	GG	AA	AA	AA	AA	AA	AA	AA	GG	AA	AA	GG	AA	AA	GG	GG	GG	AA	GG	GG	GG	GG
AX-95241426	---	CC	---	CC	---	---	---	---	CC	---	---	CC	CC	---	---	CC	CC	---	---	---	---	TT	---	CC	CC	CC	---	---	CC	---	TT	CC	---	CC	---	CC	CC	CC	---	CC	TT	---	---	---	---	CC	CC	CC	CC
AX-95243592	TT	GG	TT	TT	---	TT	TT	TT	TT	TT	TT	TT	GG	TT	TT	GG	GG	GG	GG	TT	---	TT	GG	TT	TT	---	TT	GG	TT	GG	GG	GG	GG	GG	GG	GG	GG	GG	GG	GG	GG	TT	TT	TT	GG	TT	TT	GG	TT
AX-95244216	---	GG	---	GG	---	---	---	GG	GG	---	---	---	---	---	GG	GG	GG	GG	GG	---	GG	---	---	---	GG	---	---	---	---	GG	GG	GG	GG	GG	GG	GG	GG	GG	---	GG	GG	---	---	---	---	GG	GG	GG	GG
AX-95245574	AA	GG	AA	GG	GG	AA	AA	AA	GG	AA	GG	GG	AA	GG	AA	GG	GG	AA	AA	AA	AA	AA	AA	AA	GG	GG	AA	AA	AA	GG	GG	GG	GG	GG	AA	GG	AA	GG	AA	GG	AA	AA	AA	AA	GG	AA	AA	AA	AA
AX-95254185	AA	GG	AA	AA	AA	AA	AA	GG	AA	AA	AA	AA	AA	AA	GG	GG	GG	GG	GG	AA	GG	AA	GG	AA	AA	---	GG	AA	AA	GG	GG	GG	GG	GG	GG	GG	GG	GG	AA	GG	GG	AA	AA	AA	GG	AA	AA	GG	AA
AX-95257656	---	AA	---	---	---	---	---	---	---	---	---	---	AA	AA	---	AA	AA	AA	AA	---	---	---	AA	---	---	AA	---	---	---	AA	AA	AA	---	AA	AA	---	AA	AA	AA	AA	---	---	---	---	AA	---	---	AA	---
AX-95258492	TT	CC	TT	CC	TT	TT	TT	TT	CC	TT	CC	CC	CC	TT	TT	CC	CC	TT	TT	TT	TT	TT	TT	CC	CC	CC	TT	TT	CC	TT	CC	CC	CC	TT	TT	CC	CC	CC	TT	CC	TT	TT	TT	TT	CC	TT	TT	CC	TT
AX-94385307	---	GG	---	GG	GG	GG	GG	---	---	---	---	GG	---	---	---	---	---	---	---	---	---	---	GG	GG	GG	---	GG	GG	GG	---	GG	---	GG	GG	---	GG	---	GG	---	---	---	---	---	---	GG	---	---	GG	GG
AX-94385756	TT	CC	---	CC	TT	TT	TT	CC	TT	CC	---	CC	TT	TT	CC	TT	TT	CC	CC	TT	CC	TT	TT	CC	CC	---	CC	TT	CC	TT	CC	TT	---	TT	CC	TT	---	CC	TT	TT	TT	TT	TT	TT	TT	TT	TT	TT	CC
AX-94385971	TT	CC	TT	CC	CC	CC	CC	TT	TT	TT	TT	CC	TT	CC	TT	TT	TT	TT	TT	TT	TT	CC	CC	CC	CC	---	CC	CC	CC	TT	CC	TT	CC	CC	TT	CC	---	CC	TT	TT	TT	TT	TT	TT	CC	TT	TT	CC	CC
AX-94386020	CC	GG	CC	GG	GG	GG	GG	CC	CC	CC	CC	CC	GG	GG	CC	CC	CC	CC	CC	CC	CC	CC	CC	GG	GG	---	GG	GG	GG	CC	GG	CC	GG	GG	CC	GG	CC	GG	CC	CC	GG	CC	CC	CC	GG	CC	CC	GG	GG
AX-94387545	TT	---	TT	---	TT	TT	TT	TT	---	---	---	---	---	TT	TT	---	---	TT	TT	TT	TT	TT	---	---	---	---	TT	TT	---	TT	TT	---	TT	TT	TT	---	---	---	---	---	TT	TT	TT	TT	---	---	---	---	---
AX-94388408	TT	---	TT	---	---	TT	TT	TT	---	TT	---	---	TT	---	TT	---	---	TT	TT	TT	TT	---	TT	TT	---	---	TT	TT	TT	---	---	---	---	---	TT	---	TT	---	TT	---	TT	TT	TT	TT	---	TT	TT	TT	TT
AX-94389614	GG	---	GG	---	GG	GG	GG	GG	---	GG	GG	GG	GG	---	GG	---	---	GG	GG	GG	GG	GG	GG	GG	---	---	GG	GG	---	---	---	---	---	---	GG	GG	---	---	GG	---	GG	GG	GG	GG	---	GG	GG	GG	GG
AX-94390275	GG	---	GG	GG	GG	---	---	GG	---	GG	---	---	---	GG	GG	GG	GG	---	---	GG	GG	GG	---	---	GG	---	GG	GG	---	GG	GG	---	---	GG	---	GG	---	---	---	---	---	GG	---	---	---	---	---	GG	GG
AX-94398498	---	CC	---	CC	---	CC	CC	---	---	---	---	CC	CC	CC	---	---	---	---	---	---	---	---	CC	---	CC	---	CC	CC	CC	---	CC	---	CC	CC	---	CC	---	CC	---	---	---	---	---	---	CC	---	---	CC	CC
AX-94402464	---	AA	---	---	AA	AA	AA	---	---	AA	AA	AA	---	AA	---	AA	AA	AA	AA	---	---	---	---	AA	---	AA	---	AA	AA	---	---	---	AA	AA	AA	---	---	AA	AA	---	---	---	AA	AA	AA	AA	AA	---	AA
AX-94413158	TT	---	TT	---	---	---	---	TT	TT	TT	TT	TT	---	---	TT	TT	TT	TT	TT	TT	TT	TT	---	---	---	TT	---	---	---	TT	TT	TT	TT	---	TT	---	TT	---	TT	TT	TT	TT	TT	TT	---	TT	TT	---	---
AX-94418502	CC	---	CC	---	---	CC	CC	CC	---	CC	CC	CC	CC	---	CC	---	---	CC	---	CC	CC	CC	CC	CC	---	---	CC	CC	---	---	---	---	---	---	---	CC	---	---	CC	---	CC	CC	CC	CC	---	CC	CC	CC	CC
AX-94428373	GG	---	GG	---	---	---	---	GG	GG	GG	GG	GG	---	---	GG	GG	GG	GG	GG	GG	GG	GG	---	---	---	GG	---	---	---	GG	GG	GG	GG	---	GG	---	GG	---	GG	GG	---	GG	GG	GG	---	GG	GG	---	---
AX-94430584	GG	TT	GG	GG	GG	TT	TT	TT	GG	TT	GG	GG	GG	GG	TT	GG	GG	GG	GG	GG	TT	GG	GG	TT	GG	GG	TT	TT	TT	TT	TT	TT	TT	TT	GG	TT	TT	TT	TT	TT	GG	GG	GG	GG	TT	TT	TT	GG	TT
AX-94441417	---	CC	---	CC	CC	CC	CC	---	---	---	---	CC	CC	CC	---	---	---	---	---	---	---	---	CC	CC	CC	---	CC	CC	CC	---	CC	---	CC	CC	---	CC	---	CC	---	---	---	---	---	---	CC	---	---	CC	CC
AX-94452444	CC	---	CC	---	CC	CC	CC	CC	CC	---	CC	---	CC	CC	CC	CC	CC	---	---	CC	CC	CC	---	---	CC	CC	---	CC	---	CC	---	CC	CC	---	---	CC	CC	---	CC	CC	CC	CC	CC	CC	CC	CC	CC	CC	CC
AX-94455014	GG	---	GG	---	GG	GG	GG	GG	GG	GG	GG	GG	---	---	GG	---	---	---	---	GG	GG	GG	---	GG	---	---	GG	GG	GG	---	---	---	---	---	---	GG	GG	---	---	---	GG	GG	GG	GG	---	GG	GG	GG	GG
AX-94455868	AA	GG	AA	GG	AA	GG	GG	AA	GG	AA	AA	GG	AA	AA	AA	GG	GG	GG	GG	AA	AA	AA	GG	GG	GG	GG	GG	GG	GG	AA	AA	AA	AA	AA	GG	GG	GG	GG	AA	AA	GG	AA	AA	AA	AA	AA	AA	GG	GG
AX-94458136	---	GG	---	GG	GG	GG	---	---	GG	---	---	GG	GG	---	---	---	---	GG	GG	---	---	---	GG	GG	GG	---	GG	GG	GG	---	---	---	---	---	GG	GG	---	GG	---	---	---	---	---	---	---	---	---	GG	GG
AX-94458652	TT	GG	TT	GG	GG	GG	GG	GG	GG	TT	TT	GG	TT	GG	GG	TT	TT	GG	GG	TT	GG	TT	GG	GG	GG	GG	TT	TT	GG	TT	TT	TT	GG	TT	GG	TT	TT	GG	GG	TT	TT	TT	TT	TT	GG	GG	GG	TT	GG
AX-94458693	---	AA	---	---	---	---	---	AA	---	---	---	---	AA	---	AA	AA	---	AA	AA	---	---	---	AA	---	---	---	AA	---	---	AA	AA	AA	AA	AA	AA	AA	AA	AA	AA	AA	AA	---	---	---	AA	---	---	AA	---
AX-94470833	CC	TT	CC	TT	TT	CC	CC	CC	TT	CC	CC	CC	CC	TT	CC	TT	TT	CC	TT	CC	CC	CC	CC	CC	TT	TT	CC	CC	TT	TT	TT	TT	TT	TT	TT	CC	TT	TT	CC	TT	CC	CC	CC	CC	TT	---	CC	CC	CC
AX-94471395	TT	CC	TT	CC	CC	CC	CC	TT	TT	TT	TT	CC	TT	TT	TT	TT	TT	TT	TT	TT	TT	CC	CC	CC	CC	TT	CC	CC	CC	TT	CC	TT	CC	CC	TT	CC	TT	CC	TT	TT	CC	TT	TT	TT	CC	TT	TT	CC	CC
AX-94474486	AA	GG	AA	GG	GG	GG	GG	AA	AA	AA	AA	AA	GG	GG	AA	AA	AA	AA	AA	AA	AA	GG	GG	GG	GG	AA	GG	GG	GG	AA	AA	AA	AA	GG	AA	GG	AA	GG	AA	AA	GG	AA	AA	AA	GG	AA	AA	GG	GG
AX-94479292	CC	---	CC	CC	CC	CC	CC	---	CC	CC	CC	CC	---	CC	---	---	---	---	---	CC	---	CC	---	CC	CC	---	---	CC	CC	---	---	AA	CC	CC	---	---	---	---	---	---	AA	CC	CC	CC	---	CC	CC	---	CC
AX-94480700	CC	GG	CC	GG	GG	CC	CC	CC	GG	CC	CC	CC	CC	GG	CC	GG	GG	CC	GG	CC	CC	CC	CC	CC	GG	GG	CC	CC	GG	GG	GG	GG	GG	GG	GG	CC	GG	GG	CC	GG	CC	CC	CC	CC	GG	CC	CC	CC	CC
AX-94485092	---	AA	---	---	---	---	---	---	---	---	---	---	AA	AA	---	AA	AA	AA	AA	---	---	---	AA	---	---	AA	---	---	---	AA	AA	AA	---	AA	AA	---	AA	AA	AA	AA	---	---	---	---	AA	---	---	AA	AA
AX-94502639	AA	GG	AA	GG	GG	GG	GG	GG	GG	AA	AA	GG	AA	GG	GG	AA	AA	GG	GG	AA	GG	AA	GG	GG	GG	GG	AA	AA	GG	AA	AA	AA	AA	AA	GG	AA	---	GG	GG	AA	AA	AA	AA	AA	GG	GG	GG	AA	GG
AX-94504463	---	GG	---	GG	GG	---	---	---	GG	---	GG	GG	---	GG	---	GG	GG	---	---	---	---	---	---	---	GG	GG	---	---	---	GG	GG	GG	GG	GG	---	GG	---	GG	---	GG	---	---	---	---	GG	---	---	---	---
AX-94504539	TT	CC	TT	CC	---	TT	TT	TT	CC	TT	TT	TT	TT	CC	TT	CC	---	TT	CC	TT	TT	TT	TT	TT	CC	CC	TT	TT	CC	CC	CC	CC	CC	CC	CC	TT	CC	---	TT	CC	TT	TT	TT	TT	CC	TT	TT	TT	TT
AX-94504839	---	CC	---	CC	CC	---	---	---	CC	---	CC	CC	---	CC	---	CC	CC	---	CC	---	---	CC	---	---	CC	CC	---	---	CC	CC	CC	CC	CC	CC	CC	CC	CC	CC	---	CC	---	---	---	---	CC	CC	---	CC	---
AX-94507210	---	CC	---	CC	CC	---	---	---	CC	---	CC	---	---	CC	---	CC	CC	---	---	---	---	---	---	---	CC	CC	---	---	CC	CC	CC	CC	CC	CC	---	---	CC	CC	---	CC	---	---	---	---	CC	---	---	---	---
AX-94507436	CC	GG	CC	GG	GG	GG	GG	CC	CC	CC	CC	GG	CC	GG	CC	CC	CC	CC	CC	CC	CC	CC	GG	GG	GG	CC	GG	GG	GG	CC	GG	CC	GG	GG	CC	GG	CC	GG	CC	CC	CC	CC	CC	CC	GG	CC	CC	GG	GG
AX-94509092	TT	GG	TT	GG	GG	TT	TT	TT	GG	TT	TT	TT	GG	GG	TT	TT	TT	TT	TT	TT	TT	TT	GG	GG	GG	TT	GG	GG	GG	TT	TT	TT	TT	GG	TT	GG	TT	GG	TT	TT	TT	TT	TT	TT	GG	TT	TT	GG	GG
AX-94518190	CC	---	CC	CC	---	---	---	CC	---	CC	---	CC	CC	CC	CC	---	---	CC	CC	CC	CC	---	CC	---	CC	CC	---	---	---	---	---	CC	---	CC	CC	CC	---	---	---	CC	---	CC	CC	CC	CC	CC	CC	CC	---
AX-94525557	GG	---	GG	---	---	GG	GG	GG	GG	GG	GG	GG	---	---	GG	---	---	---	---	GG	GG	GG	---	GG	---	---	GG	GG	GG	---	---	---	---	---	---	GG	GG	---	---	---	GG	GG	GG	GG	---	GG	GG	GG	GG
AX-94526984	CC	GG	CC	GG	CC	CC	CC	CC	GG	GG	GG	CC	CC	GG	CC	CC	CC	CC	CC	CC	CC	CC	CC	GG	GG	GG	CC	GG	GG	GG	GG	GG	GG	GG	CC	GG	GG	GG	CC	GG	CC	CC	GG	GG	CC	CC	CC	GG	CC
AX-94527824	CC	GG	CC	GG	GG	CC	CC	CC	GG	CC	CC	CC	GG	GG	CC	CC	CC	CC	CC	CC	CC	CC	GG	GG	GG	---	GG	GG	GG	CC	GG	CC	GG	GG	CC	GG	CC	GG	CC	CC	CC	CC	CC	CC	GG	CC	CC	GG	GG
AX-94528040	---	CC	---	CC	---	---	---	CC	CC	---	---	CC	---	---	CC	CC	CC	CC	CC	---	CC	---	---	---	CC	CC	CC	CC	---	CC	CC	CC	CC	---	CC	CC	CC	CC	---	CC	---	---	---	---	---	CC	CC	CC	---
AX-94531706	AA	GG	AA	GG	GG	GG	GG	GG	AA	AA	GG	GG	AA	GG	GG	AA	AA	GG	GG	AA	GG	AA	GG	GG	GG	GG	AA	AA	GG	AA	---	AA	GG	AA	GG	AA	AA	GG	GG	AA	AA	AA	GG	GG	GG	GG	GG	AA	AA
AX-94544437	---	CC	---	CC	CC	---	---	CC	CC	---	CC	---	CC	CC	CC	---	---	CC	CC	---	CC	---	CC	CC	CC	CC	---	---	CC	---	---	---	---	---	CC	---	CC	CC	CC	---	CC	---	CC	CC	CC	CC	CC	---	---
AX-94548062	TT	---	TT	---	---	TT	TT	TT	---	TT	TT	TT	---	---	TT	TT	TT	TT	TT	TT	TT	---	---	---	---	TT	TT	---	---	TT	---	TT	---	---	TT	---	TT	---	TT	TT	---	TT	TT	TT	---	TT	TT	---	---
AX-94552298	TT	AA	TT	AA	TT	AA	AA	TT	TT	TT	AA	TT	TT	TT	TT	TT	TT	AA	AA	TT	TT	AA	AA	TT	---	AA	TT	TT	AA	AA	AA	TT	TT	AA	AA	TT	AA	---	---	TT	AA	TT	AA	---	TT	AA	AA	TT	TT
AX-94554649	TT	GG	TT	GG	---	TT	TT	TT	GG	TT	TT	TT	TT	GG	TT	GG	GG	TT	TT	TT	TT	GG	TT	TT	GG	GG	TT	TT	GG	---	GG	GG	GG	GG	TT	TT	GG	GG	TT	GG	TT	TT	TT	TT	GG	TT	TT	TT	TT
AX-94559351	TT	---	TT	---	---	---	---	TT	TT	TT	TT	---	---	---	TT	TT	TT	TT	TT	TT	TT	TT	---	---	---	TT	---	---	---	TT	---	TT	---	---	TT	TT	TT	---	TT	---	---	TT	TT	TT	TT	TT	TT	---	---
AX-94561041	CC	TT	CC	TT	TT	TT	TT	CC	TT	CC	---	TT	TT	CC	CC	CC	CC	TT	TT	CC	CC	CC	TT	TT	TT	---	TT	TT	TT	CC	CC	CC	CC	CC	TT	TT	CC	TT	CC	CC	CC	CC	CC	CC	CC	---	CC	TT	TT
AX-94583021	GG	AA	GG	AA	GG	GG	GG	GG	AA	AA	AA	AA	AA	AA	GG	AA	AA	GG	GG	GG	GG	GG	AA	AA	AA	AA	GG	GG	AA	GG	AA	AA	AA	AA	GG	AA	AA	AA	GG	AA	---	GG	GG	GG	AA	---	GG	AA	AA
AX-94584111	CC	---	CC	---	---	CC	CC	CC	---	CC	CC	CC	---	---	CC	CC	CC	CC	CC	CC	CC	CC	---	---	---	CC	CC	---	---	CC	CC	CC	CC	---	CC	---	CC	---	CC	CC	CC	CC	CC	CC	---	CC	CC	---	---
AX-94600329	---	TT	---	TT	TT	---	---	---	TT	---	TT	TT	---	TT	---	TT	TT	---	---	---	---	TT	---	---	TT	TT	---	---	---	TT	TT	TT	TT	TT	---	TT	---	TT	---	TT	TT	---	---	---	TT	---	---	---	---
AX-94600442	---	CC	---	CC	---	---	---	---	---	CC	---	CC	---	TT	CC	---	---	CC	CC	---	CC	---	---	CC	CC	---	CC	---	CC	---	CC	---	CC	CC	CC	---	CC	CC	---	---	---	---	---	---	---	---	---	---	CC
AX-94620168	CC	TT	CC	TT	---	CC	CC	CC	CC	CC	CC	CC	TT	TT	CC	TT	TT	TT	TT	CC	CC	CC	TT	CC	TT	TT	CC	CC	CC	TT	TT	TT	TT	TT	TT	CC	---	TT	TT	TT	CC	CC	CC	CC	TT	CC	CC	CC	CC
AX-94621037	CC	GG	CC	GG	CC	CC	CC	GG	GG	CC	CC	CC	---	CC	GG	GG	GG	GG	GG	CC	GG	CC	CC	CC	GG	---	CC	CC	CC	CC	GG	CC	GG	GG	GG	GG	CC	GG	CC	CC	CC	CC	CC	CC	CC	GG	GG	GG	GG
AX-94621049	---	CC	---	CC	CC	CC	CC	---	---	---	CC	CC	CC	CC	---	---	---	CC	CC	---	---	---	CC	CC	CC	CC	---	---	CC	---	---	CC	CC	---	CC	---	CC	CC	CC	CC	---	---	CC	CC	CC	CC	CC	---	---
AX-94623039	TT	---	TT	TT	TT	---	---	TT	TT	TT	TT	TT	---	---	TT	TT	TT	TT	TT	TT	TT	TT	TT	---	TT	---	---	TT	---	---	CC	---	CC	---	TT	---	---	---	---	---	---	TT	TT	TT	---	---	---	---	---
AX-94628754	CC	GG	CC	GG	---	CC	CC	CC	GG	CC	CC	CC	---	GG	CC	GG	GG	CC	CC	CC	CC	CC	CC	CC	GG	GG	CC	CC	GG	GG	GG	GG	GG	GG	CC	CC	GG	GG	CC	GG	CC	CC	CC	CC	GG	CC	CC	CC	CC
AX-94633263	GG	AA	GG	AA	AA	AA	AA	GG	AA	GG	GG	AA	AA	GG	GG	GG	GG	AA	AA	GG	GG	GG	AA	AA	AA	---	AA	AA	AA	GG	GG	GG	GG	GG	AA	AA	GG	AA	GG	GG	GG	GG	GG	GG	GG	GG	GG	AA	AA
AX-94648809	TT	CC	TT	CC	CC	TT	TT	TT	CC	TT	CC	CC	TT	CC	TT	CC	CC	TT	TT	TT	TT	CC	TT	TT	CC	CC	TT	TT	TT	CC	CC	CC	CC	CC	TT	CC	---	CC	TT	CC	TT	---	TT	TT	CC	TT	TT	TT	TT
AX-94649651	TT	GG	TT	GG	GG	GG	GG	TT	TT	TT	TT	GG	---	GG	TT	TT	TT	TT	TT	TT	TT	GG	GG	GG	GG	TT	GG	GG	GG	TT	GG	TT	GG	GG	TT	GG	TT	GG	TT	TT	TT	TT	TT	TT	GG	TT	TT	GG	GG
AX-94652226	TT	---	TT	---	---	TT	TT	TT	TT	TT	TT	TT	---	---	TT	---	---	---	---	TT	TT	TT	---	TT	---	---	TT	TT	TT	---	---	---	---	---	---	---	TT	---	---	---	TT	TT	TT	TT	TT	TT	TT	TT	TT
AX-94656925	AA	GG	AA	GG	AA	GG	GG	AA	GG	GG	GG	GG	GG	GG	AA	GG	GG	AA	AA	AA	AA	AA	GG	AA	GG	GG	GG	AA	AA	AA	GG	GG	GG	AA	AA	GG	AA	GG	GG	---	GG	AA	GG	---	AA	AA	AA	GG	GG
AX-94656965	---	GG	---	GG	GG	GG	GG	---	---	---	---	---	GG	---	---	---	---	---	---	---	---	---	GG	GG	GG	GG	GG	GG	GG	---	GG	---	GG	GG	---	GG	---	GG	---	---	---	---	---	---	---	---	---	---	GG
AX-94661235	CC	---	CC	---	---	---	---	CC	CC	CC	CC	---	CC	CC	CC	CC	CC	CC	CC	CC	CC	CC	---	---	---	CC	---	---	---	CC	---	CC	---	---	CC	---	CC	---	CC	CC	CC	CC	CC	CC	---	CC	CC	---	---
AX-94669169	---	GG	---	GG	---	---	---	---	GG	---	GG	GG	---	GG	---	GG	GG	---	---	---	---	---	---	GG	GG	GG	---	---	---	GG	GG	GG	GG	GG	---	GG	---	GG	---	GG	---	---	---	---	GG	---	---	---	---
AX-94670363	TT	CC	TT	TT	TT	CC	CC	TT	CC	TT	TT	TT	---	CC	TT	CC	CC	CC	CC	TT	TT	TT	TT	CC	---	TT	CC	CC	CC	TT	TT	TT	CC	TT	CC	CC	CC	CC	CC	TT	CC	TT	TT	TT	TT	TT	TT	TT	CC
AX-94687836	CC	TT	CC	TT	---	CC	CC	CC	TT	CC	TT	TT	CC	TT	CC	TT	TT	CC	CC	CC	CC	TT	CC	CC	TT	TT	CC	CC	CC	TT	TT	TT	TT	TT	CC	TT	CC	---	CC	---	CC	CC	CC	CC	TT	CC	CC	CC	CC
AX-94692978	AA	CC	AA	CC	---	AA	AA	AA	CC	AA	CC	CC	AA	CC	AA	CC	CC	AA	AA	AA	AA	CC	AA	AA	CC	CC	AA	AA	CC	CC	CC	CC	CC	CC	AA	CC	CC	CC	AA	CC	AA	AA	AA	AA	CC	AA	AA	CC	AA
AX-94694018	---	CC	---	CC	---	CC	CC	CC	---	CC	---	---	---	---	CC	---	---	---	---	---	CC	---	---	CC	CC	---	CC	CC	CC	CC	CC	CC	---	CC	---	CC	CC	CC	CC	CC	---	---	---	---	CC	CC	CC	---	CC
AX-94695797	---	TT	---	---	---	---	---	TT	---	---	---	---	---	---	TT	TT	TT	TT	TT	---	TT	---	TT	---	---	TT	TT	---	---	TT	TT	TT	---	TT	TT	TT	TT	TT	---	TT	---	---	---	---	TT	---	---	---	---
AX-94696684	CC	GG	CC	GG	---	CC	CC	GG	GG	CC	CC	CC	CC	CC	GG	GG	GG	GG	GG	CC	GG	CC	CC	CC	GG	CC	CC	CC	CC	GG	GG	GG	GG	GG	GG	GG	GG	GG	CC	GG	CC	---	CC	CC	CC	GG	GG	GG	GG
AX-94698368	CC	TT	CC	TT	---	CC	CC	CC	TT	CC	TT	TT	CC	TT	CC	TT	TT	CC	CC	CC	CC	TT	CC	CC	TT	TT	CC	CC	TT	TT	CC	TT	CC	TT	CC	TT	TT	TT	CC	TT	CC	CC	CC	CC	TT	---	CC	TT	CC
AX-94724858	CC	---	CC	CC	CC	CC	CC	CC	---	CC	---	---	CC	---	CC	CC	---	CC	CC	CC	CC	---	CC	CC	---	---	CC	CC	---	---	CC	---	CC	CC	CC	---	---	---	CC	---	CC	CC	CC	CC	---	CC	CC	---	---
AX-94725964	TT	GG	TT	GG	GG	TT	TT	TT	GG	TT	TT	TT	GG	GG	TT	TT	TT	TT	TT	TT	TT	GG	GG	GG	GG	---	TT	GG	GG	TT	TT	TT	TT	GG	TT	GG	TT	GG	GG	TT	GG	TT	TT	TT	GG	TT	TT	GG	GG
AX-94726629	AA	---	AA	---	---	AA	AA	AA	---	AA	---	---	AA	---	AA	---	---	AA	AA	AA	AA	---	AA	AA	---	---	AA	AA	AA	---	---	---	---	---	AA	---	---	---	AA	---	---	AA	AA	AA	---	AA	AA	AA	AA
AX-94727093	---	TT	---	TT	TT	---	---	---	TT	---	---	---	TT	TT	---	TT	TT	---	TT	---	---	---	---	---	TT	TT	---	---	TT	TT	TT	---	TT	TT	TT	---	TT	TT	TT	TT	---	---	---	---	TT	---	---	---	TT
AX-94730282	GG	---	GG	---	---	---	---	GG	GG	GG	GG	---	GG	GG	GG	GG	GG	GG	GG	GG	GG	GG	---	---	---	GG	---	---	---	GG	---	GG	---	---	GG	---	GG	---	GG	GG	GG	GG	GG	GG	---	GG	GG	---	---
AX-94733128	GG	TT	GG	GG	GG	TT	TT	GG	TT	GG	TT	GG	TT	GG	GG	GG	GG	TT	TT	GG	GG	GG	TT	TT	GG	---	GG	GG	TT	GG	GG	TT	TT	GG	TT	GG	TT	TT	TT	TT	TT	GG	TT	TT	TT	TT	TT	GG	GG
AX-94734074	GG	AA	GG	AA	AA	AA	AA	GG	GG	GG	GG	AA	GG	GG	GG	GG	GG	GG	GG	GG	GG	GG	AA	AA	AA	---	AA	AA	AA	GG	AA	GG	AA	AA	GG	AA	GG	AA	GG	GG	GG	GG	GG	GG	AA	GG	GG	AA	AA
AX-94734757	GG	AA	---	AA	AA	AA	AA	GG	---	GG	GG	AA	---	GG	GG	GG	GG	GG	GG	GG	GG	GG	AA	AA	AA	---	AA	AA	AA	GG	AA	GG	AA	AA	GG	AA	GG	AA	GG	GG	GG	GG	GG	GG	AA	GG	GG	AA	---
AX-94737295	GG	---	GG	---	---	---	---	GG	GG	GG	GG	---	GG	GG	GG	GG	GG	GG	GG	GG	GG	GG	---	---	---	GG	---	---	---	GG	---	GG	---	---	GG	---	GG	---	GG	GG	GG	GG	GG	GG	---	---	GG	---	---
AX-94738122	---	CC	---	CC	---	---	---	---	---	---	CC	CC	CC	CC	---	CC	---	CC	CC	---	---	CC	CC	---	CC	---	CC	---	---	---	CC	---	---	---	CC	---	CC	CC	---	---	CC	CC	---	---	---	---	---	---	---
AX-94754972	---	CC	---	CC	CC	CC	CC	CC	---	---	CC	CC	CC	CC	CC	---	---	CC	CC	---	CC	---	CC	CC	CC	CC	---	---	CC	---	---	---	CC	---	CC	---	---	CC	CC	---	---	---	CC	CC	CC	CC	CC	---	---
AX-94755340	GG	AA	GG	GG	GG	GG	GG	GG	GG	GG	GG	GG	AA	AA	GG	AA	AA	AA	---	GG	GG	GG	AA	GG	GG	---	GG	GG	GG	AA	AA	AA	GG	AA	---	GG	AA	AA	AA	---	AA	GG	GG	GG	AA	GG	---	AA	GG
AX-94761228	AA	---	AA	---	---	---	---	---	---	AA	AA	---	AA	---	---	AA	AA	---	---	AA	---	AA	---	---	---	---	AA	AA	---	AA	AA	AA	AA	---	---	AA	AA	---	---	AA	AA	AA	AA	AA	---	---	---	AA	---
AX-94762873	GG	---	GG	---	GG	---	---	GG	---	---	---	---	---	---	GG	---	---	GG	GG	GG	GG	GG	---	GG	---	---	---	GG	GG	GG	---	---	GG	GG	GG	---	GG	---	---	---	---	GG	---	---	GG	GG	GG	---	---
AX-94763828	GG	---	GG	GG	GG	---	---	GG	---	GG	---	GG	GG	GG	GG	GG	---	GG	GG	GG	GG	---	GG	---	GG	GG	---	---	---	---	---	GG	---	GG	GG	GG	---	---	---	GG	---	GG	GG	GG	GG	GG	GG	GG	---
AX-94765102	---	CC	---	---	CC	---	---	---	---	---	---	---	CC	---	---	CC	CC	CC	CC	---	---	---	CC	---	---	CC	---	CC	---	CC	CC	CC	CC	CC	CC	CC	CC	CC	CC	CC	CC	---	---	---	CC	---	---	CC	---
AX-94769932	CC	TT	CC	TT	TT	CC	CC	CC	TT	CC	CC	CC	TT	TT	CC	CC	CC	CC	CC	CC	CC	TT	TT	TT	TT	---	CC	TT	TT	CC	CC	CC	CC	TT	CC	TT	CC	TT	TT	CC	CC	CC	CC	CC	TT	CC	CC	TT	TT
AX-94775416	GG	AA	GG	AA	AA	AA	AA	GG	GG	GG	GG	AA	GG	GG	GG	GG	GG	GG	GG	GG	GG	GG	AA	AA	AA	---	AA	AA	AA	GG	AA	GG	AA	AA	GG	AA	GG	AA	GG	GG	GG	GG	GG	GG	AA	GG	GG	AA	AA
AX-94775606	TT	---	TT	---	TT	TT	TT	TT	---	---	---	---	---	---	TT	---	---	TT	TT	TT	TT	TT	---	---	---	---	TT	TT	---	TT	TT	---	TT	TT	TT	---	---	---	---	---	TT	TT	---	---	TT	TT	TT	---	---
AX-94775918	TT	CC	TT	CC	CC	TT	TT	TT	CC	TT	TT	TT	CC	CC	TT	TT	TT	TT	TT	TT	TT	TT	CC	CC	CC	---	CC	CC	CC	TT	TT	TT	TT	CC	TT	CC	TT	CC	TT	TT	TT	TT	TT	TT	CC	TT	TT	CC	CC
AX-94784094	CC	AA	CC	AA	AA	CC	CC	CC	AA	CC	CC	CC	CC	AA	CC	AA	AA	CC	AA	CC	CC	CC	CC	CC	AA	AA	CC	CC	AA	AA	AA	AA	AA	AA	AA	CC	AA	AA	CC	AA	CC	CC	CC	CC	AA	CC	CC	CC	CC
AX-94784220	AA	---	AA	---	---	AA	AA	---	---	AA	---	AA	---	---	---	AA	AA	---	---	AA	---	AA	---	---	---	---	AA	AA	---	AA	AA	AA	AA	AA	---	AA	---	---	---	AA	---	AA	---	---	---	---	---	AA	AA
AX-94790297	---	GG	---	GG	---	GG	GG	---	GG	GG	GG	GG	GG	GG	---	GG	GG	---	---	---	---	---	GG	---	GG	GG	GG	---	---	---	GG	GG	GG	GG	---	GG	---	GG	GG	GG	---	---	GG	GG	---	---	---	GG	GG
AX-94795073	AA	GG	AA	AA	AA	AA	AA	GG	AA	AA	AA	AA	GG	AA	GG	GG	GG	GG	GG	AA	GG	AA	GG	AA	AA	GG	GG	AA	AA	GG	AA	GG	GG	GG	GG	GG	GG	GG	AA	GG	AA	AA	AA	AA	GG	AA	AA	GG	AA
AX-94797689	CC	TT	CC	TT	TT	TT	TT	CC	CC	CC	CC	TT	TT	TT	CC	CC	CC	CC	CC	CC	CC	CC	TT	TT	TT	---	TT	TT	TT	CC	TT	CC	TT	TT	CC	TT	CC	TT	CC	CC	CC	CC	CC	CC	TT	CC	CC	TT	TT
AX-94801647	GG	AA	GG	GG	---	GG	GG	AA	GG	GG	GG	GG	AA	GG	AA	AA	AA	AA	AA	GG	AA	GG	AA	GG	GG	---	AA	GG	GG	AA	AA	AA	AA	AA	AA	AA	AA	AA	AA	AA	AA	GG	GG	GG	AA	GG	GG	AA	GG
AX-94803706	CC	---	CC	---	---	CC	CC	CC	---	CC	CC	CC	---	---	CC	---	---	CC	CC	CC	CC	CC	CC	---	---	---	CC	CC	---	---	---	---	---	---	CC	CC	---	---	CC	---	CC	CC	CC	CC	---	CC	CC	CC	CC
AX-94817467	TT	---	TT	---	---	TT	TT	---	TT	---	---	---	---	TT	---	---	---	---	---	TT	---	TT	TT	TT	---	TT	TT	TT	TT	TT	TT	TT	TT	TT	---	---	TT	---	TT	TT	TT	TT	---	---	TT	---	---	---	---
AX-94817985	---	AA	---	AA	---	---	---	AA	AA	---	---	AA	---	---	AA	AA	AA	AA	AA	---	AA	---	---	---	AA	AA	AA	AA	---	AA	AA	AA	AA	---	AA	AA	AA	AA	---	AA	---	---	---	---	---	AA	AA	AA	---
AX-94824286	GG	---	GG	---	---	GG	GG	GG	---	GG	---	---	GG	---	GG	---	---	GG	GG	GG	GG	GG	GG	GG	---	AA	GG	GG	GG	---	---	---	---	---	GG	---	---	---	GG	---	GG	GG	GG	GG	---	GG	GG	GG	GG
AX-94826920	---	GG	---	GG	GG	---	---	---	GG	---	---	---	GG	GG	---	---	---	---	---	---	---	GG	GG	GG	GG	---	GG	GG	GG	---	GG	---	GG	GG	---	GG	---	GG	---	---	---	---	---	---	GG	---	---	GG	GG
AX-94828594	GG	---	GG	---	GG	GG	GG	---	GG	---	GG	---	GG	GG	---	GG	GG	---	---	GG	---	GG	GG	---	---	---	---	GG	---	GG	GG	GG	GG	GG	---	GG	---	---	GG	GG	GG	GG	GG	GG	GG	GG	GG	GG	---
AX-94837249	TT	---	TT	---	---	TT	TT	TT	---	TT	TT	TT	TT	---	TT	---	---	TT	TT	TT	TT	TT	TT	TT	---	---	TT	TT	---	---	---	---	---	---	TT	TT	---	---	TT	---	TT	TT	TT	TT	---	TT	TT	TT	TT
AX-94846405	---	TT	---	TT	---	TT	TT	---	TT	---	---	TT	---	---	---	TT	TT	TT	TT	---	---	---	TT	TT	TT	TT	TT	TT	TT	---	---	---	TT	---	TT	TT	TT	TT	---	---	---	---	---	---	---	---	---	TT	TT
AX-94852384	AA	GG	AA	GG	AA	AA	AA	GG	GG	AA	AA	AA	AA	AA	GG	---	GG	GG	GG	AA	GG	AA	AA	AA	GG	---	AA	AA	AA	GG	GG	GG	GG	GG	GG	GG	---	GG	AA	GG	AA	AA	AA	AA	AA	GG	GG	GG	GG
AX-94858556	---	CC	---	CC	CC	---	---	---	---	---	---	---	CC	CC	---	CC	CC	CC	CC	---	---	---	CC	---	CC	CC	---	---	---	CC	CC	CC	CC	CC	CC	---	---	CC	CC	CC	---	---	---	---	CC	---	---	---	---
AX-94862659	TT	CC	TT	CC	CC	CC	CC	TT	TT	TT	TT	CC	TT	CC	TT	TT	TT	TT	TT	TT	TT	CC	CC	CC	CC	---	CC	CC	CC	TT	CC	TT	CC	CC	TT	CC	TT	CC	TT	TT	TT	TT	TT	TT	CC	TT	TT	CC	CC
AX-94863306	---	GG	---	GG	---	---	---	---	GG	---	GG	GG	GG	---	---	GG	GG	---	---	---	---	---	---	GG	GG	GG	---	---	GG	---	GG	GG	GG	GG	---	GG	GG	GG	---	GG	---	---	---	---	GG	---	---	GG	---
AX-94865808	GG	---	GG	---	---	---	---	---	---	GG	GG	---	GG	---	---	GG	GG	---	---	GG	---	GG	---	---	---	---	GG	GG	---	GG	GG	GG	GG	GG	---	GG	---	---	---	GG	GG	GG	GG	GG	---	---	---	GG	---
AX-94866149	---	GG	---	---	GG	---	---	GG	---	---	---	---	GG	---	GG	GG	GG	GG	GG	---	GG	---	GG	---	---	GG	GG	---	---	GG	GG	GG	---	GG	GG	GG	GG	GG	GG	GG	GG	---	---	---	GG	---	---	GG	---
AX-94874878	---	GG	---	GG	GG	GG	GG	GG	GG	---	---	GG	---	GG	GG	---	---	GG	GG	---	GG	---	GG	GG	GG	GG	---	---	GG	---	---	---	---	CC	GG	---	---	GG	GG	---	---	---	---	---	GG	GG	GG	---	GG
AX-94890395	GG	CC	GG	CC	CC	CC	CC	GG	GG	GG	GG	---	GG	GG	GG	GG	GG	GG	GG	GG	GG	GG	CC	CC	CC	GG	CC	CC	CC	GG	CC	GG	CC	CC	GG	CC	GG	CC	GG	GG	GG	GG	GG	GG	CC	GG	GG	CC	CC
AX-94891924	---	TT	---	TT	---	---	---	TT	TT	---	---	---	---	---	TT	TT	TT	TT	TT	---	TT	---	---	---	TT	---	---	---	---	TT	TT	TT	TT	TT	TT	TT	TT	TT	---	TT	---	---	---	---	---	TT	TT	---	TT
AX-94900286	---	GG	---	---	---	---	---	---	GG	---	---	GG	---	GG	---	---	---	---	---	---	---	---	GG	GG	GG	---	---	---	GG	---	GG	---	GG	---	---	GG	---	GG	---	---	---	---	---	---	GG	---	---	GG	GG
AX-94901770	CC	GG	---	GG	GG	CC	CC	CC	GG	CC	GG	GG	CC	GG	CC	GG	GG	CC	---	CC	---	GG	CC	CC	GG	GG	CC	CC	CC	GG	CC	GG	CC	GG	CC	GG	---	GG	CC	GG	GG	CC	CC	CC	---	CC	CC	CC	---
AX-94907990	CC	---	CC	---	---	---	---	CC	CC	CC	CC	---	CC	CC	CC	CC	CC	CC	CC	CC	CC	CC	---	---	---	CC	---	---	---	CC	---	CC	---	---	CC	---	CC	---	CC	CC	CC	CC	CC	CC	---	CC	CC	---	---
AX-94913428	GG	AA	GG	AA	GG	GG	GG	GG	AA	AA	AA	AA	AA	AA	GG	AA	AA	GG	GG	GG	GG	GG	AA	AA	AA	AA	GG	GG	AA	GG	GG	AA	GG	GG	GG	AA	AA	AA	GG	AA	GG	GG	GG	GG	AA	GG	GG	AA	AA
AX-94919955	TT	CC	TT	CC	CC	TT	TT	TT	CC	TT	TT	TT	CC	CC	TT	TT	TT	TT	TT	TT	TT	TT	CC	CC	CC	---	TT	CC	CC	TT	CC	TT	CC	CC	TT	CC	TT	CC	TT	TT	TT	TT	TT	TT	CC	TT	TT	CC	CC
AX-94921896	TT	---	TT	---	---	---	---	TT	---	TT	TT	---	---	TT	TT	TT	TT	---	---	TT	TT	TT	---	---	---	TT	---	---	---	TT	TT	TT	TT	---	---	---	TT	---	TT	TT	TT	TT	TT	TT	TT	---	TT	---	---
AX-94926263	GG	---	GG	---	---	---	---	GG	---	GG	GG	---	---	GG	GG	---	---	---	---	GG	GG	GG	---	---	---	GG	---	---	---	GG	GG	GG	---	GG	---	---	---	---	GG	GG	---	GG	GG	GG	GG	GG	GG	---	---
AX-94934521	TT	---	TT	---	---	---	---	TT	TT	TT	TT	---	TT	TT	TT	TT	TT	TT	TT	TT	TT	---	---	---	---	TT	---	---	---	TT	---	TT	---	---	TT	---	TT	---	TT	TT	---	TT	TT	TT	---	TT	TT	---	---
AX-94939596	CC	AA	CC	AA	AA	AA	AA	CC	CC	CC	AA	CC	AA	AA	CC	CC	CC	AA	AA	CC	CC	CC	AA	AA	AA	AA	CC	CC	AA	CC	CC	CC	CC	CC	AA	CC	AA	AA	AA	CC	AA	CC	AA	AA	AA	AA	AA	CC	CC
AX-94948586	GG	---	GG	---	GG	GG	GG	GG	---	---	---	---	---	---	GG	---	---	GG	GG	GG	GG	GG	---	---	---	---	GG	GG	---	GG	---	---	---	GG	GG	---	---	---	GG	---	GG	GG	GG	GG	GG	GG	GG	---	---
AX-94950280	AA	CC	AA	CC	CC	CC	CC	AA	CC	AA	AA	CC	CC	AA	AA	AA	AA	CC	CC	AA	AA	AA	CC	CC	CC	---	CC	CC	CC	AA	AA	AA	CC	CC	CC	CC	AA	CC	AA	AA	AA	AA	AA	AA	AA	AA	AA	CC	CC
AX-94961795	CC	TT	CC	TT	TT	TT	TT	CC	CC	CC	CC	CC	TT	TT	CC	CC	CC	CC	CC	CC	CC	CC	TT	TT	TT	---	TT	TT	TT	CC	TT	CC	TT	TT	CC	TT	CC	TT	CC	CC	CC	CC	---	CC	TT	CC	CC	TT	TT
AX-94971859	TT	CC	TT	CC	TT	TT	TT	TT	CC	TT	TT	CC	TT	CC	TT	CC	CC	TT	CC	TT	TT	---	TT	TT	CC	CC	TT	TT	---	CC	CC	CC	CC	TT	CC	CC	CC	CC	TT	CC	---	TT	TT	TT	CC	TT	TT	CC	TT
AX-94979481	GG	---	GG	GG	GG	---	---	GG	GG	GG	GG	GG	---	---	GG	GG	GG	GG	GG	GG	GG	GG	GG	---	GG	GG	---	GG	---	---	---	---	---	GG	GG	---	---	---	---	---	---	GG	GG	GG	---	---	---	---	---
AX-94990144	---	TT	---	TT	---	TT	TT	TT	---	TT	---	---	---	---	TT	---	---	---	---	---	TT	---	---	TT	TT	---	TT	TT	TT	TT	TT	TT	GG	TT	---	TT	TT	TT	TT	TT	TT	---	---	---	TT	TT	TT	---	TT
AX-94995317	GG	CC	GG	CC	CC	CC	CC	GG	CC	GG	GG	CC	GG	GG	GG	CC	CC	CC	CC	GG	GG	GG	CC	CC	---	CC	CC	CC	CC	GG	GG	GG	CC	GG	CC	CC	CC	CC	GG	GG	GG	GG	GG	GG	GG	GG	GG	CC	CC
AX-94997258	CC	---	CC	---	---	---	---	CC	CC	CC	CC	CC	---	---	CC	CC	CC	CC	CC	CC	CC	---	---	---	---	CC	---	---	---	CC	---	CC	---	---	CC	---	CC	---	CC	CC	---	CC	CC	CC	---	CC	CC	---	---
AX-94998682	TT	---	---	TT	---	TT	---	TT	---	---	TT	TT	---	---	TT	---	TT	TT	TT	---	---	TT	---	TT	---	TT	TT	---	TT	TT	---	TT	TT	---	TT	TT	---	TT	TT	TT	TT	TT	TT	---	---	TT	TT	TT	---
AX-95003465	---	TT	---	TT	TT	---	---	---	TT	---	TT	TT	---	TT	---	TT	TT	---	---	---	---	---	---	---	TT	TT	---	---	---	TT	TT	TT	TT	TT	---	TT	---	TT	---	TT	---	---	---	---	TT	---	---	---	---
AX-95007722	CC	AA	CC	AA	AA	AA	AA	CC	CC	CC	CC	AA	CC	CC	CC	CC	CC	CC	CC	CC	CC	CC	AA	AA	AA	---	AA	AA	AA	CC	AA	CC	AA	AA	CC	AA	CC	AA	CC	CC	CC	CC	CC	CC	AA	CC	CC	AA	AA
AX-95016154	CC	TT	CC	TT	CC	CC	CC	TT	TT	CC	CC	TT	CC	CC	TT	TT	TT	TT	TT	CC	TT	CC	CC	CC	---	CC	TT	CC	CC	TT	TT	TT	---	TT	TT	TT	---	TT	CC	TT	---	CC	CC	CC	CC	TT	TT	TT	TT
AX-95071119	TT	---	TT	---	---	---	---	TT	TT	TT	TT	---	TT	TT	TT	TT	TT	TT	TT	TT	TT	---	---	---	---	TT	---	---	---	TT	---	TT	---	---	TT	---	TT	---	TT	TT	TT	TT	TT	TT	---	TT	TT	---	---
AX-95071247	---	CC	---	CC	CC	CC	CC	---	---	---	---	CC	---	---	---	---	---	---	---	---	---	---	CC	CC	---	---	CC	CC	CC	---	CC	---	CC	---	---	CC	---	CC	---	---	---	---	---	---	CC	---	---	CC	CC
AX-95071375	---	GG	---	---	---	---	---	---	---	---	---	---	GG	---	GG	GG	GG	GG	GG	---	GG	---	GG	---	---	---	GG	---	---	GG	GG	GG	---	GG	GG	GG	GG	GG	GG	GG	GG	---	---	---	GG	---	---	GG	---
AX-95079227	---	GG	---	GG	---	---	---	---	GG	---	---	---	---	GG	---	GG	GG	---	GG	---	---	---	---	---	GG	GG	---	---	GG	GG	GG	GG	GG	GG	GG	---	GG	GG	---	GG	---	---	---	---	GG	---	---	---	---
AX-95081585	---	TT	---	TT	---	TT	TT	TT	---	---	TT	TT	TT	TT	TT	---	---	TT	TT	---	TT	---	TT	TT	TT	TT	---	---	TT	---	---	---	TT	---	TT	---	---	TT	TT	---	---	---	TT	TT	TT	TT	TT	---	---
AX-95088414	GG	---	GG	---	---	GG	---	GG	---	GG	GG	GG	GG	---	GG	---	---	GG	GG	GG	GG	---	GG	GG	---	---	GG	GG	---	---	---	---	---	---	GG	GG	---	---	GG	---	GG	GG	GG	GG	---	GG	GG	GG	GG
AX-95096041	CC	TT	CC	TT	---	CC	CC	CC	TT	CC	CC	CC	CC	TT	CC	TT	TT	CC	CC	CC	CC	TT	CC	CC	TT	TT	CC	CC	TT	TT	TT	TT	TT	TT	CC	CC	TT	TT	CC	TT	CC	CC	CC	CC	TT	CC	CC	CC	CC
AX-95099259	CC	TT	CC	TT	---	CC	CC	CC	TT	CC	CC	CC	CC	TT	CC	TT	TT	CC	TT	CC	CC	CC	CC	CC	TT	TT	CC	CC	TT	TT	TT	TT	TT	TT	TT	CC	TT	TT	CC	TT	CC	CC	CC	CC	TT	CC	CC	CC	CC
AX-95105878	AA	GG	AA	GG	---	AA	AA	AA	GG	AA	GG	GG	AA	GG	AA	GG	GG	AA	AA	AA	AA	GG	AA	AA	GG	GG	AA	AA	GG	GG	AA	GG	AA	GG	AA	GG	GG	GG	AA	GG	AA	AA	AA	AA	GG	---	AA	GG	AA
AX-95109822	---	GG	---	GG	---	---	---	---	GG	---	---	---	GG	GG	---	---	---	---	---	---	---	---	GG	GG	GG	---	---	---	GG	---	GG	---	GG	GG	---	GG	---	GG	GG	---	GG	---	---	---	GG	---	---	GG	---
AX-95110863	---	TT	---	TT	TT	---	---	---	TT	TT	TT	TT	TT	TT	---	TT	TT	---	---	---	---	---	TT	TT	TT	TT	---	---	TT	---	TT	TT	TT	TT	---	TT	TT	TT	TT	TT	---	---	TT	TT	---	---	---	TT	TT
AX-95118848	---	AA	---	---	---	AA	AA	---	AA	---	---	---	---	---	---	---	---	AA	AA	---	---	AA	AA	---	---	---	---	---	AA	---	AA	---	AA	AA	AA	---	---	---	---	---	AA	---	---	---	AA	---	---	AA	AA
AX-95123820	---	CC	---	---	CC	---	---	CC	---	---	---	---	CC	---	CC	CC	CC	CC	CC	---	CC	---	CC	---	---	CC	CC	---	---	CC	CC	CC	---	---	CC	CC	CC	CC	CC	CC	CC	---	---	---	CC	---	---	CC	---
AX-95124406	GG	AA	GG	AA	AA	AA	AA	GG	GG	GG	GG	AA	GG	AA	GG	GG	GG	GG	GG	GG	GG	GG	AA	AA	AA	---	AA	AA	AA	GG	AA	GG	AA	AA	GG	AA	GG	AA	GG	GG	GG	GG	GG	GG	AA	GG	GG	AA	AA
AX-95124839	CC	---	CC	---	---	CC	CC	CC	---	CC	---	---	CC	---	CC	---	---	CC	CC	CC	CC	---	CC	CC	---	---	CC	CC	---	---	CC	---	CC	TT	CC	---	---	---	CC	---	CC	CC	CC	CC	---	CC	CC	---	CC
AX-95135137	GG	---	GG	GG	GG	GG	GG	GG	GG	GG	GG	GG	---	---	GG	---	---	---	---	GG	GG	GG	---	GG	---	---	GG	GG	GG	---	---	---	GG	---	---	GG	---	---	---	---	GG	GG	GG	GG	---	GG	GG	---	GG
AX-95145002	GG	AA	GG	---	GG	AA	AA	AA	GG	AA	AA	AA	AA	AA	AA	GG	GG	AA	AA	GG	AA	GG	GG	GG	AA	GG	AA	AA	---	AA	AA	AA	AA	GG	AA	GG	GG	AA	GG	---	AA	---	AA	AA	AA	GG	GG	AA	GG
AX-95159552	---	AA	---	AA	---	---	---	AA	AA	---	---	---	---	---	AA	---	---	AA	AA	---	AA	GG	---	---	AA	---	---	---	---	AA	AA	AA	AA	---	AA	AA	AA	AA	---	AA	---	---	---	---	---	AA	AA	---	AA
AX-95159805	---	AA	---	AA	AA	---	---	---	AA	---	---	---	AA	AA	---	---	---	---	---	---	---	---	AA	AA	AA	---	---	AA	AA	---	AA	---	AA	AA	---	AA	---	AA	AA	---	AA	---	---	---	AA	---	---	AA	AA
AX-95161189	GG	CC	GG	CC	CC	GG	GG	GG	GG	GG	GG	GG	CC	CC	GG	CC	CC	CC	CC	GG	GG	GG	CC	GG	CC	CC	GG	GG	GG	CC	CC	CC	CC	CC	CC	CC	GG	CC	CC	CC	GG	GG	GG	GG	GG	GG	GG	GG	GG
AX-95161581	GG	---	GG	---	GG	GG	GG	GG	GG	---	GG	---	GG	GG	---	GG	GG	---	---	GG	---	GG	GG	---	---	GG	---	GG	---	GG	AA	GG	AA	---	---	GG	GG	---	GG	GG	GG	GG	GG	GG	GG	GG	GG	GG	---
AX-95174904	TT	GG	TT	GG	GG	GG	GG	TT	TT	TT	TT	GG	TT	TT	TT	TT	---	TT	TT	TT	TT	TT	GG	GG	GG	TT	GG	GG	GG	TT	GG	TT	GG	GG	TT	GG	TT	GG	TT	TT	TT	TT	TT	TT	GG	TT	TT	GG	GG
AX-95182696	AA	---	AA	---	AA	AA	AA	AA	---	---	---	---	---	AA	AA	---	---	AA	AA	AA	AA	AA	---	---	---	---	AA	AA	---	AA	---	---	---	AA	AA	---	---	---	AA	---	AA	AA	AA	AA	---	AA	AA	---	---
AX-95182813	AA	GG	AA	AA	---	AA	AA	GG	AA	AA	AA	AA	AA	AA	GG	GG	GG	AA	AA	AA	GG	AA	AA	AA	AA	GG	GG	AA	AA	GG	GG	GG	GG	GG	AA	GG	GG	GG	AA	GG	GG	AA	AA	AA	GG	GG	GG	AA	AA
AX-95189357	AA	---	AA	---	---	---	---	AA	AA	AA	AA	AA	---	---	AA	AA	AA	AA	AA	AA	AA	AA	---	---	---	---	---	---	---	AA	AA	AA	AA	---	AA	---	AA	---	AA	AA	AA	AA	AA	AA	---	AA	AA	---	---
AX-95191356	AA	GG	AA	GG	---	AA	AA	AA	GG	AA	AA	AA	AA	GG	AA	GG	GG	AA	AA	AA	AA	AA	AA	AA	GG	GG	AA	AA	GG	GG	GG	GG	GG	GG	AA	AA	GG	GG	AA	GG	AA	AA	AA	AA	GG	AA	AA	AA	AA
AX-95199681	GG	AA	GG	AA	GG	GG	GG	GG	AA	AA	AA	GG	GG	AA	GG	GG	GG	GG	GG	GG	GG	AA	GG	AA	AA	AA	GG	AA	AA	AA	AA	AA	AA	AA	GG	AA	AA	AA	GG	AA	AA	GG	AA	AA	GG	GG	GG	AA	GG
AX-95199881	GG	AA	GG	AA	AA	GG	GG	GG	AA	GG	GG	GG	GG	AA	GG	AA	AA	GG	GG	GG	GG	AA	GG	GG	AA	AA	GG	GG	AA	AA	AA	AA	AA	AA	GG	GG	AA	AA	GG	AA	GG	GG	GG	GG	AA	GG	GG	GG	GG
AX-95204565	---	CC	---	CC	CC	---	---	---	CC	---	---	---	---	CC	---	CC	CC	---	---	---	---	---	---	---	CC	CC	---	---	CC	CC	CC	CC	CC	CC	---	---	CC	CC	---	CC	---	---	---	---	CC	---	---	---	---
AX-95213416	TT	---	TT	---	TT	TT	TT	---	---	TT	TT	TT	TT	TT	---	TT	TT	---	---	TT	---	TT	TT	TT	---	TT	TT	TT	TT	---	---	---	---	---	---	---	---	---	TT	---	TT	TT	TT	TT	TT	---	---	TT	---
AX-95214626	---	AA	---	---	AA	---	---	---	---	---	---	---	---	---	AA	AA	AA	AA	AA	---	AA	---	AA	---	---	AA	AA	---	---	AA	AA	AA	---	AA	AA	AA	AA	AA	---	AA	AA	---	---	---	AA	---	---	AA	---
AX-95222999	CC	AA	CC	AA	---	CC	CC	CC	AA	CC	CC	CC	CC	AA	CC	AA	AA	CC	CC	CC	CC	AA	CC	CC	AA	AA	CC	CC	AA	AA	AA	AA	AA	AA	CC	CC	AA	AA	CC	AA	CC	CC	CC	CC	AA	CC	CC	CC	CC
AX-95225890	TT	GG	TT	GG	GG	GG	GG	TT	TT	TT	TT	TT	GG	GG	TT	TT	TT	TT	TT	TT	TT	TT	GG	GG	GG	---	GG	GG	GG	TT	GG	TT	GG	GG	TT	GG	TT	GG	TT	TT	TT	TT	TT	TT	GG	TT	TT	GG	GG
AX-95231133	CC	---	CC	---	CC	CC	CC	CC	CC	---	CC	---	CC	CC	---	---	CC	---	CC	CC	---	CC	CC	---	---	CC	---	CC	---	CC	---	CC	---	---	---	CC	CC	---	CC	CC	CC	CC	CC	CC	CC	CC	CC	CC	---
AX-95234267	GG	---	GG	---	GG	GG	GG	GG	---	---	---	---	---	---	GG	---	---	GG	GG	GG	GG	---	---	---	---	---	GG	GG	---	GG	GG	---	GG	GG	GG	---	---	---	---	---	GG	GG	---	---	GG	GG	GG	---	---
AX-95234426	AA	GG	AA	GG	AA	GG	GG	GG	AA	GG	AA	AA	---	AA	GG	AA	AA	AA	AA	AA	GG	AA	AA	GG	GG	---	GG	GG	GG	GG	GG	GG	AA	GG	AA	GG	GG	GG	GG	GG	---	---	AA	AA	GG	GG	GG	AA	GG
AX-95237514	---	GG	---	GG	---	---	---	---	GG	GG	GG	GG	GG	---	---	GG	GG	---	---	---	---	---	GG	GG	GG	GG	---	---	GG	---	GG	GG	---	---	---	GG	GG	GG	---	GG	---	---	---	---	GG	---	---	GG	GG
AX-95239994	GG	AA	GG	AA	AA	GG	GG	GG	AA	GG	GG	GG	---	GG	AA	AA	AA	GG	GG	GG	AA	GG	AA	AA	AA	AA	AA	GG	AA	AA	GG	AA	GG	AA	GG	AA	AA	AA	GG	AA	GG	GG	GG	GG	AA	GG	GG	GG	AA
AX-95242366	CC	---	CC	---	CC	CC	CC	---	---	CC	CC	CC	CC	CC	---	---	---	---	---	CC	---	CC	CC	CC	---	CC	CC	CC	CC	---	---	---	---	---	---	---	---	---	CC	---	---	CC	CC	CC	CC	---	---	---	---
AX-95245523	GG	AA	GG	AA	GG	GG	GG	GG	AA	AA	AA	AA	AA	GG	GG	AA	AA	GG	GG	GG	GG	GG	AA	AA	AA	AA	GG	GG	AA	GG	AA	AA	AA	GG	GG	AA	AA	AA	GG	AA	GG	GG	GG	GG	AA	GG	GG	AA	AA
AX-95246340	AA	---	AA	---	---	AA	AA	AA	---	AA	AA	AA	---	---	AA	AA	AA	AA	AA	AA	AA	AA	---	---	---	AA	---	---	---	AA	---	AA	---	---	AA	---	AA	---	AA	AA	---	AA	AA	AA	---	AA	AA	---	---
AX-95247618	AA	GG	AA	GG	GG	AA	AA	AA	GG	AA	AA	AA	GG	GG	AA	AA	AA	AA	AA	AA	AA	AA	GG	GG	GG	AA	GG	GG	GG	AA	GG	AA	GG	GG	AA	GG	AA	GG	AA	AA	AA	AA	AA	AA	GG	AA	AA	GG	GG
AX-95251222	---	TT	---	TT	---	---	---	---	---	---	---	---	TT	TT	---	TT	TT	TT	TT	---	---	---	TT	---	TT	TT	---	---	---	TT	TT	TT	TT	TT	TT	TT	---	TT	TT	TT	---	---	---	---	TT	---	---	---	---
AX-95253275	---	TT	---	TT	TT	---	---	---	TT	---	---	---	---	TT	---	TT	TT	---	TT	---	---	---	---	---	TT	TT	GG	---	TT	TT	TT	TT	TT	TT	TT	---	TT	TT	---	TT	GG	---	---	---	TT	---	---	---	---
AX-95254066	---	TT	---	TT	TT	---	---	---	TT	---	---	---	---	TT	---	TT	TT	---	---	---	---	TT	---	---	TT	TT	---	---	TT	TT	TT	TT	TT	TT	---	---	TT	TT	---	TT	---	---	---	---	TT	---	---	---	---
AX-95259248	AA	GG	AA	AA	AA	GG	GG	AA	GG	AA	GG	AA	AA	AA	AA	GG	GG	AA	AA	AA	AA	AA	AA	GG	AA	---	GG	GG	GG	GG	GG	AA	AA	AA	AA	AA	GG	GG	GG	AA	AA	AA	AA	AA	AA	AA	AA	AA	GG
AX-94382036	GG	AA	GG	AA	GG	GG	GG	AA	AA	GG	GG	AA	---	AA	AA	GG	GG	GG	GG	GG	AA	GG	AA	GG	AA	AA	AA	GG	GG	GG	GG	GG	GG	GG	GG	---	---	AA	GG	GG	AA	GG	AA	AA	GG	---	GG	AA	AA
AX-94390510	GG	AA	GG	AA	GG	GG	GG	AA	GG	GG	GG	AA	GG	AA	AA	AA	AA	GG	GG	GG	AA	AA	GG	GG	AA	AA	AA	GG	GG	GG	GG	GG	AA	GG	GG	GG	---	AA	GG	GG	AA	GG	GG	GG	GG	GG	GG	AA	AA
AX-94391714	TT	CC	TT	CC	TT	TT	TT	CC	CC	TT	TT	CC	TT	CC	CC	TT	---	TT	TT	TT	CC	TT	CC	TT	CC	CC	CC	TT	TT	TT	TT	TT	TT	TT	TT	TT	---	CC	TT	TT	CC	TT	CC	CC	TT	TT	---	CC	CC
AX-94396447	GG	CC	GG	CC	CC	CC	CC	CC	CC	CC	GG	CC	CC	GG	CC	CC	CC	GG	GG	GG	CC	GG	GG	GG	CC	CC	CC	CC	GG	GG	GG	GG	CC	GG	GG	GG	---	CC	GG	GG	GG	GG	GG	GG	GG	CC	CC	CC	CC
AX-94402160	TT	GG	TT	TT	GG	TT	TT	TT	GG	GG	GG	TT	TT	GG	TT	GG	GG	TT	TT	TT	TT	TT	GG	TT	TT	TT	GG	TT	GG	GG	TT	GG	TT	TT	TT	GG	---	GG	TT	GG	TT	TT	GG	GG	TT	GG	GG	GG	TT
AX-94407698	AA	GG	AA	GG	AA	AA	AA	GG	GG	AA	AA	GG	AA	GG	GG	AA	AA	AA	AA	AA	GG	GG	GG	GG	GG	GG	AA	AA	GG	AA	AA	AA	AA	AA	AA	AA	GG	GG	AA	AA	GG	AA	AA	AA	AA	AA	AA	GG	GG
AX-94411894	AA	GG	AA	GG	AA	AA	AA	GG	GG	AA	AA	GG	AA	GG	GG	AA	AA	AA	AA	AA	GG	AA	GG	AA	GG	GG	GG	AA	AA	AA	AA	AA	GG	GG	AA	AA	---	GG	AA	AA	GG	AA	AA	AA	AA	AA	AA	GG	GG
AX-94413007	TT	CC	TT	CC	TT	TT	TT	CC	CC	TT	TT	CC	TT	CC	CC	TT	TT	TT	TT	TT	CC	TT	CC	TT	CC	CC	CC	TT	TT	TT	TT	TT	CC	CC	TT	TT	TT	CC	TT	TT	CC	TT	TT	TT	TT	TT	TT	CC	CC
AX-94418841	TT	CC	TT	CC	TT	TT	TT	TT	TT	CC	TT	CC	TT	TT	TT	TT	TT	TT	TT	TT	TT	CC	TT	CC	CC	TT	TT	CC	CC	CC	CC	TT	CC	TT	TT	TT	---	CC	TT	TT	CC	TT	TT	TT	CC	TT	TT	CC	CC
AX-94419893	AA	GG	AA	GG	AA	AA	AA	AA	GG	GG	GG	GG	GG	GG	AA	GG	GG	AA	AA	AA	AA	AA	GG	GG	GG	GG	AA	AA	GG	AA	GG	AA	GG	GG	AA	GG	---	GG	GG	AA	AA	AA	GG	GG	AA	GG	GG	GG	AA
AX-94422071	TT	GG	TT	GG	GG	GG	GG	GG	GG	GG	TT	GG	GG	TT	GG	TT	TT	TT	TT	TT	GG	GG	TT	TT	---	GG	GG	GG	TT	TT	TT	TT	GG	GG	TT	TT	TT	GG	TT	TT	GG	TT	TT	TT	TT	GG	GG	GG	GG
AX-94423339	---	CC	---	CC	---	CC	CC	CC	CC	---	---	CC	---	---	CC	---	---	CC	CC	---	CC	---	---	---	---	---	CC	---	GG	CC	---	CC	---	---	CC	CC	---	CC	CC	CC	---	---	---	---	---	CC	CC	---	---
AX-94424614	GG	CC	GG	CC	GG	GG	GG	CC	CC	GG	GG	CC	GG	CC	CC	GG	GG	GG	GG	GG	CC	GG	CC	GG	CC	CC	CC	GG	GG	GG	GG	GG	GG	GG	GG	GG	---	CC	GG	GG	CC	GG	CC	CC	GG	GG	GG	CC	CC
AX-94430515	AA	CC	AA	CC	AA	AA	AA	CC	---	CC	AA	CC	CC	CC	CC	AA	AA	AA	AA	AA	CC	AA	AA	CC	CC	AA	AA	AA	CC	CC	CC	CC	CC	CC	AA	AA	CC	---	AA	CC	CC	AA	AA	AA	AA	AA	AA	CC	CC
AX-94431053	CC	TT	CC	TT	CC	CC	CC	TT	TT	CC	CC	TT	CC	TT	TT	CC	CC	CC	CC	CC	TT	CC	TT	CC	TT	TT	TT	CC	CC	CC	CC	CC	CC	CC	CC	CC	---	TT	CC	CC	TT	CC	TT	TT	CC	CC	CC	TT	TT
AX-94435332	CC	---	CC	---	CC	---	---	CC	---	CC	---	---	CC	CC	CC	CC	CC	---	---	CC	CC	CC	---	CC	---	CC	CC	---	CC	---	---	---	---	---	---	---	CC	---	---	---	---	CC	CC	CC	CC	---	---	CC	---
AX-94440806	AA	CC	AA	CC	AA	AA	AA	CC	CC	AA	AA	CC	AA	CC	CC	AA	AA	AA	AA	AA	CC	AA	CC	AA	CC	CC	CC	AA	AA	AA	AA	AA	AA	AA	AA	AA	---	CC	AA	AA	CC	AA	CC	CC	AA	AA	AA	CC	CC
AX-94449738	TT	CC	TT	CC	TT	TT	TT	CC	CC	TT	TT	CC	TT	CC	CC	TT	TT	TT	TT	TT	CC	TT	CC	TT	CC	CC	CC	TT	TT	TT	TT	TT	CC	CC	TT	TT	TT	CC	TT	TT	CC	TT	CC	CC	TT	TT	TT	CC	CC
AX-94451172	---	GG	---	GG	---	---	---	---	---	GG	---	GG	---	---	---	---	---	---	---	---	---	GG	---	GG	GG	---	---	GG	GG	GG	GG	GG	GG	---	---	---	GG	GG	---	GG	GG	---	---	---	GG	---	---	GG	GG
AX-94456678	TT	---	TT	---	---	---	---	TT	---	---	---	---	---	TT	TT	---	---	TT	TT	TT	TT	TT	---	---	---	---	---	TT	---	TT	---	TT	---	TT	TT	---	---	---	---	TT	TT	TT	---	---	TT	TT	TT	---	TT
AX-94463123	AA	---	AA	---	---	AA	AA	AA	---	---	AA	AA	---	---	AA	---	---	AA	AA	AA	AA	AA	---	AA	---	AA	---	AA	AA	---	AA	---	---	AA	AA	---	---	---	AA	---	---	AA	AA	AA	AA	---	---	---	AA
AX-94464444	TT	CC	TT	CC	TT	TT	TT	CC	CC	TT	TT	CC	---	CC	CC	TT	TT	TT	TT	TT	CC	TT	CC	TT	CC	CC	CC	TT	TT	TT	TT	TT	TT	TT	TT	TT	TT	CC	TT	TT	CC	TT	CC	CC	TT	TT	TT	CC	CC
AX-94464577	GG	AA	GG	AA	GG	GG	GG	AA	AA	GG	GG	AA	---	AA	AA	GG	GG	GG	GG	GG	AA	GG	AA	GG	AA	AA	AA	GG	GG	GG	GG	GG	GG	GG	GG	GG	---	AA	GG	GG	AA	GG	AA	AA	GG	GG	GG	AA	AA
AX-94471569	GG	---	GG	---	---	---	---	---	GG	GG	---	---	---	---	---	---	---	GG	GG	GG	---	GG	GG	GG	---	---	---	GG	GG	GG	GG	GG	GG	GG	GG	GG	GG	---	GG	GG	---	GG	---	---	GG	GG	GG	---	---
AX-94476555	CC	AA	CC	AA	CC	CC	CC	AA	AA	CC	CC	AA	CC	AA	AA	CC	CC	CC	CC	CC	AA	CC	AA	CC	AA	AA	AA	CC	CC	CC	CC	CC	CC	CC	CC	CC	CC	AA	CC	CC	AA	CC	AA	AA	CC	CC	CC	AA	AA
AX-94482613	TT	CC	TT	CC	CC	CC	CC	CC	CC	CC	TT	CC	CC	CC	CC	CC	CC	TT	TT	TT	CC	TT	TT	TT	CC	CC	CC	CC	TT	TT	TT	TT	CC	TT	TT	TT	---	CC	TT	TT	CC	TT	TT	TT	TT	CC	CC	CC	CC
AX-94498372	GG	---	GG	---	GG	GG	GG	---	---	GG	GG	---	GG	---	---	GG	GG	GG	GG	GG	---	GG	---	GG	---	---	---	GG	GG	GG	GG	GG	GG	GG	GG	GG	---	---	GG	GG	---	GG	---	---	GG	GG	GG	---	---
AX-94505180	AA	GG	AA	GG	GG	GG	GG	GG	GG	GG	AA	GG	GG	GG	GG	GG	GG	AA	AA	AA	GG	AA	AA	AA	GG	GG	GG	GG	AA	AA	AA	AA	GG	AA	AA	AA	AA	GG	AA	AA	GG	AA	AA	AA	AA	GG	GG	GG	GG
AX-94507869	TT	---	TT	---	TT	TT	TT	---	---	TT	TT	TT	TT	TT	---	---	TT	---	---	---	---	TT	TT	TT	---	---	---	TT	TT	---	---	---	---	---	---	---	TT	---	---	---	TT	TT	---	TT	TT	---	---	TT	---
AX-94513270	AA	GG	AA	GG	AA	AA	AA	GG	GG	AA	AA	GG	AA	---	GG	AA	AA	AA	AA	AA	GG	AA	GG	AA	GG	GG	GG	AA	---	AA	AA	AA	AA	AA	AA	AA	---	GG	AA	AA	GG	AA	GG	GG	AA	AA	AA	GG	GG
AX-94513551	CC	GG	---	GG	---	CC	CC	GG	GG	CC	CC	GG	CC	GG	GG	CC	CC	CC	CC	CC	GG	CC	GG	CC	GG	GG	GG	CC	---	CC	CC	CC	CC	CC	CC	CC	---	GG	CC	CC	GG	CC	GG	GG	CC	CC	CC	GG	GG
AX-94513935	---	CC	---	CC	---	CC	CC	CC	CC	---	---	---	---	---	CC	---	---	CC	CC	---	CC	---	---	---	CC	---	CC	---	---	CC	CC	CC	CC	CC	---	CC	---	CC	CC	CC	---	---	---	---	---	CC	CC	---	CC
AX-94514458	---	GG	---	GG	---	GG	GG	GG	GG	---	---	GG	---	---	GG	---	---	GG	GG	---	GG	---	---	---	GG	GG	GG	---	---	GG	---	GG	---	GG	GG	GG	---	GG	GG	GG	---	---	---	---	---	---	GG	---	---
AX-94517079	GG	---	GG	---	GG	GG	GG	GG	---	---	---	---	---	---	GG	---	---	GG	GG	GG	GG	GG	---	---	---	---	GG	GG	---	GG	---	GG	---	---	GG	---	---	---	---	GG	GG	GG	---	---	GG	---	---	---	GG
AX-94524108	CC	TT	CC	TT	CC	CC	CC	TT	TT	CC	CC	TT	CC	TT	TT	CC	CC	CC	CC	CC	TT	CC	TT	CC	TT	TT	TT	CC	CC	CC	CC	CC	---	CC	CC	CC	---	TT	CC	CC	TT	CC	TT	TT	CC	CC	CC	TT	TT
AX-94532788	AA	---	AA	AA	AA	---	---	AA	AA	---	AA	AA	AA	---	AA	AA	AA	AA	AA	AA	AA	AA	AA	---	AA	AA	AA	---	---	---	---	AA	---	---	AA	AA	---	---	AA	AA	AA	AA	AA	AA	AA	---	---	---	---
AX-94538589	GG	AA	GG	AA	GG	GG	GG	AA	AA	GG	GG	AA	GG	AA	AA	GG	GG	GG	GG	GG	AA	GG	AA	GG	AA	AA	AA	GG	GG	GG	GG	GG	GG	GG	GG	GG	GG	AA	GG	GG	AA	GG	AA	AA	GG	GG	GG	AA	AA
AX-94538794	---	GG	---	GG	AA	AA	---	GG	GG	---	---	GG	---	GG	GG	---	---	AA	---	---	GG	---	GG	---	GG	GG	GG	---	AA	---	---	---	---	---	---	---	---	GG	---	---	GG	---	GG	GG	---	---	---	GG	GG
AX-94541185	---	GG	---	GG	---	GG	GG	GG	GG	GG	GG	---	---	---	GG	---	---	---	---	---	GG	---	GG	GG	GG	GG	---	GG	GG	GG	GG	---	---	GG	---	GG	GG	GG	GG	---	GG	---	GG	GG	---	GG	GG	GG	---
AX-94542072	---	GG	---	GG	---	---	---	GG	GG	GG	---	GG	GG	GG	GG	---	---	---	---	---	GG	GG	---	---	GG	---	---	---	GG	---	---	GG	GG	GG	---	---	GG	GG	---	GG	GG	---	---	---	---	---	---	GG	GG
AX-94555534	CC	TT	CC	TT	CC	CC	CC	TT	CC	CC	CC	TT	---	TT	TT	TT	TT	CC	CC	CC	TT	CC	CC	CC	TT	TT	TT	CC	CC	CC	CC	CC	TT	CC	CC	CC	---	TT	CC	CC	TT	CC	CC	CC	CC	CC	CC	TT	TT
AX-94566723	GG	AA	GG	AA	GG	GG	GG	GG	GG	AA	GG	AA	GG	GG	GG	GG	GG	GG	GG	GG	GG	AA	GG	AA	AA	---	GG	AA	AA	AA	AA	GG	AA	GG	GG	GG	AA	AA	GG	GG	AA	GG	GG	GG	AA	GG	GG	AA	AA
AX-94569439	---	CC	---	---	---	CC	CC	CC	CC	---	CC	CC	CC	---	CC	---	---	---	---	---	CC	TT	CC	CC	---	CC	CC	---	CC	CC	CC	CC	CC	CC	---	---	CC	CC	---	CC	TT	---	CC	CC	---	---	---	---	CC
AX-94570302	---	TT	---	TT	---	TT	TT	TT	TT	TT	TT	---	---	---	TT	---	---	---	---	---	TT	---	TT	TT	TT	TT	---	TT	TT	---	TT	---	---	TT	---	TT	TT	TT	TT	---	---	---	TT	TT	---	TT	TT	---	---
AX-94582236	TT	AA	TT	AA	TT	TT	TT	AA	AA	TT	TT	AA	TT	AA	AA	TT	TT	TT	TT	TT	AA	TT	AA	TT	AA	AA	AA	TT	TT	TT	TT	TT	TT	TT	TT	TT	---	AA	TT	TT	AA	TT	AA	AA	TT	TT	TT	AA	AA
AX-94585454	AA	GG	AA	GG	GG	GG	GG	GG	GG	GG	AA	GG	GG	AA	GG	GG	GG	AA	AA	AA	GG	AA	AA	AA	GG	GG	GG	GG	AA	AA	AA	AA	GG	AA	AA	AA	---	GG	AA	AA	AA	AA	AA	AA	AA	GG	GG	GG	GG
AX-94589594	---	GG	---	GG	GG	---	---	---	GG	---	---	---	GG	---	---	GG	GG	---	---	---	---	---	GG	GG	GG	---	GG	---	GG	GG	GG	GG	GG	---	---	GG	---	GG	---	GG	---	---	---	---	---	GG	GG	GG	---
AX-94592263	TT	CC	TT	CC	TT	TT	TT	CC	CC	CC	TT	CC	CC	CC	CC	TT	TT	TT	TT	TT	CC	CC	TT	CC	CC	---	TT	TT	CC	CC	CC	CC	CC	CC	TT	TT	---	CC	TT	CC	CC	TT	TT	TT	TT	TT	TT	CC	CC
AX-94600113	---	TT	---	TT	---	---	---	---	TT	TT	TT	TT	TT	TT	---	TT	TT	---	---	---	---	---	TT	TT	TT	TT	---	---	TT	---	TT	---	TT	TT	---	TT	---	TT	TT	---	---	---	TT	TT	---	TT	TT	TT	---
AX-94601987	CC	---	CC	---	---	CC	CC	CC	CC	CC	CC	---	---	---	CC	---	---	---	---	CC	CC	CC	---	CC	---	---	---	---	CC	CC	---	---	---	---	---	---	CC	---	---	---	---	CC	CC	CC	---	CC	CC	CC	---
AX-94624147	---	AA	---	AA	AA	AA	AA	AA	AA	AA	---	AA	AA	---	AA	AA	AA	---	---	---	AA	---	---	---	AA	AA	AA	AA	---	---	---	---	AA	AA	---	---	---	AA	---	---	AA	---	---	---	---	AA	AA	AA	AA
AX-94626687	AA	GG	AA	GG	AA	AA	AA	GG	---	AA	AA	GG	AA	GG	GG	AA	AA	AA	AA	AA	---	AA	GG	AA	GG	GG	GG	AA	AA	AA	AA	AA	GG	GG	AA	AA	AA	GG	AA	AA	GG	AA	GG	GG	AA	AA	AA	GG	GG
AX-94631087	---	GG	---	GG	---	---	---	GG	GG	GG	---	GG	GG	GG	GG	---	---	---	---	---	GG	---	---	GG	GG	---	---	---	GG	GG	GG	GG	GG	GG	---	---	GG	GG	---	GG	GG	---	---	---	---	---	---	GG	GG
AX-94632287	---	GG	---	GG	---	---	---	GG	GG	---	---	GG	---	GG	GG	---	---	---	---	---	GG	---	GG	---	GG	GG	GG	---	---	---	---	---	GG	GG	---	---	GG	GG	---	---	GG	---	---	---	---	---	---	GG	GG
AX-94642443	GG	TT	GG	TT	GG	GG	GG	TT	TT	GG	GG	GG	GG	GG	TT	GG	GG	TT	TT	GG	TT	GG	GG	GG	TT	GG	TT	GG	GG	TT	GG	TT	GG	TT	TT	TT	GG	TT	TT	TT	TT	GG	GG	GG	GG	TT	TT	GG	GG
AX-94653794	---	GG	---	CC	GG	GG	GG	---	GG	---	---	---	GG	---	---	GG	GG	GG	GG	---	---	---	GG	---	---	---	---	---	---	GG	GG	GG	CC	---	GG	GG	---	GG	---	GG	CC	---	---	---	---	---	---	GG	---
AX-94655649	AA	---	AA	---	AA	---	---	---	---	AA	---	---	AA	AA	AA	AA	AA	---	---	AA	AA	AA	---	AA	---	AA	AA	---	AA	---	---	---	---	AA	---	---	---	---	---	---	AA	AA	AA	AA	AA	---	---	AA	---
AX-94668676	TT	CC	TT	CC	CC	CC	CC	CC	TT	TT	CC	CC	CC	CC	CC	CC	CC	TT	TT	TT	CC	TT	TT	TT	CC	CC	CC	TT	TT	TT	TT	TT	---	TT	TT	TT	---	CC	TT	TT	CC	TT	CC	CC	TT	TT	TT	CC	CC
AX-94669822	GG	AA	GG	AA	GG	GG	GG	AA	AA	GG	---	AA	GG	AA	AA	GG	GG	GG	GG	---	AA	GG	AA	GG	AA	AA	AA	GG	---	GG	---	GG	GG	GG	GG	GG	---	AA	GG	GG	AA	GG	AA	AA	GG	GG	GG	AA	AA
AX-94674675	---	AA	---	AA	AA	AA	AA	AA	AA	AA	---	AA	AA	---	AA	AA	AA	---	---	---	AA	---	---	---	AA	AA	AA	AA	---	---	---	---	AA	---	---	---	---	AA	---	---	AA	---	---	---	---	AA	AA	AA	AA
AX-94677403	CC	---	CC	---	CC	---	---	---	---	CC	TT	---	CC	CC	---	CC	CC	---	---	CC	---	CC	CC	CC	---	CC	---	CC	CC	---	---	---	---	CC	---	---	---	---	---	---	---	CC	CC	CC	CC	---	---	CC	---
AX-94680452	TT	---	TT	---	---	---	---	---	TT	TT	---	---	---	---	---	---	---	TT	TT	TT	---	TT	TT	TT	---	---	---	TT	TT	TT	TT	TT	---	TT	TT	TT	TT	---	TT	TT	---	TT	---	---	---	TT	TT	---	---
AX-94680974	---	AA	---	AA	AA	---	---	---	AA	AA	---	---	AA	---	---	AA	AA	---	---	---	---	---	AA	---	AA	---	AA	---	---	AA	---	AA	AA	---	---	AA	AA	AA	---	AA	AA	---	---	---	---	AA	AA	AA	---
AX-94681667	CC	---	CC	---	---	CC	CC	CC	---	CC	CC	CC	---	CC	CC	---	---	CC	CC	CC	CC	CC	---	CC	---	CC	---	CC	CC	---	---	---	---	CC	CC	---	CC	---	CC	---	---	CC	CC	CC	CC	---	---	---	CC
AX-94689320	GG	AA	GG	AA	AA	GG	GG	AA	AA	GG	GG	GG	AA	GG	AA	AA	AA	GG	GG	GG	AA	GG	AA	GG	AA	GG	AA	GG	GG	GG	GG	AA	GG	AA	GG	AA	GG	AA	GG	AA	GG	GG	GG	GG	GG	AA	AA	GG	GG
AX-94694632	TT	CC	TT	CC	CC	---	TT	TT	CC	TT	---	TT	CC	TT	TT	CC	CC	TT	TT	TT	TT	TT	CC	TT	CC	CC	CC	TT	TT	CC	TT	CC	CC	TT	TT	CC	---	CC	TT	CC	TT	TT	TT	TT	---	CC	CC	CC	TT
AX-94701109	GG	CC	GG	CC	CC	CC	CC	CC	GG	GG	CC	CC	CC	CC	CC	CC	CC	GG	GG	GG	CC	GG	GG	GG	CC	CC	CC	GG	GG	GG	GG	GG	---	GG	GG	GG	---	CC	GG	GG	CC	GG	CC	CC	GG	GG	GG	CC	CC
AX-94717890	GG	AA	GG	AA	GG	GG	GG	GG	GG	AA	GG	AA	GG	GG	GG	GG	GG	GG	GG	GG	GG	AA	GG	AA	AA	GG	GG	AA	AA	AA	AA	GG	AA	GG	GG	GG	AA	AA	GG	GG	AA	GG	GG	GG	AA	GG	GG	AA	AA
AX-94718737	TT	CC	TT	CC	TT	CC	CC	CC	CC	TT	CC	CC	TT	TT	CC	TT	TT	CC	CC	TT	CC	TT	TT	TT	---	TT	CC	TT	TT	CC	CC	CC	TT	CC	CC	CC	TT	CC	CC	CC	TT	TT	TT	TT	TT	CC	CC	TT	CC
AX-94736090	CC	---	CC	---	CC	---	---	CC	---	CC	CC	---	CC	CC	CC	CC	CC	---	---	CC	CC	CC	---	CC	---	CC	CC	---	CC	---	---	---	---	---	---	---	CC	---	---	---	CC	CC	CC	CC	CC	---	---	CC	---
AX-94751512	---	CC	---	CC	CC	CC	CC	CC	CC	CC	---	CC	CC	CC	CC	CC	CC	---	---	---	CC	---	---	CC	CC	CC	CC	CC	---	---	---	---	---	---	---	---	---	CC	---	---	CC	---	---	---	---	---	---	CC	CC
AX-94756068	TT	CC	TT	CC	TT	TT	---	CC	CC	CC	TT	CC	CC	CC	CC	TT	TT	TT	TT	TT	CC	TT	TT	CC	---	---	TT	TT	CC	CC	CC	CC	TT	CC	TT	TT	CC	CC	TT	CC	CC	TT	TT	TT	TT	TT	TT	CC	CC
AX-94762943	---	AA	---	AA	---	---	---	---	AA	AA	---	AA	AA	AA	---	AA	AA	---	---	---	---	---	AA	AA	AA	AA	---	---	---	---	AA	---	AA	AA	---	AA	AA	AA	AA	---	---	---	AA	AA	---	AA	AA	AA	---
AX-94772101	TT	---	TT	---	TT	---	---	---	---	TT	---	---	TT	TT	---	TT	TT	---	---	TT	---	TT	TT	TT	---	TT	---	TT	TT	---	---	---	TT	---	---	---	TT	---	---	---	TT	TT	TT	TT	TT	---	---	TT	---
AX-94774467	GG	TT	GG	TT	GG	GG	GG	TT	TT	GG	GG	TT	GG	TT	TT	GG	GG	GG	GG	GG	TT	GG	TT	GG	TT	TT	TT	GG	GG	GG	GG	GG	TT	TT	GG	GG	---	TT	GG	GG	TT	GG	TT	TT	GG	GG	GG	TT	TT
AX-94774862	AA	---	AA	---	---	---	---	---	---	AA	AA	AA	AA	AA	---	AA	AA	AA	AA	AA	---	AA	---	AA	---	---	AA	---	---	---	AA	---	AA	---	AA	---	---	---	---	---	AA	AA	AA	AA	---	---	---	AA	AA
AX-94781925	TT	CC	TT	CC	TT	---	TT	CC	CC	TT	TT	CC	---	CC	CC	TT	TT	TT	TT	TT	CC	TT	CC	TT	CC	CC	CC	TT	TT	TT	TT	TT	TT	TT	TT	TT	---	CC	TT	TT	CC	TT	CC	CC	TT	---	TT	CC	CC
AX-94798203	CC	---	CC	---	CC	CC	CC	CC	CC	CC	CC	---	CC	CC	CC	CC	CC	---	---	CC	CC	CC	CC	CC	---	CC	CC	---	CC	---	---	---	---	CC	---	---	CC	---	---	---	CC	CC	CC	CC	CC	---	---	CC	---
AX-94804272	GG	---	GG	---	GG	---	---	---	GG	---	GG	GG	GG	GG	---	GG	---	GG	GG	GG	---	---	GG	---	---	GG	---	---	---	---	---	---	---	---	GG	---	---	---	---	---	GG	GG	GG	GG	---	---	---	GG	---
AX-94804817	---	CC	---	CC	---	CC	CC	CC	CC	CC	CC	---	---	---	CC	---	---	---	---	---	CC	---	CC	CC	CC	CC	---	CC	CC	CC	CC	---	CC	CC	---	CC	CC	CC	CC	---	CC	---	CC	CC	---	CC	CC	CC	---
AX-94811242	GG	---	GG	---	GG	GG	GG	GG	GG	---	---	---	---	---	GG	---	---	GG	GG	GG	GG	GG	---	---	---	---	---	GG	---	GG	---	GG	---	---	GG	---	---	---	---	GG	GG	GG	---	---	GG	---	---	---	GG
AX-94817364	CC	---	CC	---	CC	CC	CC	---	---	CC	CC	---	CC	---	---	CC	CC	CC	CC	CC	---	---	---	---	---	---	CC	CC	---	CC	CC	CC	CC	CC	CC	CC	---	---	CC	CC	---	CC	CC	CC	CC	CC	CC	---	---
AX-94838738	---	GG	---	GG	GG	---	---	GG	GG	---	---	---	GG	---	GG	GG	GG	GG	GG	---	GG	---	GG	---	GG	GG	GG	---	---	---	GG	GG	GG	GG	GG	GG	---	GG	---	GG	GG	---	---	---	---	GG	GG	---	---
AX-94846202	GG	AA	GG	AA	AA	GG	GG	GG	AA	GG	GG	GG	AA	GG	GG	AA	AA	GG	GG	GG	GG	GG	AA	GG	---	AA	AA	GG	GG	AA	AA	AA	AA	AA	GG	AA	AA	AA	GG	AA	GG	GG	GG	GG	GG	AA	AA	GG	GG
AX-94851986	AA	---	---	AA	---	---	AA	AA	AA	AA	---	AA	---	AA	AA	---	---	---	---	AA	AA	AA	---	AA	AA	---	AA	AA	AA	---	---	---	---	AA	---	---	---	---	AA	---	---	---	AA	AA	AA	AA	AA	---	AA
AX-94852024	GG	---	GG	---	---	GG	GG	---	---	---	---	GG	GG	GG	---	GG	GG	---	---	GG	---	GG	GG	GG	---	GG	GG	---	GG	GG	GG	GG	GG	---	---	---	GG	---	GG	GG	GG	GG	---	---	---	GG	GG	---	---
AX-94860603	AA	CC	AA	CC	CC	AA	AA	CC	AA	AA	CC	CC	AA	CC	CC	CC	CC	AA	AA	AA	CC	AA	---	AA	CC	CC	CC	AA	AA	AA	AA	AA	CC	AA	AA	AA	---	CC	AA	AA	AA	AA	CC	CC	CC	AA	AA	CC	CC
AX-94870997	TT	CC	TT	CC	TT	TT	TT	CC	CC	TT	TT	CC	TT	CC	CC	TT	TT	TT	TT	TT	CC	CC	CC	CC	CC	CC	CC	TT	TT	TT	TT	TT	TT	TT	TT	TT	---	CC	TT	TT	CC	TT	CC	CC	TT	TT	TT	CC	CC
AX-94872128	CC	TT	CC	TT	CC	CC	CC	CC	TT	TT	TT	TT	TT	TT	CC	TT	TT	CC	CC	CC	CC	CC	TT	TT	TT	TT	CC	CC	TT	CC	TT	CC	TT	TT	CC	TT	TT	TT	TT	CC	CC	CC	TT	TT	CC	TT	TT	TT	CC
AX-94872984	GG	AA	GG	AA	GG	GG	GG	AA	AA	GG	GG	GG	GG	GG	AA	GG	GG	AA	AA	GG	AA	GG	GG	GG	AA	GG	AA	GG	GG	AA	GG	AA	GG	---	AA	AA	---	AA	AA	AA	AA	GG	GG	GG	GG	AA	AA	GG	GG
AX-94882488	CC	---	CC	---	CC	---	---	CC	---	CC	CC	---	CC	CC	CC	CC	CC	---	---	CC	CC	CC	---	CC	---	CC	CC	---	CC	---	---	---	---	CC	---	---	---	---	---	---	CC	CC	CC	CC	CC	---	---	CC	---
AX-94897139	CC	---	CC	---	CC	CC	CC	---	---	CC	CC	---	CC	---	---	CC	CC	CC	CC	CC	---	CC	---	CC	---	---	---	CC	CC	CC	CC	CC	CC	CC	CC	CC	CC	---	CC	CC	---	---	---	---	CC	CC	---	---	---
AX-94900000	AA	GG	AA	GG	AA	AA	AA	AA	AA	GG	AA	GG	AA	AA	AA	AA	AA	AA	AA	AA	AA	GG	AA	GG	GG	---	AA	GG	GG	GG	GG	AA	GG	AA	AA	AA	GG	GG	AA	AA	GG	AA	AA	AA	GG	AA	AA	GG	GG
AX-94901019	TT	CC	TT	CC	TT	TT	TT	CC	CC	TT	TT	CC	TT	CC	CC	TT	TT	TT	TT	TT	CC	TT	CC	TT	CC	CC	CC	TT	TT	TT	TT	TT	TT	TT	TT	TT	TT	CC	TT	TT	CC	TT	CC	CC	TT	TT	TT	CC	CC
AX-94902157	GG	---	GG	---	---	---	---	---	---	---	GG	---	---	GG	---	---	---	GG	GG	GG	---	GG	GG	GG	---	---	---	---	GG	GG	GG	GG	GG	GG	GG	GG	GG	---	GG	GG	GG	GG	GG	GG	GG	---	---	---	---
AX-94903651	CC	TT	CC	TT	CC	CC	CC	CC	TT	CC	CC	TT	CC	CC	CC	CC	CC	TT	TT	CC	CC	CC	CC	CC	TT	---	TT	CC	CC	CC	TT	TT	TT	CC	TT	TT	CC	TT	TT	TT	TT	CC	CC	CC	CC	---	TT	CC	CC
AX-94905029	GG	AA	GG	AA	GG	GG	GG	GG	GG	AA	AA	AA	GG	AA	GG	AA	AA	AA	AA	GG	GG	GG	AA	GG	AA	AA	AA	AA	GG	AA	AA	AA	AA	AA	AA	AA	AA	AA	GG	GG	GG	GG	AA	AA	AA	GG	GG	GG	AA
AX-94910420	CC	TT	CC	TT	TT	TT	TT	TT	TT	TT	CC	TT	TT	CC	TT	TT	TT	CC	CC	CC	TT	CC	CC	CC	TT	TT	TT	TT	CC	CC	CC	CC	TT	TT	CC	CC	---	TT	CC	CC	CC	CC	CC	CC	CC	TT	TT	TT	TT
AX-94911579	TT	CC	TT	CC	CC	TT	TT	TT	CC	TT	TT	TT	CC	TT	TT	CC	CC	TT	TT	TT	TT	TT	CC	TT	---	CC	CC	TT	TT	CC	CC	CC	CC	TT	TT	CC	TT	CC	TT	CC	TT	TT	TT	TT	TT	CC	CC	CC	TT
AX-94916918	---	AA	---	AA	AA	AA	AA	AA	AA	AA	---	AA	AA	AA	AA	---	AA	---	---	---	AA	---	---	---	AA	AA	AA	AA	---	---	---	---	AA	---	---	---	---	AA	---	---	AA	---	---	---	---	AA	AA	AA	AA
AX-94924039	GG	AA	GG	AA	AA	GG	GG	AA	AA	GG	GG	GG	AA	GG	AA	AA	AA	GG	GG	GG	AA	GG	AA	GG	AA	---	AA	GG	GG	GG	GG	AA	GG	AA	GG	AA	GG	AA	GG	AA	GG	GG	GG	GG	GG	AA	AA	GG	GG
AX-94933710	AA	GG	AA	GG	AA	AA	AA	GG	GG	AA	AA	GG	AA	GG	GG	AA	AA	AA	AA	AA	GG	AA	GG	AA	GG	GG	GG	AA	AA	AA	AA	AA	AA	AA	AA	AA	---	GG	AA	AA	GG	AA	GG	GG	AA	AA	AA	GG	GG
AX-94940052	GG	AA	GG	AA	GG	GG	GG	AA	GG	GG	GG	AA	GG	AA	AA	GG	GG	GG	GG	GG	AA	AA	AA	GG	AA	AA	AA	GG	GG	GG	GG	GG	AA	AA	GG	GG	---	AA	GG	GG	AA	GG	GG	GG	GG	GG	GG	AA	AA
AX-94942225	TT	CC	TT	TT	CC	CC	CC	CC	CC	CC	TT	TT	TT	TT	CC	CC	CC	TT	TT	TT	CC	---	TT	TT	TT	---	CC	CC	---	TT	TT	TT	---	TT	TT	TT	TT	CC	TT	TT	CC	TT	TT	TT	CC	CC	CC	TT	CC
AX-94949809	---	AA	---	AA	---	---	---	AA	AA	---	---	AA	---	AA	AA	---	---	---	---	---	AA	---	AA	---	AA	AA	AA	---	---	---	---	---	AA	AA	---	---	---	AA	---	---	AA	---	AA	AA	---	---	---	AA	AA
AX-94950749	TT	CC	TT	CC	TT	CC	CC	CC	CC	TT	CC	CC	TT	TT	CC	TT	TT	CC	CC	TT	CC	TT	TT	TT	---	TT	CC	TT	TT	CC	TT	CC	TT	TT	CC	CC	---	CC	CC	CC	TT	TT	TT	TT	TT	---	CC	TT	CC
AX-94952472	---	GG	---	---	---	GG	GG	---	GG	---	---	GG	GG	GG	---	GG	GG	---	---	---	---	---	---	GG	---	GG	GG	---	---	GG	GG	GG	GG	---	---	---	---	GG	---	GG	GG	---	---	---	---	---	---	---	GG
AX-94962983	---	AA	---	AA	AA	---	---	---	AA	---	---	---	AA	---	---	AA	AA	---	---	---	---	---	AA	---	AA	AA	AA	---	---	AA	AA	AA	AA	AA	---	AA	AA	AA	---	AA	---	---	---	---	---	AA	AA	---	---
AX-94965394	CC	TT	CC	TT	CC	CC	CC	TT	TT	CC	CC	TT	CC	TT	TT	CC	CC	CC	CC	CC	TT	CC	TT	CC	TT	TT	TT	CC	CC	CC	CC	CC	CC	CC	CC	CC	---	TT	CC	CC	TT	CC	TT	TT	CC	CC	CC	TT	TT
AX-94970150	---	CC	---	CC	---	---	---	---	CC	---	---	CC	---	---	---	---	---	CC	CC	---	---	---	---	---	CC	---	CC	---	---	---	CC	CC	CC	---	CC	CC	---	CC	CC	CC	CC	---	---	---	---	CC	CC	---	---
AX-94973629	AA	---	AA	---	---	---	---	AA	AA	AA	AA	---	AA	AA	AA	AA	AA	AA	AA	AA	AA	AA	---	---	---	AA	---	---	---	AA	---	AA	---	---	AA	---	AA	---	AA	AA	AA	AA	AA	AA	---	AA	AA	---	---
AX-94995080	---	GG	---	GG	GG	GG	GG	GG	GG	GG	---	GG	GG	---	GG	GG	GG	---	---	---	GG	---	---	---	GG	GG	GG	GG	---	---	---	---	---	---	---	---	---	GG	---	---	GG	---	---	---	---	GG	GG	GG	GG
AX-95010230	AA	GG	AA	GG	AA	AA	AA	AA	GG	GG	GG	GG	GG	GG	AA	GG	GG	AA	AA	AA	AA	AA	GG	GG	GG	GG	AA	AA	GG	AA	GG	AA	GG	GG	AA	GG	---	GG	GG	AA	AA	AA	GG	GG	AA	GG	GG	GG	AA
AX-95012027	TT	CC	TT	CC	TT	TT	TT	CC	TT	TT	TT	TT	TT	TT	CC	CC	CC	CC	CC	TT	CC	TT	CC	TT	CC	TT	CC	TT	TT	TT	CC	CC	CC	CC	CC	CC	TT	CC	TT	CC	TT	TT	TT	TT	TT	CC	CC	TT	TT
AX-95012446	TT	---	TT	---	---	---	---	---	TT	TT	---	---	---	---	---	---	---	TT	TT	TT	---	TT	TT	TT	---	---	---	TT	TT	TT	TT	TT	TT	TT	TT	TT	TT	---	TT	TT	TT	TT	---	---	---	TT	TT	---	---
AX-95016387	CC	TT	CC	TT	CC	CC	CC	TT	TT	CC	CC	TT	CC	TT	TT	CC	CC	CC	CC	CC	TT	CC	TT	CC	TT	TT	TT	CC	CC	CC	CC	CC	CC	CC	CC	CC	---	TT	CC	CC	TT	CC	TT	TT	CC	CC	CC	TT	TT
AX-95021645	---	AA	---	---	---	---	---	AA	---	AA	AA	---	---	---	AA	---	---	---	---	---	AA	AA	---	AA	---	---	---	AA	AA	---	---	---	AA	---	---	---	AA	AA	---	---	AA	---	---	---	AA	AA	AA	---	AA
AX-95025171	CC	---	CC	---	CC	CC	CC	CC	---	---	CC	---	---	---	CC	---	---	CC	CC	CC	CC	CC	---	---	---	---	CC	CC	CC	CC	---	CC	---	---	CC	---	---	---	---	CC	CC	CC	---	---	CC	---	---	---	CC
AX-95078056	---	AA	---	AA	---	---	---	AA	AA	AA	---	AA	AA	AA	AA	---	---	---	---	---	AA	AA	---	AA	AA	---	---	---	AA	---	---	AA	AA	AA	---	---	AA	AA	---	AA	AA	---	---	---	---	---	---	AA	AA
AX-95079165	---	CC	---	CC	---	---	---	---	CC	CC	CC	CC	CC	CC	---	CC	CC	---	---	---	---	---	CC	CC	CC	CC	---	---	CC	---	CC	---	CC	TT	---	CC	---	CC	CC	---	TT	---	CC	CC	---	CC	CC	CC	---
AX-95088605	---	GG	---	---	---	GG	GG	GG	GG	---	GG	---	---	---	GG	GG	GG	GG	GG	---	GG	---	---	GG	---	---	---	GG	GG	GG	GG	GG	GG	---	GG	---	GG	GG	GG	GG	---	---	---	---	GG	---	---	GG	---
AX-95092933	TT	GG	TT	GG	GG	GG	GG	GG	TT	TT	GG	GG	GG	GG	GG	GG	GG	TT	TT	TT	GG	TT	TT	TT	GG	GG	GG	TT	TT	TT	TT	TT	GG	TT	TT	TT	TT	GG	TT	TT	TT	TT	GG	GG	GG	TT	TT	GG	GG
AX-95094317	TT	GG	TT	GG	GG	GG	GG	GG	TT	TT	GG	GG	GG	GG	GG	GG	GG	TT	TT	TT	GG	TT	TT	TT	GG	GG	---	TT	TT	TT	TT	TT	GG	TT	TT	TT	TT	---	TT	TT	TT	TT	---	GG	---	TT	TT	GG	GG
AX-95094407	CC	TT	CC	TT	CC	CC	CC	TT	TT	CC	CC	TT	CC	TT	TT	CC	CC	CC	CC	CC	TT	CC	TT	CC	TT	TT	TT	CC	CC	CC	CC	CC	CC	CC	CC	CC	---	TT	CC	CC	TT	CC	TT	TT	CC	CC	CC	TT	TT
AX-95096841	CC	---	CC	---	CC	CC	CC	---	---	---	CC	---	---	---	---	CC	CC	CC	CC	CC	---	CC	CC	---	---	CC	CC	CC	---	---	---	---	---	---	CC	CC	---	---	CC	---	---	CC	CC	CC	CC	CC	CC	---	---
AX-95098442	GG	AA	GG	AA	GG	GG	GG	AA	AA	AA	GG	AA	AA	AA	AA	GG	GG	GG	GG	GG	AA	AA	GG	AA	AA	---	GG	GG	AA	AA	AA	AA	GG	GG	GG	GG	AA	AA	GG	AA	GG	GG	GG	GG	GG	GG	GG	AA	AA
AX-95120495	GG	---	GG	---	GG	GG	GG	---	---	GG	GG	---	GG	---	---	GG	GG	GG	GG	GG	---	GG	---	GG	---	---	---	GG	GG	GG	GG	GG	GG	GG	GG	GG	---	---	GG	GG	---	GG	---	---	GG	GG	GG	---	---
AX-95122051	AA	---	AA	---	---	AA	AA	---	AA	AA	AA	AA	---	AA	---	---	---	---	---	AA	---	AA	---	AA	---	---	---	AA	AA	AA	---	---	---	GG	---	GG	AA	---	AA	---	---	AA	AA	AA	AA	---	---	AA	AA
AX-95122659	GG	---	GG	---	GG	---	---	GG	---	GG	GG	---	GG	GG	GG	GG	GG	---	---	GG	GG	GG	---	GG	---	GG	GG	---	GG	---	---	---	---	GG	---	---	---	---	---	---	GG	GG	GG	GG	GG	---	---	GG	---
AX-95124736	TT	---	TT	---	TT	TT	TT	---	---	TT	TT	---	TT	---	---	TT	TT	TT	TT	TT	---	TT	---	TT	---	---	---	TT	TT	TT	TT	TT	TT	TT	TT	TT	TT	---	TT	TT	---	TT	---	---	TT	TT	TT	---	---
AX-95142617	GG	AA	GG	AA	GG	GG	GG	AA	AA	GG	GG	GG	GG	GG	AA	GG	GG	AA	AA	GG	AA	GG	GG	GG	AA	---	AA	GG	GG	AA	GG	AA	GG	AA	AA	AA	---	AA	AA	AA	AA	GG	GG	GG	GG	AA	AA	GG	GG
AX-95142641	GG	---	GG	GG	---	---	---	GG	---	GG	GG	GG	---	GG	GG	---	---	---	---	GG	GG	GG	---	GG	GG	---	GG	GG	GG	---	---	---	---	GG	---	---	GG	---	GG	---	---	GG	GG	GG	GG	GG	GG	---	GG
AX-95152108	---	GG	---	GG	---	---	---	GG	---	GG	---	---	---	---	GG	---	---	---	---	---	GG	---	---	GG	GG	---	GG	GG	GG	GG	GG	GG	GG	GG	---	GG	GG	GG	GG	GG	GG	---	---	---	GG	GG	GG	---	GG
AX-95153371	AA	GG	AA	AA	AA	AA	AA	AA	GG	AA	AA	AA	AA	AA	AA	GG	GG	GG	GG	AA	AA	AA	GG	AA	AA	---	GG	AA	AA	GG	GG	GG	AA	AA	GG	GG	AA	GG	AA	GG	AA	AA	AA	AA	AA	GG	GG	GG	GG
AX-95153422	CC	---	CC	---	CC	CC	CC	---	---	---	CC	---	CC	---	---	---	CC	CC	CC	CC	---	CC	---	CC	---	---	---	CC	CC	CC	CC	CC	CC	CC	CC	CC	---	---	CC	CC	---	CC	---	---	CC	CC	CC	---	---
AX-95164703	AA	TT	AA	TT	AA	AA	AA	TT	TT	AA	AA	TT	AA	TT	TT	AA	AA	AA	AA	AA	TT	AA	TT	AA	TT	TT	TT	AA	AA	AA	AA	AA	AA	AA	AA	AA	AA	TT	AA	AA	TT	AA	TT	TT	AA	AA	AA	TT	TT
AX-95171298	AA	---	AA	---	AA	AA	AA	---	---	AA	AA	AA	AA	AA	---	AA	AA	---	---	AA	---	AA	AA	AA	---	AA	---	AA	AA	---	AA	---	AA	---	---	---	AA	---	---	---	---	AA	AA	AA	AA	---	---	AA	---
AX-95173192	---	GG	---	GG	---	---	---	GG	---	GG	GG	GG	---	---	GG	GG	GG	---	---	---	GG	---	GG	GG	GG	---	---	GG	GG	GG	GG	GG	GG	---	---	GG	GG	GG	GG	GG	---	---	GG	GG	---	---	---	GG	---
AX-95178160	GG	---	GG	---	---	---	---	---	---	---	GG	---	---	GG	---	GG	GG	GG	GG	GG	---	GG	GG	GG	---	---	---	---	GG	GG	GG	GG	GG	GG	GG	GG	GG	---	GG	GG	GG	GG	GG	GG	GG	---	---	---	---
AX-95182756	TT	CC	TT	CC	TT	CC	CC	CC	CC	TT	CC	CC	TT	TT	CC	TT	TT	CC	CC	TT	CC	TT	TT	TT	CC	---	CC	TT	TT	CC	CC	CC	CC	TT	CC	CC	CC	CC	CC	CC	CC	TT	TT	TT	TT	CC	CC	TT	CC
AX-95182806	CC	AA	CC	AA	CC	CC	CC	AA	AA	CC	CC	AA	CC	AA	AA	CC	CC	CC	CC	CC	AA	CC	AA	CC	AA	AA	AA	CC	CC	CC	CC	CC	CC	CC	CC	CC	---	AA	---	CC	AA	CC	AA	AA	CC	CC	CC	AA	AA
AX-95186991	GG	AA	GG	AA	AA	AA	AA	AA	AA	AA	GG	AA	AA	GG	AA	GG	GG	GG	GG	GG	AA	AA	GG	GG	AA	AA	AA	AA	GG	GG	GG	GG	GG	GG	GG	GG	GG	AA	GG	GG	GG	GG	GG	GG	GG	AA	AA	AA	AA
AX-95198970	GG	TT	GG	GG	GG	TT	TT	GG	TT	GG	TT	GG	GG	GG	GG	TT	TT	GG	GG	GG	GG	---	GG	TT	GG	GG	TT	TT	TT	TT	TT	GG	GG	GG	GG	GG	TT	TT	TT	GG	TT	GG	GG	GG	GG	GG	GG	GG	TT
AX-95202448	AA	TT	AA	TT	AA	AA	AA	TT	TT	AA	AA	TT	AA	TT	TT	AA	AA	AA	AA	AA	TT	AA	TT	AA	TT	TT	TT	AA	AA	AA	AA	AA	TT	TT	AA	AA	---	TT	AA	AA	TT	AA	TT	TT	AA	AA	AA	TT	TT
AX-95208724	CC	---	CC	---	CC	CC	CC	CC	CC	CC	---	---	CC	CC	CC	CC	CC	---	---	CC	CC	CC	CC	CC	---	CC	CC	---	---	---	---	---	---	CC	---	---	---	---	---	---	CC	CC	CC	CC	CC	---	---	CC	---
AX-95209629	TT	AA	TT	AA	AA	AA	AA	AA	TT	TT	AA	AA	AA	AA	AA	AA	AA	TT	TT	TT	AA	TT	TT	TT	AA	AA	AA	TT	TT	TT	TT	TT	AA	TT	TT	TT	---	AA	TT	TT	TT	TT	AA	AA	AA	TT	TT	AA	AA
AX-95211476	---	GG	---	GG	---	---	---	---	GG	GG	GG	GG	GG	GG	---	GG	GG	---	---	---	---	---	GG	GG	GG	GG	---	---	GG	---	GG	---	GG	GG	---	GG	GG	GG	GG	---	---	---	GG	GG	---	GG	GG	GG	---
AX-95229999	AA	GG	AA	GG	AA	GG	GG	GG	GG	AA	GG	GG	AA	AA	GG	AA	AA	GG	GG	AA	GG	AA	AA	AA	GG	AA	GG	AA	AA	GG	GG	GG	GG	AA	GG	GG	---	GG	GG	GG	AA	AA	AA	AA	AA	GG	GG	AA	GG
AX-95231147	GG	---	GG	GG	GG	---	---	GG	GG	---	GG	GG	GG	GG	GG	GG	GG	GG	GG	GG	GG	---	GG	---	GG	GG	GG	---	---	---	---	GG	---	---	GG	GG	---	---	GG	GG	---	GG	GG	GG	GG	---	GG	---	---
AX-95233909	TT	CC	TT	CC	TT	TT	TT	TT	CC	CC	CC	CC	CC	CC	TT	CC	CC	TT	TT	TT	TT	TT	CC	CC	CC	CC	TT	TT	CC	TT	CC	TT	CC	CC	TT	CC	TT	CC	CC	TT	TT	TT	CC	CC	TT	CC	CC	CC	TT
AX-95235011	TT	CC	TT	TT	TT	CC	---	TT	TT	CC	CC	TT	TT	CC	TT	TT	TT	CC	CC	TT	TT	TT	TT	---	---	CC	TT	CC	CC	TT	TT	TT	CC	CC	CC	TT	---	CC	CC	TT	TT	TT	CC	---	CC	CC	CC	TT	CC
AX-95235371	AA	GG	AA	GG	GG	GG	GG	GG	GG	GG	AA	GG	AA	AA	GG	GG	GG	AA	AA	AA	GG	GG	AA	AA	GG	GG	GG	AA	AA	AA	AA	AA	GG	AA	AA	AA	AA	GG	AA	AA	GG	AA	GG	GG	AA	GG	GG	GG	GG
AX-95240708	GG	AA	GG	AA	GG	GG	GG	AA	GG	GG	GG	GG	GG	GG	AA	GG	GG	AA	AA	GG	AA	GG	AA	GG	---	GG	AA	GG	GG	AA	AA	AA	AA	AA	AA	AA	GG	AA	GG	AA	---	GG	GG	GG	GG	AA	AA	GG	GG
AX-95241288	AA	---	AA	---	AA	AA	AA	---	---	AA	AA	---	AA	---	---	---	AA	AA	AA	AA	---	AA	---	AA	---	---	---	AA	AA	AA	AA	AA	AA	AA	AA	AA	---	---	AA	AA	---	AA	---	---	AA	---	AA	---	---
AX-95244715	GG	AA	GG	AA	GG	GG	GG	AA	GG	GG	GG	GG	GG	GG	AA	GG	GG	AA	AA	GG	AA	GG	AA	GG	AA	---	AA	GG	GG	AA	AA	AA	AA	AA	AA	AA	GG	AA	GG	AA	AA	GG	GG	GG	GG	AA	AA	GG	GG
AX-95246147	AA	GG	AA	GG	AA	AA	AA	GG	GG	AA	AA	GG	AA	GG	GG	AA	AA	AA	AA	AA	GG	AA	GG	AA	GG	GG	GG	AA	AA	AA	AA	AA	AA	AA	AA	AA	AA	GG	AA	AA	GG	AA	GG	GG	AA	AA	AA	GG	GG
AX-95246416	---	TT	---	TT	---	---	---	---	TT	---	TT	TT	TT	TT	---	TT	TT	---	---	---	---	---	TT	TT	TT	TT	---	---	---	---	TT	---	TT	TT	---	TT	---	TT	TT	---	---	---	TT	TT	---	TT	TT	TT	---
AX-95254393	---	AA	---	AA	AA	AA	AA	AA	AA	AA	AA	AA	AA	AA	AA	AA	AA	---	---	---	AA	---	---	---	AA	---	---	AA	---	---	---	---	---	AA	---	AA	---	AA	---	---	AA	---	AA	AA	AA	---	---	---	AA
AX-95255810	TT	---	TT	---	TT	TT	TT	TT	---	TT	TT	---	TT	TT	TT	TT	TT	---	---	TT	TT	TT	TT	TT	---	TT	TT	---	---	---	---	---	---	---	---	---	TT	---	---	---	---	TT	TT	TT	TT	---	---	TT	---
AX-95257567	GG	AA	GG	AA	GG	AA	AA	AA	AA	GG	GG	AA	GG	GG	AA	GG	GG	AA	AA	GG	AA	GG	GG	GG	---	---	AA	GG	GG	AA	GG	AA	AA	GG	AA	AA	AA	AA	AA	AA	GG	GG	GG	GG	GG	AA	AA	GG	GG
AX-94381971	GG	CC	GG	CC	GG	GG	GG	GG	GG	GG	GG	CC	GG	GG	GG	GG	GG	CC	CC	GG	GG	GG	GG	GG	CC	---	GG	CC	GG	CC	CC	CC	CC	GG	CC	CC	---	CC	CC	CC	GG	GG	GG	GG	GG	CC	CC	GG	CC
AX-94386142	GG	AA	GG	AA	GG	AA	AA	AA	AA	GG	AA	AA	GG	GG	AA	GG	GG	AA	AA	GG	AA	GG	GG	GG	AA	---	AA	GG	GG	AA	AA	AA	AA	GG	AA	AA	AA	AA	AA	AA	GG	GG	GG	GG	GG	AA	AA	GG	AA
AX-94387241	---	TT	---	TT	---	TT	TT	TT	TT	---	---	---	---	---	TT	---	---	TT	TT	---	TT	---	---	---	TT	---	TT	---	---	TT	TT	TT	TT	TT	TT	TT	---	TT	TT	TT	---	---	---	---	---	TT	TT	---	TT
AX-94389356	TT	CC	TT	CC	TT	TT	TT	TT	CC	CC	CC	CC	CC	CC	TT	CC	CC	TT	TT	TT	TT	TT	CC	CC	CC	CC	TT	TT	CC	TT	CC	TT	CC	CC	TT	CC	---	CC	CC	TT	TT	TT	CC	CC	TT	CC	CC	CC	TT
AX-94389664	GG	---	GG	---	---	GG	GG	GG	---	GG	GG	GG	---	GG	GG	---	---	GG	GG	GG	GG	GG	---	---	---	GG	---	GG	---	---	---	---	---	GG	GG	---	GG	---	GG	---	GG	GG	GG	GG	GG	---	---	---	GG
AX-94390992	---	CC	---	CC	---	---	---	CC	---	---	---	---	---	---	CC	---	---	CC	CC	---	CC	---	CC	---	CC	---	CC	---	---	CC	CC	CC	CC	CC	CC	CC	---	CC	---	CC	CC	---	---	---	---	CC	CC	---	---
AX-94391750	AA	GG	AA	GG	GG	AA	AA	AA	GG	AA	AA	AA	GG	AA	AA	GG	GG	AA	AA	AA	AA	AA	GG	AA	---	GG	GG	AA	AA	GG	GG	GG	GG	AA	AA	GG	AA	GG	AA	GG	AA	AA	AA	AA	AA	GG	GG	GG	AA
AX-94393026	CC	---	CC	CC	---	---	---	---	---	CC	CC	CC	---	CC	CC	---	---	---	---	CC	CC	CC	---	CC	CC	---	CC	CC	CC	---	---	---	---	CC	---	---	---	---	---	---	TT	---	---	---	CC	---	CC	---	CC
AX-94402203	---	GG	---	GG	GG	---	---	---	GG	---	---	---	GG	---	---	GG	GG	---	---	---	---	---	GG	---	GG	GG	GG	---	---	GG	GG	GG	GG	---	---	GG	---	GG	---	GG	---	---	---	---	---	GG	GG	GG	---
AX-94404308	GG	AA	GG	AA	GG	GG	GG	AA	AA	GG	GG	GG	GG	GG	AA	GG	GG	AA	AA	GG	AA	GG	GG	GG	AA	---	AA	GG	GG	AA	AA	AA	AA	AA	AA	AA	---	AA	AA	AA	GG	GG	GG	GG	GG	AA	AA	GG	GG
AX-94405643	CC	---	CC	CC	---	---	---	CC	---	CC	CC	CC	---	CC	CC	---	---	---	---	CC	CC	CC	---	CC	CC	---	CC	CC	CC	---	---	---	---	CC	---	---	---	---	CC	---	---	CC	CC	CC	CC	CC	CC	---	CC
AX-94406660	CC	---	CC	---	CC	CC	CC	GG	---	CC	---	---	---	---	---	CC	CC	CC	CC	CC	GG	CC	GG	CC	---	---	GG	CC	CC	CC	CC	CC	---	CC	CC	CC	---	---	CC	CC	---	CC	GG	---	CC	CC	CC	---	---
AX-94407302	AA	GG	AA	GG	AA	---	AA	GG	GG	AA	AA	AA	AA	AA	GG	AA	AA	GG	GG	AA	GG	AA	AA	AA	GG	AA	GG	AA	AA	GG	GG	GG	---	GG	GG	GG	AA	GG	GG	GG	AA	AA	AA	AA	AA	GG	GG	AA	AA
AX-94410923	CC	---	CC	---	CC	CC	CC	---	CC	CC	CC	CC	CC	CC	---	---	---	---	---	CC	---	CC	---	CC	---	---	---	CC	CC	CC	---	---	---	---	---	---	CC	---	CC	---	CC	CC	CC	CC	CC	---	---	CC	CC
AX-94411517	---	CC	---	CC	---	CC	CC	CC	CC	---	CC	CC	---	---	---	---	---	---	CC	---	---	---	---	---	---	---	CC	---	---	CC	CC	CC	CC	---	---	CC	CC	CC	CC	CC	CC	---	---	---	---	CC	CC	---	---
AX-94412136	AA	GG	AA	GG	GG	AA	AA	GG	AA	AA	AA	AA	GG	AA	GG	GG	GG	GG	GG	AA	GG	AA	GG	AA	GG	GG	GG	AA	AA	AA	GG	GG	GG	GG	GG	GG	AA	GG	AA	GG	GG	AA	AA	AA	AA	GG	GG	AA	AA
AX-94413492	GG	---	GG	---	GG	GG	GG	---	---	GG	GG	GG	GG	GG	---	GG	GG	---	---	GG	---	GG	GG	GG	---	---	---	GG	GG	---	---	---	---	---	---	---	GG	---	---	---	GG	GG	GG	GG	GG	---	---	GG	GG
AX-94415371	GG	AA	GG	AA	GG	AA	AA	AA	AA	GG	GG	AA	GG	GG	AA	GG	GG	AA	AA	GG	AA	GG	GG	GG	AA	GG	AA	GG	GG	AA	GG	AA	GG	AA	AA	AA	---	AA	AA	AA	GG	GG	GG	GG	GG	AA	AA	GG	AA
AX-94422665	TT	CC	TT	CC	CC	TT	TT	CC	TT	TT	TT	TT	CC	TT	CC	CC	CC	CC	CC	TT	CC	TT	CC	TT	CC	CC	CC	TT	TT	TT	CC	CC	CC	CC	CC	CC	---	CC	TT	CC	CC	TT	TT	TT	TT	CC	CC	TT	TT
AX-94430519	AA	GG	AA	GG	GG	AA	AA	GG	GG	AA	AA	AA	GG	AA	GG	GG	GG	GG	GG	AA	GG	AA	GG	AA	GG	GG	GG	AA	AA	AA	GG	GG	GG	GG	GG	GG	---	GG	AA	GG	GG	AA	AA	AA	AA	GG	GG	AA	AA
AX-94431340	TT	GG	TT	GG	TT	GG	GG	GG	GG	TT	GG	GG	TT	TT	GG	TT	TT	GG	GG	TT	GG	TT	TT	TT	GG	TT	GG	TT	TT	GG	GG	GG	GG	TT	GG	GG	GG	GG	GG	GG	GG	TT	TT	TT	TT	GG	GG	TT	TT
AX-94432186	CC	GG	CC	GG	GG	CC	CC	CC	GG	CC	CC	CC	GG	CC	CC	GG	GG	CC	CC	CC	CC	CC	GG	CC	GG	GG	GG	CC	CC	GG	GG	GG	GG	CC	CC	GG	---	GG	CC	GG	CC	CC	CC	CC	CC	GG	GG	GG	CC
AX-94434989	GG	TT	GG	TT	GG	TT	TT	GG	TT	GG	GG	TT	GG	GG	GG	GG	GG	TT	TT	GG	GG	GG	TT	GG	TT	---	GG	TT	GG	TT	TT	TT	TT	GG	TT	TT	---	TT	TT	TT	GG	GG	GG	GG	GG	TT	TT	GG	TT
AX-94440712	GG	AA	GG	AA	GG	AA	AA	AA	AA	GG	GG	AA	GG	GG	AA	GG	GG	AA	AA	GG	AA	GG	GG	GG	AA	---	AA	GG	GG	AA	AA	AA	AA	AA	AA	AA	---	AA	AA	AA	GG	GG	GG	GG	GG	AA	AA	GG	AA
AX-94441179	TT	CC	TT	CC	CC	TT	TT	CC	CC	TT	TT	TT	CC	TT	CC	CC	CC	CC	CC	TT	CC	TT	CC	TT	CC	CC	CC	TT	TT	TT	CC	CC	CC	CC	CC	CC	---	CC	TT	CC	CC	---	TT	TT	TT	CC	CC	TT	TT
AX-94442777	AA	---	AA	---	AA	AA	AA	---	---	AA	AA	---	AA	---	---	AA	AA	AA	AA	AA	---	AA	---	AA	---	---	---	AA	AA	AA	AA	AA	AA	AA	AA	AA	AA	---	AA	AA	---	AA	---	---	AA	AA	AA	---	---
AX-94442806	AA	---	AA	---	---	AA	AA	---	---	AA	---	---	AA	---	---	AA	AA	AA	AA	AA	---	AA	---	AA	---	---	---	AA	AA	AA	AA	AA	AA	AA	AA	AA	AA	---	---	AA	---	AA	---	---	AA	AA	AA	---	---
AX-94447120	TT	AA	TT	AA	TT	AA	AA	AA	AA	TT	TT	TT	TT	TT	AA	TT	TT	AA	AA	TT	AA	TT	TT	TT	---	---	AA	TT	TT	AA	AA	AA	AA	AA	AA	AA	---	AA	AA	AA	TT	TT	TT	TT	TT	AA	AA	TT	AA
AX-94453648	CC	GG	CC	GG	CC	GG	GG	GG	GG	CC	CC	CC	CC	CC	GG	CC	CC	GG	GG	CC	GG	CC	CC	CC	GG	CC	GG	CC	CC	GG	GG	GG	GG	GG	GG	GG	---	GG	GG	GG	CC	CC	CC	CC	CC	GG	GG	CC	GG
AX-94456245	AA	---	AA	---	AA	AA	AA	---	---	AA	AA	AA	AA	AA	---	AA	---	---	---	AA	---	AA	AA	AA	---	AA	---	AA	AA	---	AA	---	AA	---	---	---	---	---	---	---	---	AA	AA	AA	AA	---	---	AA	AA
AX-94464385	---	TT	---	---	---	TT	TT	---	---	TT	---	---	---	---	---	---	---	---	---	---	---	TT	---	TT	---	---	---	TT	TT	TT	TT	---	TT	TT	---	---	TT	TT	---	---	TT	---	---	---	TT	TT	---	TT	TT
AX-94465179	---	CC	---	CC	CC	---	---	---	CC	---	---	---	CC	---	---	CC	CC	---	---	---	---	---	CC	---	CC	CC	CC	---	---	CC	CC	CC	CC	CC	---	CC	CC	CC	---	CC	TT	---	---	---	---	CC	CC	---	---
AX-94474483	TT	CC	TT	CC	TT	CC	CC	CC	CC	TT	CC	CC	TT	TT	CC	TT	TT	CC	CC	TT	CC	TT	TT	TT	CC	---	CC	TT	TT	CC	CC	CC	CC	TT	CC	CC	---	CC	CC	CC	CC	TT	TT	TT	TT	CC	CC	TT	CC
AX-94475250	---	CC	---	CC	---	---	---	CC	---	---	---	---	---	---	CC	---	---	CC	CC	---	CC	---	CC	---	CC	---	CC	---	---	CC	CC	CC	CC	CC	CC	CC	---	CC	---	CC	CC	---	---	---	---	CC	CC	---	---
AX-94475892	CC	GG	CC	GG	GG	CC	CC	CC	GG	CC	CC	CC	GG	CC	CC	GG	GG	CC	CC	CC	CC	CC	GG	CC	GG	GG	GG	CC	CC	GG	GG	GG	GG	GG	CC	GG	GG	GG	CC	GG	CC	CC	CC	CC	CC	GG	GG	CC	CC
AX-94476005	GG	---	GG	---	GG	GG	GG	---	GG	GG	GG	GG	GG	GG	---	GG	GG	---	---	GG	---	GG	GG	GG	---	---	---	GG	GG	GG	---	---	---	---	---	---	GG	---	GG	---	---	GG	GG	GG	GG	---	---	GG	GG
AX-94483531	---	CC	---	---	CC	---	---	---	CC	---	---	---	---	---	---	CC	CC	CC	CC	---	---	---	CC	---	---	CC	CC	---	---	CC	GG	CC	---	---	CC	CC	---	CC	---	CC	---	---	---	---	---	CC	CC	CC	CC
AX-94483726	AA	GG	AA	GG	AA	GG	GG	GG	GG	AA	GG	GG	AA	AA	GG	AA	AA	GG	GG	AA	GG	AA	AA	AA	GG	---	GG	AA	AA	GG	AA	GG	AA	AA	GG	GG	---	GG	GG	GG	AA	AA	AA	AA	AA	GG	GG	AA	GG
AX-94485810	CC	AA	CC	AA	CC	AA	AA	AA	AA	CC	AA	AA	CC	CC	AA	CC	CC	AA	AA	CC	AA	CC	CC	CC	---	---	AA	CC	CC	AA	AA	AA	AA	CC	AA	AA	AA	AA	AA	AA	CC	CC	CC	CC	CC	AA	AA	CC	AA
AX-94490906	---	TT	---	TT	---	---	---	TT	TT	---	---	---	---	---	TT	---	---	TT	TT	---	TT	---	---	---	TT	---	TT	---	---	TT	---	TT	---	TT	TT	TT	TT	TT	TT	TT	TT	---	---	---	---	TT	TT	---	---
AX-94491160	AA	TT	AA	---	AA	TT	TT	TT	TT	AA	AA	TT	AA	AA	TT	AA	AA	TT	TT	AA	TT	AA	AA	AA	TT	AA	TT	AA	AA	TT	TT	TT	TT	TT	---	TT	---	TT	---	TT	TT	AA	AA	AA	AA	TT	TT	AA	TT
AX-94492904	TT	---	TT	---	TT	TT	TT	---	---	TT	---	---	TT	---	---	---	---	TT	TT	TT	---	---	---	TT	---	---	---	---	---	TT	TT	TT	TT	TT	TT	TT	---	---	TT	TT	---	TT	---	---	TT	---	TT	---	---
AX-94496990	CC	TT	CC	TT	TT	TT	TT	TT	CC	CC	TT	TT	TT	TT	TT	TT	TT	CC	CC	CC	TT	CC	CC	CC	TT	TT	TT	CC	CC	CC	CC	CC	---	CC	CC	CC	CC	TT	CC	CC	TT	CC	TT	TT	CC	CC	CC	TT	TT
AX-94497658	TT	---	TT	---	---	---	---	TT	TT	---	---	TT	---	---	TT	TT	TT	---	---	TT	TT	TT	---	TT	---	TT	---	---	TT	TT	---	---	CC	CC	---	---	TT	---	TT	---	TT	TT	---	---	TT	---	---	TT	---
AX-94498356	CC	---	CC	---	---	CC	CC	CC	---	CC	CC	CC	---	CC	CC	---	---	CC	CC	CC	CC	CC	---	---	---	CC	---	CC	---	---	---	---	CC	CC	CC	---	---	---	CC	---	CC	CC	CC	CC	CC	---	---	---	CC
AX-94500252	CC	---	CC	---	---	CC	CC	---	---	CC	CC	CC	---	CC	---	---	---	---	---	CC	---	CC	---	CC	---	---	---	CC	CC	CC	---	---	---	---	---	---	CC	---	CC	---	---	CC	CC	CC	CC	---	---	CC	CC
AX-94505329	CC	TT	CC	TT	TT	CC	CC	TT	TT	CC	CC	CC	TT	CC	TT	TT	TT	TT	TT	CC	TT	CC	TT	CC	TT	TT	TT	CC	CC	CC	TT	TT	TT	TT	TT	TT	---	TT	CC	TT	TT	CC	CC	CC	CC	TT	TT	CC	CC
AX-94506263	TT	GG	TT	GG	TT	TT	TT	GG	TT	TT	TT	TT	TT	TT	GG	TT	TT	GG	GG	TT	GG	TT	GG	TT	---	TT	GG	TT	TT	GG	GG	GG	GG	GG	GG	GG	TT	GG	TT	GG	GG	TT	TT	TT	TT	GG	GG	TT	TT
AX-94509892	TT	CC	TT	CC	TT	TT	TT	TT	CC	TT	TT	CC	TT	TT	TT	TT	TT	CC	CC	TT	TT	TT	TT	TT	---	TT	TT	CC	TT	CC	CC	CC	CC	CC	CC	CC	---	CC	CC	CC	CC	TT	TT	TT	TT	CC	CC	TT	CC
AX-94514132	CC	---	CC	---	---	CC	CC	---	---	CC	CC	CC	---	CC	---	---	---	CC	CC	CC	---	CC	---	CC	---	CC	---	CC	CC	CC	CC	---	CC	---	CC	---	CC	---	CC	---	CC	CC	CC	CC	CC	---	---	CC	CC
AX-94515955	---	CC	---	CC	---	---	---	---	CC	CC	CC	CC	CC	CC	---	CC	CC	---	---	---	---	---	CC	CC	CC	CC	---	---	CC	---	CC	---	CC	---	---	CC	CC	CC	CC	---	---	---	CC	CC	---	CC	CC	CC	---
AX-94517022	AA	GG	AA	GG	GG	AA	AA	GG	GG	AA	AA	AA	GG	AA	GG	GG	GG	AA	AA	AA	GG	AA	GG	AA	GG	AA	GG	AA	AA	AA	AA	GG	AA	GG	AA	GG	AA	GG	AA	GG	AA	AA	AA	AA	AA	GG	GG	AA	AA
AX-94520483	CC	TT	CC	TT	CC	CC	CC	CC	TT	CC	CC	TT	CC	CC	CC	CC	CC	TT	TT	CC	CC	CC	CC	CC	---	CC	TT	TT	CC	CC	TT	TT	TT	CC	TT	TT	CC	TT	TT	TT	CC	CC	CC	CC	CC	TT	TT	CC	---
AX-94520810	GG	AA	GG	AA	GG	---	AA	---	---	GG	GG	AA	GG	GG	AA	GG	GG	AA	AA	GG	AA	GG	GG	GG	AA	GG	AA	GG	GG	AA	AA	AA	AA	AA	AA	AA	---	AA	AA	AA	AA	GG	GG	GG	GG	AA	AA	GG	AA
AX-94525631	GG	TT	GG	TT	TT	GG	GG	GG	TT	GG	GG	GG	TT	GG	GG	TT	TT	GG	GG	GG	GG	GG	TT	GG	TT	TT	TT	GG	GG	TT	GG	TT	GG	TT	GG	TT	TT	TT	GG	TT	GG	GG	GG	GG	GG	TT	TT	GG	GG
AX-94533257	---	GG	---	---	GG	GG	GG	---	GG	---	---	---	GG	---	---	GG	GG	GG	GG	---	---	---	GG	---	---	GG	---	---	---	GG	GG	GG	GG	---	GG	GG	GG	GG	---	GG	GG	---	---	---	---	---	---	GG	---
AX-94546788	---	CC	---	CC	---	CC	CC	CC	CC	---	CC	CC	---	---	CC	---	---	CC	CC	---	CC	---	---	---	CC	---	CC	---	---	CC	CC	CC	CC	---	CC	CC	CC	CC	CC	CC	CC	---	---	---	---	CC	CC	---	CC
AX-94546921	TT	CC	TT	CC	TT	TT	TT	CC	CC	TT	TT	TT	TT	TT	CC	TT	TT	CC	CC	TT	CC	TT	TT	TT	CC	TT	CC	TT	TT	CC	TT	CC	TT	CC	CC	CC	---	CC	CC	CC	CC	TT	TT	TT	TT	CC	CC	TT	TT
AX-94547064	---	CC	---	CC	---	CC	CC	---	CC	---	---	CC	---	---	---	---	---	CC	CC	---	---	---	CC	---	CC	---	---	CC	---	CC	CC	CC	CC	CC	CC	CC	---	CC	CC	CC	CC	---	---	---	---	CC	CC	---	CC
AX-94547424	AA	---	AA	---	AA	---	---	AA	---	---	AA	---	AA	AA	AA	AA	AA	---	---	AA	AA	AA	---	AA	---	AA	AA	---	AA	---	AA	---	AA	AA	---	---	AA	---	---	---	AA	AA	AA	AA	AA	---	---	AA	---
AX-94548077	CC	TT	CC	CC	TT	TT	TT	CC	TT	CC	CC	CC	TT	CC	CC	TT	TT	TT	TT	CC	CC	CC	TT	CC	CC	---	CC	CC	CC	TT	TT	TT	TT	CC	TT	TT	---	TT	CC	TT	TT	CC	CC	CC	CC	CC	CC	TT	CC
AX-94548099	---	CC	---	CC	---	---	---	CC	---	---	---	---	---	---	CC	CC	CC	CC	CC	---	CC	CC	CC	---	CC	CC	CC	---	---	---	CC	CC	CC	CC	CC	CC	---	CC	---	CC	---	---	---	---	---	CC	CC	---	---
AX-94549347	---	TT	---	TT	CC	---	---	TT	TT	---	---	---	---	---	TT	---	---	TT	TT	---	TT	---	---	---	TT	---	TT	---	---	TT	CC	TT	CC	TT	TT	TT	---	TT	TT	TT	TT	---	---	---	---	TT	TT	---	---
AX-94558976	CC	TT	CC	TT	CC	TT	TT	TT	TT	CC	CC	TT	CC	CC	TT	CC	CC	TT	TT	CC	TT	CC	CC	CC	TT	---	TT	CC	CC	TT	TT	TT	TT	TT	TT	TT	CC	TT	TT	TT	CC	CC	CC	CC	CC	TT	TT	CC	TT
AX-94559451	CC	GG	CC	GG	GG	GG	GG	GG	GG	CC	CC	GG	---	CC	GG	GG	GG	CC	CC	CC	GG	CC	CC	CC	GG	GG	GG	CC	CC	CC	CC	CC	CC	CC	CC	CC	---	GG	CC	CC	GG	CC	CC	CC	CC	GG	GG	GG	GG
AX-94564516	AA	---	AA	---	---	---	---	---	---	---	AA	---	AA	AA	---	---	---	AA	AA	AA	---	---	AA	AA	---	---	---	AA	AA	AA	---	AA	---	AA	AA	AA	AA	---	---	AA	AA	AA	---	---	AA	---	---	---	AA
AX-94565031	CC	TT	CC	TT	CC	CC	CC	TT	TT	CC	CC	TT	CC	TT	TT	CC	CC	CC	CC	CC	TT	CC	TT	CC	TT	TT	TT	CC	CC	CC	CC	CC	TT	TT	CC	CC	CC	TT	CC	CC	TT	CC	TT	TT	CC	CC	---	TT	TT
AX-94569814	TT	GG	TT	GG	GG	TT	TT	TT	GG	TT	TT	TT	GG	TT	TT	GG	GG	TT	TT	TT	TT	TT	GG	TT	GG	GG	GG	TT	TT	GG	GG	GG	GG	TT	TT	GG	---	GG	TT	GG	TT	TT	TT	TT	TT	GG	GG	GG	TT
AX-94574371	CC	TT	CC	TT	CC	CC	CC	TT	TT	CC	CC	CC	CC	CC	TT	CC	CC	TT	TT	CC	TT	CC	CC	CC	---	CC	TT	CC	CC	TT	CC	TT	CC	TT	TT	TT	---	TT	TT	TT	TT	CC	CC	CC	CC	TT	TT	CC	CC
AX-94576255	GG	---	GG	---	GG	GG	GG	---	---	GG	GG	---	GG	---	---	GG	GG	GG	GG	GG	---	GG	---	GG	---	---	---	GG	GG	GG	GG	GG	---	---	GG	GG	GG	---	GG	GG	---	GG	---	---	GG	GG	GG	---	---
AX-94577657	TT	CC	TT	CC	TT	CC	CC	CC	CC	TT	CC	CC	TT	TT	CC	TT	TT	CC	CC	TT	CC	TT	TT	TT	CC	---	CC	TT	TT	CC	CC	CC	CC	TT	CC	CC	CC	CC	CC	CC	CC	TT	TT	TT	TT	CC	CC	TT	TT
AX-94579091	GG	TT	GG	TT	GG	GG	GG	TT	TT	GG	GG	GG	GG	GG	TT	GG	GG	TT	TT	GG	TT	GG	GG	GG	TT	---	TT	GG	GG	TT	GG	TT	GG	TT	TT	TT	---	TT	TT	TT	TT	GG	GG	GG	GG	TT	TT	GG	GG
AX-94581434	AA	---	AA	AA	---	---	---	AA	---	AA	AA	AA	---	AA	AA	---	---	---	---	AA	AA	AA	---	AA	AA	---	AA	AA	AA	---	---	---	---	AA	---	---	---	---	AA	---	CC	AA	AA	AA	AA	AA	AA	---	AA
AX-94593238	TT	---	TT	---	---	---	---	---	---	TT	---	TT	TT	TT	---	TT	TT	TT	TT	TT	---	TT	---	TT	---	---	TT	---	---	---	TT	---	TT	---	TT	---	---	---	---	---	TT	TT	TT	TT	---	---	---	TT	TT
AX-94603887	GG	AA	GG	AA	GG	GG	GG	AA	AA	GG	GG	AA	GG	AA	AA	GG	GG	GG	GG	GG	AA	GG	AA	GG	AA	AA	AA	GG	GG	GG	GG	GG	GG	GG	GG	GG	---	AA	GG	GG	AA	GG	AA	AA	GG	GG	GG	AA	AA
AX-94604164	CC	TT	CC	TT	CC	CC	CC	CC	CC	CC	CC	TT	CC	CC	CC	CC	CC	TT	TT	CC	CC	CC	CC	CC	---	CC	CC	TT	CC	TT	TT	TT	TT	CC	TT	TT	CC	TT	TT	TT	CC	CC	CC	CC	CC	TT	TT	CC	TT
AX-94607968	TT	GG	TT	GG	TT	TT	TT	GG	GG	TT	TT	TT	TT	TT	GG	TT	TT	GG	GG	TT	GG	TT	TT	TT	GG	TT	GG	TT	TT	GG	GG	GG	GG	GG	GG	GG	TT	GG	GG	GG	GG	TT	TT	TT	TT	GG	GG	TT	TT
AX-94609316	GG	AA	GG	AA	GG	GG	GG	AA	AA	GG	GG	AA	---	AA	AA	GG	GG	GG	GG	GG	AA	GG	AA	GG	AA	AA	AA	GG	GG	GG	GG	GG	GG	GG	GG	GG	GG	AA	GG	GG	AA	GG	AA	AA	GG	GG	GG	AA	AA
AX-94611194	GG	CC	GG	CC	GG	GG	GG	CC	GG	GG	GG	GG	GG	GG	CC	GG	GG	CC	CC	GG	CC	GG	GG	GG	---	GG	CC	GG	GG	CC	CC	CC	CC	CC	CC	CC	GG	CC	GG	CC	GG	GG	GG	---	GG	CC	CC	GG	GG
AX-94621875	CC	---	CC	---	CC	---	---	---	---	CC	---	---	CC	CC	---	---	CC	---	---	CC	---	CC	CC	CC	---	---	---	CC	CC	---	CC	---	CC	CC	---	---	---	---	---	---	CC	CC	CC	---	CC	---	---	---	---
AX-94632942	CC	TT	CC	TT	TT	CC	CC	CC	TT	CC	CC	CC	TT	CC	CC	TT	TT	CC	CC	CC	CC	CC	TT	TT	TT	---	TT	CC	TT	TT	TT	TT	CC	CC	CC	TT	TT	TT	CC	TT	CC	CC	CC	CC	CC	TT	TT	TT	CC
AX-94633409	---	AA	---	AA	---	---	---	AA	---	---	---	---	---	---	AA	---	---	AA	AA	---	AA	---	AA	---	AA	---	AA	---	---	AA	AA	AA	AA	AA	AA	AA	---	AA	---	AA	AA	---	---	---	---	AA	AA	---	---
AX-94633928	---	AA	---	AA	---	---	---	AA	AA	---	---	---	---	---	AA	---	---	AA	AA	---	AA	---	---	---	AA	---	AA	---	---	AA	AA	AA	AA	AA	---	AA	---	AA	AA	AA	---	---	---	---	---	AA	AA	---	---
AX-94646472	CC	---	CC	---	CC	---	---	CC	---	CC	CC	---	CC	CC	CC	CC	CC	---	---	CC	CC	CC	---	CC	---	---	CC	---	CC	---	---	---	GG	CC	---	---	---	---	---	---	---	CC	CC	CC	CC	---	---	CC	---
AX-94646619	GG	AA	GG	AA	GG	GG	GG	AA	GG	GG	GG	GG	GG	GG	AA	AA	AA	AA	AA	GG	AA	GG	AA	GG	---	GG	AA	GG	GG	GG	AA	AA	AA	AA	AA	AA	GG	AA	GG	AA	GG	GG	GG	GG	GG	AA	AA	GG	GG
AX-94648089	CC	TT	CC	TT	CC	CC	CC	TT	TT	CC	CC	CC	CC	CC	TT	CC	CC	TT	TT	CC	TT	CC	CC	CC	TT	CC	TT	CC	CC	TT	CC	TT	CC	TT	TT	TT	---	TT	TT	TT	TT	CC	CC	CC	CC	TT	TT	CC	CC
AX-94648206	TT	CC	TT	CC	CC	TT	TT	CC	TT	TT	TT	TT	CC	TT	CC	CC	CC	CC	CC	TT	CC	TT	CC	TT	CC	CC	CC	TT	TT	TT	CC	CC	CC	CC	CC	CC	---	CC	TT	CC	CC	TT	TT	TT	TT	CC	CC	TT	TT
AX-94648660	CC	TT	CC	TT	CC	TT	TT	TT	TT	CC	---	TT	CC	CC	TT	CC	CC	TT	TT	CC	TT	CC	CC	CC	TT	---	TT	CC	CC	TT	CC	TT	TT	CC	---	TT	TT	TT	TT	TT	CC	CC	CC	CC	CC	TT	TT	CC	CC
AX-94653059	GG	---	GG	---	---	GG	GG	GG	---	---	GG	GG	---	GG	GG	---	---	GG	GG	GG	GG	GG	---	GG	---	---	---	GG	GG	---	GG	---	---	GG	GG	---	---	---	GG	---	---	GG	GG	GG	GG	---	---	---	GG
AX-94659606	CC	TT	CC	TT	CC	TT	TT	TT	TT	TT	TT	CC	CC	CC	TT	CC	CC	CC	CC	CC	TT	CC	TT	TT	TT	TT	CC	TT	TT	TT	TT	CC	TT	TT	CC	TT	TT	TT	TT	CC	TT	CC	TT	TT	CC	TT	TT	TT	CC
AX-94662772	CC	---	CC	---	---	---	---	---	---	---	CC	---	---	CC	---	CC	CC	CC	CC	CC	---	CC	CC	CC	---	---	---	---	CC	CC	CC	CC	CC	TT	CC	CC	CC	---	CC	CC	CC	CC	CC	CC	CC	---	---	---	---
AX-94666231	CC	TT	CC	TT	CC	CC	CC	CC	TT	CC	CC	TT	CC	CC	CC	CC	CC	TT	TT	CC	CC	CC	CC	CC	TT	---	TT	CC	CC	CC	TT	TT	TT	CC	TT	TT	CC	TT	TT	TT	TT	CC	CC	CC	CC	TT	TT	CC	CC
AX-94671606	---	CC	---	CC	---	CC	CC	---	CC	---	---	CC	---	---	---	---	---	CC	CC	---	---	---	CC	---	CC	---	---	CC	---	CC	---	CC	---	CC	CC	CC	CC	CC	CC	CC	---	---	---	---	---	CC	CC	---	CC
AX-94672766	GG	---	GG	GG	---	---	---	GG	GG	GG	GG	GG	GG	---	GG	---	---	---	---	GG	GG	GG	---	---	GG	---	---	---	---	---	---	---	GG	---	---	GG	---	---	---	---	GG	GG	---	---	---	---	---	GG	GG
AX-94677709	TT	CC	TT	CC	TT	TT	TT	TT	CC	CC	CC	CC	CC	CC	TT	CC	CC	TT	TT	TT	TT	TT	CC	CC	CC	CC	TT	TT	CC	TT	CC	TT	CC	CC	TT	CC	---	CC	CC	TT	TT	TT	CC	CC	TT	CC	CC	CC	TT
AX-94680673	TT	CC	TT	CC	TT	TT	TT	CC	CC	TT	TT	CC	TT	CC	CC	TT	TT	TT	TT	TT	CC	TT	CC	TT	CC	CC	CC	TT	TT	TT	TT	TT	TT	TT	TT	TT	---	CC	TT	TT	CC	---	CC	CC	TT	TT	TT	CC	CC
AX-94686213	CC	TT	CC	TT	TT	CC	CC	TT	CC	CC	CC	CC	TT	CC	TT	TT	TT	TT	TT	CC	TT	CC	TT	CC	TT	TT	TT	CC	CC	CC	TT	TT	TT	TT	TT	TT	---	TT	CC	TT	TT	---	CC	CC	CC	TT	TT	CC	CC
AX-94693825	CC	AA	CC	AA	CC	CC	CC	AA	AA	CC	CC	CC	CC	CC	AA	CC	CC	AA	AA	CC	AA	CC	CC	CC	AA	---	AA	CC	CC	AA	CC	AA	CC	AA	AA	AA	---	AA	AA	AA	AA	CC	CC	CC	CC	AA	AA	CC	CC
AX-94693850	---	GG	---	GG	---	GG	GG	---	GG	---	---	GG	---	---	---	---	---	GG	GG	---	---	---	GG	---	GG	---	---	GG	---	GG	GG	GG	GG	CC	GG	GG	GG	GG	---	GG	---	---	---	---	---	GG	GG	---	GG
AX-94694397	CC	TT	CC	TT	CC	TT	TT	TT	TT	CC	TT	TT	---	CC	TT	CC	CC	TT	TT	CC	TT	CC	CC	CC	TT	---	TT	CC	CC	TT	TT	TT	CC	TT	TT	TT	CC	TT	TT	TT	CC	CC	CC	CC	CC	TT	TT	CC	TT
AX-94701809	AA	GG	AA	GG	AA	AA	AA	AA	GG	GG	GG	GG	GG	GG	AA	GG	GG	AA	AA	AA	AA	AA	GG	GG	GG	GG	AA	AA	GG	AA	GG	AA	GG	GG	AA	GG	---	GG	GG	AA	AA	AA	GG	GG	AA	GG	GG	GG	AA
AX-94711931	---	TT	---	TT	---	---	---	TT	TT	---	---	TT	---	TT	TT	---	---	---	---	---	TT	---	TT	---	TT	TT	TT	---	---	---	---	---	TT	TT	---	---	---	TT	---	---	TT	---	---	---	---	---	---	TT	TT
AX-94720930	AA	GG	AA	GG	AA	AA	AA	AA	GG	---	GG	GG	---	GG	AA	GG	GG	AA	AA	AA	AA	AA	GG	GG	GG	GG	AA	AA	---	AA	GG	AA	GG	GG	AA	GG	---	GG	GG	AA	AA	AA	GG	GG	AA	GG	GG	---	AA
AX-94721990	CC	---	CC	---	CC	---	---	CC	---	CC	CC	---	CC	CC	---	CC	CC	---	---	CC	CC	CC	---	CC	---	---	CC	---	CC	---	CC	---	CC	CC	---	---	CC	---	---	---	---	CC	CC	CC	CC	---	---	CC	---
AX-94723778	CC	TT	CC	TT	CC	CC	CC	TT	CC	CC	CC	CC	---	CC	TT	CC	CC	TT	TT	CC	TT	CC	CC	CC	TT	---	TT	CC	CC	TT	TT	TT	TT	TT	TT	TT	---	TT	CC	TT	CC	---	CC	CC	CC	TT	TT	CC	CC
AX-94724650	TT	CC	TT	CC	TT	CC	CC	CC	CC	TT	CC	CC	TT	TT	CC	TT	TT	CC	CC	TT	CC	TT	---	TT	---	TT	CC	TT	TT	CC	CC	CC	CC	TT	CC	CC	---	CC	CC	CC	CC	TT	TT	TT	TT	CC	CC	TT	CC
AX-94726854	GG	---	GG	---	GG	---	---	---	---	GG	---	---	GG	GG	---	GG	GG	---	---	GG	---	GG	GG	GG	---	GG	---	GG	GG	---	GG	---	GG	GG	---	---	---	---	---	---	GG	GG	GG	GG	GG	---	---	GG	---
AX-94731323	TT	---	TT	---	TT	---	---	---	---	---	---	---	TT	TT	---	TT	TT	TT	TT	TT	---	TT	---	---	---	---	TT	---	---	---	TT	---	TT	---	TT	---	---	---	---	---	TT	TT	---	---	---	---	---	---	TT
AX-94734263	AA	CC	AA	CC	AA	AA	AA	AA	CC	CC	CC	CC	CC	CC	AA	CC	CC	AA	AA	AA	AA	AA	CC	CC	CC	CC	AA	AA	CC	AA	AA	AA	CC	CC	AA	CC	---	CC	CC	AA	AA	AA	CC	CC	AA	CC	CC	CC	AA
AX-94738362	CC	---	CC	---	CC	CC	CC	CC	---	---	---	---	---	---	CC	---	---	CC	CC	CC	CC	CC	---	---	---	---	CC	CC	---	CC	---	CC	---	---	CC	---	---	---	---	CC	CC	CC	---	---	CC	---	---	---	CC
AX-94738422	CC	---	CC	---	CC	---	---	---	---	CC	CC	CC	CC	CC	---	CC	CC	---	---	CC	---	CC	CC	CC	---	CC	---	CC	---	CC	---	---	---	CC	---	---	CC	---	---	---	CC	CC	CC	CC	CC	---	---	CC	CC
AX-94739435	AA	GG	AA	GG	AA	GG	GG	GG	GG	AA	GG	GG	AA	AA	GG	AA	AA	GG	GG	AA	GG	AA	AA	AA	GG	AA	GG	AA	AA	GG	GG	GG	GG	GG	GG	GG	AA	GG	GG	GG	AA	AA	AA	AA	AA	GG	GG	AA	GG
AX-94742508	GG	---	GG	---	---	---	---	GG	---	GG	GG	GG	---	GG	GG	---	---	---	---	GG	GG	GG	---	GG	GG	---	---	GG	GG	---	---	---	---	GG	---	---	GG	---	GG	---	---	GG	GG	GG	GG	GG	GG	---	GG
AX-94744484	TT	CC	TT	CC	TT	CC	CC	CC	CC	TT	TT	CC	TT	TT	CC	TT	TT	CC	CC	TT	CC	TT	TT	TT	CC	TT	CC	TT	TT	CC	CC	CC	CC	CC	CC	CC	---	CC	CC	CC	CC	TT	TT	TT	TT	CC	CC	TT	CC
AX-94744507	CC	---	CC	---	CC	---	---	CC	---	CC	CC	---	CC	CC	CC	CC	CC	---	---	CC	CC	CC	---	CC	---	CC	CC	---	CC	---	---	---	---	CC	---	---	CC	---	---	---	---	CC	CC	CC	CC	---	---	CC	---
AX-94746402	TT	GG	TT	GG	TT	GG	GG	TT	GG	GG	GG	GG	GG	GG	TT	TT	TT	TT	TT	TT	TT	TT	TT	GG	GG	GG	TT	GG	GG	TT	GG	GG	GG	TT	TT	GG	TT	GG	GG	GG	TT	TT	---	GG	GG	GG	GG	GG	TT
AX-94746723	AA	GG	AA	GG	AA	GG	GG	GG	GG	AA	GG	GG	AA	AA	GG	AA	AA	GG	GG	AA	GG	AA	AA	AA	GG	---	GG	AA	AA	GG	GG	GG	GG	AA	GG	GG	GG	GG	GG	GG	GG	AA	AA	AA	AA	GG	GG	---	GG
AX-94751676	GG	---	GG	---	GG	GG	GG	---	---	GG	GG	---	GG	---	---	GG	GG	GG	GG	GG	---	GG	---	GG	---	---	---	GG	GG	GG	GG	GG	GG	GG	GG	GG	GG	---	GG	GG	---	GG	---	---	GG	GG	GG	---	---
AX-94769600	TT	GG	TT	GG	TT	GG	GG	GG	GG	TT	TT	GG	TT	TT	GG	TT	TT	GG	GG	TT	GG	TT	TT	TT	GG	TT	GG	TT	TT	TT	TT	GG	GG	TT	GG	GG	TT	GG	GG	GG	TT	TT	TT	TT	TT	GG	GG	TT	TT
AX-94770627	---	GG	---	GG	---	GG	GG	---	GG	---	---	GG	---	---	---	---	---	GG	GG	---	---	---	GG	---	GG	---	---	GG	---	GG	GG	GG	GG	---	GG	GG	GG	GG	GG	GG	GG	---	---	---	---	GG	GG	---	GG
AX-94771002	TT	---	TT	---	---	TT	TT	---	TT	TT	TT	TT	---	TT	---	---	---	---	---	TT	---	TT	---	TT	---	---	---	TT	TT	TT	---	---	---	---	---	---	---	---	TT	---	---	TT	TT	TT	TT	---	---	TT	TT
AX-94772892	---	AA	---	---	---	AA	AA	---	---	AA	AA	AA	---	AA	---	AA	AA	AA	AA	---	---	---	---	AA	---	AA	---	AA	AA	---	---	---	AA	AA	AA	---	AA	AA	AA	---	---	---	AA	AA	AA	AA	AA	---	AA
AX-94774705	CC	TT	CC	TT	CC	TT	TT	TT	TT	CC	TT	TT	CC	CC	TT	CC	CC	TT	TT	CC	TT	CC	CC	CC	TT	---	TT	CC	CC	TT	CC	TT	CC	CC	TT	TT	TT	TT	TT	TT	CC	CC	CC	CC	CC	TT	TT	CC	TT
AX-94777151	GG	AA	GG	AA	---	GG	GG	AA	AA	GG	---	---	GG	GG	AA	GG	GG	AA	AA	GG	---	GG	GG	GG	---	GG	AA	GG	GG	AA	GG	AA	GG	AA	AA	AA	---	AA	AA	AA	AA	GG	GG	GG	GG	AA	AA	GG	GG
AX-94778887	CC	AA	CC	AA	CC	AA	AA	AA	AA	CC	AA	AA	CC	CC	AA	CC	CC	AA	AA	CC	AA	CC	CC	CC	AA	CC	AA	CC	CC	AA	CC	AA	CC	CC	AA	AA	AA	AA	AA	AA	CC	CC	CC	CC	CC	---	AA	CC	AA
AX-94781832	---	CC	---	CC	CC	CC	CC	CC	---	---	CC	CC	CC	CC	CC	CC	CC	---	---	---	CC	---	---	---	CC	CC	CC	---	---	---	---	---	CC	---	---	---	---	CC	---	---	---	---	CC	CC	CC	---	---	CC	CC
AX-94789164	---	GG	---	GG	---	GG	GG	GG	GG	---	---	GG	---	---	GG	---	---	GG	GG	---	GG	---	---	---	GG	---	GG	---	---	GG	---	GG	---	CC	GG	GG	GG	GG	GG	GG	---	---	---	---	---	GG	GG	---	---
AX-94790270	---	AA	---	AA	---	---	---	AA	AA	---	---	AA	---	AA	AA	---	---	---	---	---	AA	AA	---	AA	AA	---	---	---	AA	---	---	AA	AA	---	---	---	AA	AA	---	AA	AA	---	---	---	---	---	---	AA	AA
AX-94797910	TT	CC	TT	CC	TT	CC	CC	CC	CC	TT	CC	CC	TT	TT	CC	TT	TT	CC	CC	TT	CC	TT	TT	TT	CC	TT	CC	TT	TT	CC	CC	CC	TT	CC	CC	CC	TT	CC	CC	CC	TT	TT	TT	TT	TT	CC	CC	TT	CC
AX-94801818	AA	GG	AA	GG	AA	GG	GG	GG	GG	AA	AA	GG	AA	AA	GG	AA	AA	GG	GG	AA	GG	AA	AA	AA	GG	AA	GG	AA	AA	GG	AA	GG	GG	AA	GG	GG	---	GG	GG	GG	AA	AA	---	AA	AA	GG	GG	AA	AA
AX-94804508	GG	AA	GG	AA	GG	AA	AA	AA	AA	GG	GG	AA	GG	GG	AA	GG	GG	AA	AA	GG	AA	GG	GG	GG	AA	---	AA	GG	GG	GG	GG	GG	AA	GG	AA	AA	GG	AA	AA	GG	AA	GG	GG	GG	GG	AA	AA	GG	GG
AX-94808423	---	TT	---	TT	TT	TT	TT	---	TT	TT	---	TT	---	---	TT	TT	TT	---	---	---	---	---	---	---	TT	TT	TT	---	---	---	---	---	TT	---	---	---	---	TT	---	---	TT	---	TT	TT	---	---	---	TT	TT
AX-94814470	GG	---	GG	---	---	---	---	---	---	GG	GG	---	GG	GG	---	---	---	GG	GG	GG	---	GG	GG	GG	---	---	---	GG	GG	GG	GG	GG	---	GG	GG	GG	GG	---	GG	GG	GG	GG	GG	GG	GG	---	---	---	---
AX-94819745	CC	---	CC	---	CC	CC	CC	---	---	CC	CC	---	CC	---	---	CC	CC	CC	CC	CC	---	CC	---	CC	---	---	---	CC	CC	CC	CC	CC	CC	CC	CC	CC	---	---	CC	CC	---	CC	---	---	CC	CC	CC	---	---
AX-94832247	---	CC	---	CC	CC	CC	CC	CC	CC	CC	---	CC	---	---	CC	CC	CC	---	---	---	CC	CC	---	---	CC	CC	CC	---	---	---	---	---	CC	---	---	---	---	CC	---	---	CC	---	CC	CC	---	CC	CC	CC	CC
AX-94832924	TT	CC	TT	CC	TT	CC	CC	CC	CC	TT	TT	TT	TT	TT	CC	TT	TT	CC	CC	TT	CC	TT	TT	TT	CC	---	CC	TT	TT	---	TT	CC	CC	TT	CC	CC	---	CC	CC	CC	TT	TT	TT	---	TT	CC	CC	---	TT
AX-94838332	GG	---	GG	---	GG	---	---	GG	---	GG	GG	---	GG	GG	GG	GG	GG	---	---	GG	GG	GG	---	GG	---	GG	GG	---	GG	---	---	---	---	GG	---	---	GG	---	---	---	GG	GG	GG	GG	GG	---	---	GG	---
AX-94840416	AA	---	AA	---	AA	AA	AA	---	---	AA	AA	---	AA	AA	---	AA	AA	---	---	AA	---	AA	AA	AA	---	AA	---	AA	AA	AA	AA	---	---	AA	---	---	AA	---	---	---	---	AA	AA	AA	AA	---	---	AA	---
AX-94841892	AA	GG	AA	GG	AA	AA	AA	GG	GG	AA	AA	AA	---	AA	GG	AA	AA	GG	GG	AA	GG	AA	AA	AA	GG	---	GG	AA	AA	GG	AA	GG	AA	GG	GG	GG	---	GG	GG	GG	GG	AA	AA	AA	AA	GG	GG	AA	AA
AX-94845937	CC	TT	CC	TT	TT	CC	CC	TT	CC	CC	---	CC	TT	CC	TT	TT	TT	TT	TT	CC	TT	CC	TT	CC	TT	TT	TT	CC	CC	CC	TT	TT	TT	TT	TT	TT	CC	TT	CC	TT	TT	CC	CC	CC	CC	TT	TT	CC	CC
AX-94855039	GG	CC	GG	CC	GG	CC	CC	CC	CC	GG	GG	CC	GG	GG	CC	GG	GG	CC	CC	GG	CC	GG	GG	GG	---	---	CC	GG	GG	CC	GG	CC	GG	CC	CC	CC	---	CC	CC	CC	GG	GG	GG	GG	GG	CC	CC	GG	CC
AX-94868639	CC	---	CC	---	CC	---	---	---	---	CC	CC	CC	CC	CC	---	CC	---	---	---	CC	---	CC	CC	CC	---	---	---	CC	CC	---	CC	---	CC	---	---	---	CC	---	---	---	CC	CC	CC	CC	CC	CC	---	CC	---
AX-94869969	CC	---	CC	---	CC	---	---	---	---	CC	---	---	CC	CC	---	CC	CC	---	---	CC	---	CC	CC	CC	---	CC	---	CC	CC	---	---	---	---	CC	---	---	---	---	---	---	---	CC	CC	CC	CC	---	---	CC	---
AX-94879755	---	GG	---	GG	---	---	---	---	GG	GG	GG	GG	GG	GG	---	GG	GG	---	---	---	---	---	GG	GG	GG	GG	---	---	GG	---	GG	---	GG	---	---	GG	GG	GG	---	---	---	---	---	GG	---	GG	GG	GG	---
AX-94880388	CC	TT	CC	TT	CC	TT	TT	CC	TT	CC	CC	TT	CC	CC	CC	CC	CC	TT	TT	CC	CC	CC	TT	CC	---	CC	CC	TT	CC	TT	TT	TT	TT	TT	TT	TT	CC	TT	TT	TT	TT	CC	CC	CC	CC	TT	TT	CC	TT
AX-94881482	---	CC	---	CC	---	CC	CC	---	CC	---	---	CC	---	---	---	---	---	CC	CC	---	---	---	CC	---	CC	---	---	CC	---	CC	CC	CC	CC	---	CC	CC	---	CC	CC	CC	CC	---	---	---	---	CC	CC	---	CC
AX-94883685	---	GG	---	---	GG	GG	GG	---	GG	---	---	---	GG	---	---	GG	GG	GG	GG	---	---	---	GG	---	---	---	---	---	---	GG	GG	GG	GG	---	GG	GG	---	GG	---	GG	GG	---	---	---	---	---	---	GG	---
AX-94884550	CC	---	CC	CC	---	---	---	CC	---	---	---	---	CC	---	CC	---	---	CC	CC	CC	CC	CC	---	---	CC	CC	---	CC	---	---	CC	---	---	CC	CC	---	---	---	CC	---	CC	CC	---	---	CC	---	---	---	CC
AX-94887843	---	AA	---	AA	AA	AA	AA	AA	AA	AA	---	AA	AA	---	AA	AA	AA	---	---	---	AA	---	---	---	AA	AA	AA	AA	---	---	---	---	---	---	---	---	---	AA	---	---	AA	---	---	---	---	AA	AA	AA	AA
AX-94892052	GG	AA	GG	AA	GG	AA	AA	GG	AA	GG	GG	AA	GG	GG	GG	GG	GG	---	AA	GG	GG	GG	AA	GG	AA	---	GG	AA	GG	---	AA	AA	AA	AA	AA	AA	---	AA	AA	AA	GG	GG	GG	GG	GG	AA	AA	GG	AA
AX-94898936	GG	---	GG	---	GG	GG	GG	---	---	GG	GG	---	GG	---	---	---	GG	GG	GG	GG	---	GG	---	GG	---	---	---	GG	GG	GG	GG	GG	GG	GG	GG	GG	GG	---	GG	GG	---	GG	---	---	GG	GG	GG	---	---
AX-94903427	---	TT	---	TT	---	---	---	TT	---	---	---	---	---	---	TT	---	---	TT	TT	---	TT	---	TT	---	TT	---	TT	---	---	TT	TT	TT	TT	TT	TT	TT	---	TT	---	TT	TT	---	---	---	---	TT	TT	---	---
AX-94907276	CC	TT	CC	TT	CC	TT	TT	TT	TT	CC	TT	TT	CC	CC	TT	CC	CC	TT	TT	CC	TT	CC	CC	CC	---	CC	TT	CC	CC	TT	TT	TT	TT	CC	TT	TT	---	TT	TT	TT	TT	CC	CC	CC	CC	TT	TT	CC	TT
AX-94911620	---	TT	---	---	---	TT	TT	TT	TT	---	TT	---	TT	---	TT	---	---	---	---	---	TT	CC	TT	TT	---	TT	TT	---	TT	TT	TT	TT	TT	TT	---	---	TT	TT	---	TT	CC	---	TT	TT	---	---	---	---	---
AX-94914415	AA	---	AA	---	AA	---	---	---	---	AA	---	---	AA	AA	---	AA	AA	---	---	AA	---	AA	AA	AA	---	AA	---	AA	AA	---	---	---	---	AA	---	---	---	---	---	---	AA	AA	AA	AA	AA	---	---	AA	---
AX-94918499	TT	CC	TT	CC	TT	TT	TT	TT	CC	TT	TT	CC	---	TT	TT	TT	TT	CC	CC	TT	TT	TT	TT	TT	CC	---	CC	TT	TT	TT	CC	CC	CC	TT	CC	CC	---	CC	CC	CC	CC	TT	TT	TT	TT	CC	CC	TT	TT
AX-94927177	---	CC	---	---	CC	CC	CC	---	CC	---	---	---	CC	---	---	CC	CC	CC	CC	---	---	---	CC	---	---	CC	---	---	---	CC	CC	CC	---	---	CC	CC	---	CC	---	CC	---	---	---	---	---	---	---	CC	---
AX-94929452	GG	CC	GG	CC	GG	GG	GG	CC	GG	GG	GG	GG	GG	GG	CC	GG	GG	CC	CC	GG	CC	GG	CC	GG	---	GG	CC	GG	GG	CC	CC	CC	CC	CC	CC	CC	GG	CC	GG	CC	CC	GG	GG	GG	GG	CC	CC	GG	GG
AX-94937912	GG	CC	GG	CC	GG	GG	GG	CC	CC	GG	GG	GG	GG	GG	CC	GG	GG	CC	CC	GG	CC	GG	GG	GG	CC	GG	CC	GG	GG	CC	CC	CC	CC	CC	CC	CC	GG	CC	GG	CC	GG	GG	GG	GG	GG	CC	CC	GG	GG
AX-94943179	CC	TT	CC	TT	CC	TT	TT	TT	TT	CC	CC	TT	CC	CC	TT	CC	CC	TT	TT	CC	TT	CC	CC	CC	TT	---	TT	CC	CC	TT	TT	TT	TT	TT	TT	TT	---	TT	TT	TT	CC	CC	CC	CC	CC	TT	TT	CC	TT
AX-94945766	CC	GG	CC	GG	GG	CC	CC	CC	GG	CC	CC	CC	GG	CC	CC	GG	GG	CC	CC	CC	CC	---	GG	CC	GG	GG	GG	CC	CC	GG	GG	GG	GG	CC	CC	GG	---	GG	CC	GG	---	CC	CC	CC	CC	GG	GG	GG	CC
AX-94962557	AA	CC	AA	CC	AA	AA	AA	CC	CC	AA	AA	AA	AA	AA	CC	AA	AA	CC	CC	AA	CC	AA	AA	AA	CC	---	CC	AA	AA	CC	CC	CC	CC	CC	CC	CC	AA	CC	CC	CC	AA	AA	AA	AA	AA	CC	CC	AA	AA
AX-94969951	GG	---	GG	---	GG	GG	GG	GG	GG	GG	GG	---	GG	GG	GG	GG	GG	---	---	GG	GG	GG	GG	GG	---	---	GG	---	GG	---	---	---	---	GG	---	---	---	---	---	---	GG	GG	GG	GG	GG	---	---	GG	---
AX-94970315	GG	AA	GG	GG	GG	AA	AA	AA	AA	GG	AA	AA	AA	GG	AA	GG	GG	GG	GG	GG	AA	GG	AA	AA	GG	AA	AA	GG	AA	AA	AA	AA	AA	AA	GG	GG	AA	AA	GG	AA	GG	GG	AA	AA	GG	GG	GG	GG	AA
AX-94971243	TT	---	TT	TT	TT	TT	TT	TT	---	TT	TT	TT	TT	TT	TT	---	---	---	---	TT	TT	---	---	TT	TT	---	---	TT	TT	---	---	---	TT	TT	---	---	---	---	TT	---	---	---	TT	TT	TT	---	---	---	---
AX-94971522	AA	GG	AA	GG	GG	AA	AA	GG	AA	AA	AA	AA	GG	AA	GG	GG	GG	GG	GG	---	GG	AA	GG	AA	GG	GG	GG	AA	AA	AA	GG	GG	GG	GG	GG	GG	---	GG	---	GG	GG	AA	AA	---	AA	GG	GG	AA	AA
AX-94972337	GG	TT	GG	TT	GG	GG	GG	TT	TT	GG	GG	GG	GG	GG	TT	GG	GG	TT	TT	GG	TT	GG	GG	GG	TT	GG	TT	GG	GG	TT	TT	TT	TT	TT	TT	TT	GG	TT	TT	TT	GG	GG	GG	GG	GG	TT	TT	GG	GG
AX-94986215	CC	TT	---	TT	---	TT	TT	TT	TT	CC	TT	TT	---	CC	TT	CC	CC	TT	TT	CC	TT	CC	CC	CC	TT	---	TT	CC	CC	TT	CC	TT	CC	CC	TT	TT	TT	TT	TT	TT	CC	---	CC	CC	CC	TT	TT	CC	TT
AX-94989593	---	CC	---	---	CC	CC	CC	---	CC	---	---	---	CC	---	---	CC	CC	CC	CC	---	---	---	CC	---	---	CC	---	---	---	CC	CC	CC	CC	---	CC	CC	CC	CC	---	CC	TT	---	---	---	---	---	---	CC	---
AX-94997319	AA	GG	AA	AA	GG	GG	GG	AA	GG	AA	AA	AA	GG	AA	AA	GG	GG	GG	GG	AA	AA	AA	GG	AA	AA	---	AA	AA	AA	GG	GG	GG	---	AA	GG	GG	---	GG	AA	GG	---	AA	AA	AA	AA	AA	AA	GG	AA
AX-95002337	---	TT	---	TT	---	TT	TT	TT	TT	---	---	TT	---	---	TT	---	---	TT	TT	---	TT	---	---	---	TT	---	TT	---	---	TT	---	TT	---	TT	TT	TT	---	TT	TT	TT	---	---	---	---	---	TT	TT	---	TT
AX-95007105	TT	CC	TT	CC	TT	TT	TT	CC	CC	TT	TT	TT	TT	TT	CC	TT	TT	TT	TT	TT	CC	TT	TT	TT	CC	TT	CC	TT	TT	CC	CC	CC	CC	CC	TT	CC	TT	CC	CC	CC	CC	TT	TT	TT	TT	CC	CC	TT	TT
AX-95011117	---	GG	---	GG	GG	---	---	---	---	GG	GG	GG	GG	GG	---	GG	GG	---	---	---	---	---	---	GG	GG	---	---	GG	GG	GG	GG	GG	GG	---	---	---	GG	GG	GG	GG	---	---	GG	GG	---	---	---	GG	---
AX-95012573	AA	CC	AA	AA	CC	CC	CC	AA	CC	AA	AA	AA	CC	AA	AA	CC	CC	CC	CC	AA	AA	AA	CC	AA	AA	CC	AA	AA	AA	CC	CC	CC	CC	AA	CC	CC	---	CC	AA	CC	---	AA	AA	AA	AA	AA	AA	CC	AA
AX-95016186	GG	AA	GG	AA	AA	GG	GG	AA	AA	GG	GG	GG	AA	GG	AA	AA	AA	GG	GG	GG	AA	GG	AA	GG	AA	---	AA	GG	GG	GG	GG	AA	GG	AA	GG	AA	GG	AA	GG	AA	GG	GG	GG	GG	GG	AA	AA	GG	GG
AX-95017376	CC	TT	CC	TT	CC	TT	TT	TT	TT	CC	CC	CC	CC	CC	TT	CC	CC	TT	TT	CC	TT	CC	CC	CC	TT	---	TT	CC	CC	CC	TT	TT	TT	CC	TT	TT	CC	TT	TT	TT	CC	CC	CC	CC	CC	TT	TT	CC	CC
AX-95020755	GG	---	GG	---	GG	GG	GG	GG	---	GG	GG	---	GG	GG	GG	GG	GG	---	---	GG	GG	GG	GG	GG	---	GG	GG	---	GG	---	---	---	---	---	---	---	GG	---	---	---	---	GG	GG	GG	GG	---	---	GG	---
AX-95023893	CC	AA	CC	AA	CC	CC	CC	CC	AA	AA	AA	AA	AA	AA	CC	AA	AA	CC	CC	CC	CC	CC	AA	AA	AA	AA	CC	CC	AA	CC	CC	CC	AA	AA	CC	AA	AA	AA	AA	CC	CC	CC	AA	AA	CC	AA	AA	AA	CC
AX-95025377	---	TT	---	TT	TT	---	---	TT	---	---	---	---	TT	---	TT	TT	TT	TT	TT	---	TT	---	TT	---	TT	TT	TT	---	---	---	TT	TT	TT	TT	TT	TT	---	TT	---	TT	TT	---	---	---	---	TT	TT	---	---
AX-95069755	GG	AA	GG	AA	GG	AA	AA	AA	AA	GG	AA	AA	GG	GG	AA	GG	GG	AA	AA	GG	AA	GG	GG	GG	AA	---	AA	GG	GG	AA	GG	AA	GG	GG	AA	AA	---	AA	AA	AA	GG	GG	GG	GG	GG	AA	AA	GG	AA
AX-95071535	---	GG	---	GG	GG	---	---	GG	---	---	---	---	GG	---	GG	GG	GG	GG	GG	---	GG	---	GG	---	GG	GG	GG	---	---	---	GG	GG	GG	GG	GG	GG	---	GG	---	GG	GG	---	---	---	---	GG	GG	---	---
AX-95078043	CC	TT	CC	TT	CC	TT	TT	TT	TT	CC	CC	TT	CC	CC	TT	CC	CC	TT	TT	CC	---	CC	CC	CC	TT	CC	TT	CC	CC	TT	TT	TT	TT	TT	TT	TT	---	TT	TT	TT	TT	CC	CC	CC	CC	TT	TT	CC	TT
AX-95078054	---	GG	---	---	---	GG	GG	GG	---	GG	---	---	---	---	GG	---	---	---	---	---	GG	---	---	GG	---	---	GG	GG	GG	GG	GG	GG	GG	GG	---	GG	GG	GG	GG	GG	---	---	---	---	GG	GG	GG	---	GG
AX-95086847	---	CC	---	CC	---	---	---	CC	CC	---	---	---	---	---	CC	---	---	CC	CC	---	CC	---	---	---	CC	---	CC	---	---	CC	---	CC	---	CC	CC	CC	---	CC	CC	CC	CC	---	---	---	---	CC	CC	---	---
AX-95092374	TT	CC	TT	CC	TT	TT	TT	CC	CC	TT	TT	TT	TT	TT	---	TT	TT	CC	CC	TT	CC	TT	TT	TT	CC	---	CC	TT	TT	CC	TT	CC	TT	CC	CC	CC	---	CC	CC	CC	CC	TT	TT	TT	TT	CC	CC	TT	---
AX-95098085	---	AA	---	AA	---	AA	AA	---	AA	---	---	AA	---	---	---	---	---	AA	AA	---	---	---	AA	---	AA	---	---	AA	---	AA	AA	AA	AA	GG	AA	AA	AA	AA	AA	AA	GG	---	---	---	---	AA	AA	---	AA
AX-95105280	GG	---	GG	---	GG	GG	GG	GG	---	---	---	---	---	---	GG	---	---	GG	GG	GG	GG	---	---	---	---	---	GG	GG	---	GG	---	GG	---	---	GG	---	---	---	---	GG	GG	GG	---	---	GG	---	---	---	GG
AX-95107632	GG	AA	GG	AA	GG	AA	AA	GG	AA	GG	GG	AA	GG	GG	GG	GG	GG	AA	AA	GG	GG	GG	AA	GG	AA	---	GG	AA	GG	AA	AA	AA	AA	GG	AA	AA	---	AA	AA	AA	GG	GG	GG	GG	GG	AA	AA	GG	AA
AX-95110999	CC	GG	CC	GG	GG	GG	GG	GG	CC	CC	GG	GG	GG	GG	GG	GG	GG	CC	CC	CC	GG	CC	CC	CC	GG	GG	GG	CC	CC	CC	CC	CC	---	CC	CC	CC	---	---	CC	CC	GG	CC	GG	GG	CC	CC	CC	GG	GG
AX-95111014	GG	---	GG	---	GG	---	---	---	---	GG	---	---	GG	GG	---	GG	GG	---	---	GG	---	GG	GG	GG	---	GG	---	GG	GG	---	---	---	GG	---	---	---	GG	---	---	---	GG	GG	GG	GG	GG	---	---	GG	---
AX-95112282	CC	AA	CC	AA	---	CC	CC	AA	AA	CC	---	CC	CC	CC	AA	CC	CC	AA	AA	CC	AA	CC	CC	CC	---	---	AA	CC	CC	AA	CC	AA	CC	AA	AA	AA	CC	AA	AA	AA	AA	CC	CC	CC	CC	AA	AA	CC	CC
AX-95121606	AA	GG	AA	GG	AA	GG	GG	GG	GG	AA	AA	GG	AA	AA	GG	AA	AA	GG	GG	AA	GG	AA	AA	AA	GG	AA	GG	AA	AA	GG	GG	GG	GG	GG	GG	GG	AA	GG	GG	GG	AA	AA	AA	AA	AA	GG	GG	AA	GG
AX-95130954	GG	TT	GG	TT	GG	GG	GG	TT	TT	GG	GG	GG	GG	GG	TT	GG	GG	TT	TT	GG	TT	GG	GG	GG	TT	---	GG	GG	GG	TT	TT	TT	TT	GG	TT	TT	TT	TT	GG	TT	GG	GG	GG	GG	GG	TT	TT	GG	TT
AX-95138918	GG	AA	GG	AA	AA	GG	GG	AA	GG	GG	GG	GG	AA	GG	AA	AA	AA	AA	AA	GG	AA	GG	AA	GG	AA	AA	AA	GG	GG	GG	AA	AA	AA	AA	AA	AA	---	AA	GG	AA	AA	GG	GG	GG	GG	AA	AA	GG	GG
AX-95142610	AA	TT	AA	TT	TT	AA	AA	AA	TT	AA	AA	AA	TT	AA	AA	TT	TT	AA	AA	AA	AA	AA	TT	TT	TT	AA	TT	AA	TT	TT	TT	TT	---	AA	AA	TT	---	TT	AA	TT	---	AA	AA	AA	AA	TT	TT	TT	AA
AX-95142827	---	GG	---	GG	GG	---	---	---	GG	---	---	---	GG	---	---	GG	GG	---	---	---	---	---	GG	---	GG	GG	GG	---	---	GG	GG	GG	GG	GG	---	GG	GG	GG	---	GG	GG	---	---	---	---	GG	GG	---	---
AX-95146301	GG	AA	GG	AA	GG	AA	AA	AA	AA	GG	GG	AA	GG	GG	AA	GG	GG	AA	AA	GG	AA	GG	GG	GG	AA	---	AA	GG	GG	AA	AA	AA	AA	AA	AA	AA	---	AA	AA	AA	AA	GG	GG	GG	GG	AA	AA	GG	AA
AX-95147383	GG	AA	GG	AA	GG	GG	GG	AA	AA	GG	GG	GG	GG	GG	AA	GG	GG	AA	AA	GG	AA	GG	GG	GG	---	---	AA	GG	GG	AA	AA	AA	AA	AA	AA	AA	GG	AA	AA	AA	GG	GG	GG	GG	GG	AA	---	GG	GG
AX-95148887	CC	---	CC	---	CC	CC	CC	---	CC	CC	CC	CC	CC	CC	---	CC	---	---	---	CC	---	CC	---	CC	---	CC	---	CC	CC	---	---	---	---	---	---	---	CC	---	---	---	---	CC	CC	CC	CC	---	---	CC	CC
AX-95155520	AA	GG	AA	GG	AA	GG	GG	GG	GG	AA	GG	GG	AA	AA	GG	AA	AA	GG	GG	AA	GG	AA	AA	AA	GG	---	GG	AA	AA	GG	GG	GG	GG	AA	GG	GG	GG	GG	GG	GG	GG	AA	AA	AA	AA	GG	GG	AA	AA
AX-95158415	AA	GG	AA	GG	AA	GG	GG	GG	GG	AA	AA	AA	AA	AA	GG	AA	AA	GG	GG	AA	GG	AA	AA	AA	---	AA	GG	AA	AA	GG	GG	GG	GG	GG	GG	GG	---	GG	GG	GG	AA	AA	AA	AA	AA	GG	GG	AA	GG
AX-95162762	CC	---	CC	CC	CC	CC	---	CC	---	CC	---	CC	CC	CC	CC	---	---	---	---	CC	---	---	CC	CC	CC	CC	CC	CC	---	---	---	---	CC	---	---	---	---	---	CC	---	---	CC	---	CC	CC	CC	CC	---	CC
AX-95168949	CC	GG	CC	GG	CC	GG	GG	GG	GG	CC	GG	GG	CC	CC	GG	CC	CC	GG	GG	CC	GG	CC	CC	CC	GG	CC	GG	CC	CC	GG	GG	GG	GG	CC	GG	GG	---	GG	GG	GG	GG	CC	CC	CC	CC	GG	GG	CC	GG
AX-95170552	---	AA	---	AA	---	---	---	AA	AA	---	AA	---	---	---	AA	---	---	AA	AA	---	AA	---	---	---	AA	---	AA	---	---	AA	AA	AA	AA	AA	AA	AA	---	AA	---	AA	---	---	---	---	---	AA	AA	---	---
AX-95170554	CC	TT	CC	TT	TT	CC	CC	TT	CC	CC	---	CC	TT	CC	TT	TT	TT	TT	TT	CC	TT	CC	TT	CC	TT	TT	TT	CC	CC	CC	TT	TT	TT	TT	TT	TT	CC	TT	CC	TT	TT	CC	CC	CC	CC	TT	TT	CC	CC
AX-95172357	---	CC	---	CC	---	---	---	---	CC	CC	CC	CC	CC	CC	---	CC	CC	---	---	---	---	---	CC	CC	CC	CC	---	---	CC	---	---	---	---	---	---	CC	CC	CC	CC	---	AA	---	CC	CC	---	CC	CC	CC	---
AX-95173202	AA	---	AA	---	---	AA	AA	AA	AA	AA	---	---	---	---	AA	---	---	---	AA	AA	---	AA	AA	---	---	---	---	---	---	---	---	---	---	---	AA	---	---	---	---	---	AA	AA	---	---	AA	---	---	AA	---
AX-95179615	GG	---	GG	---	---	GG	GG	---	---	GG	GG	GG	---	GG	---	---	---	GG	GG	GG	---	GG	---	GG	---	---	---	GG	GG	GG	GG	---	GG	---	GG	---	---	---	GG	---	GG	GG	GG	GG	GG	---	---	GG	---
AX-95180795	AA	GG	AA	GG	AA	AA	AA	GG	GG	AA	AA	AA	AA	AA	GG	AA	AA	GG	GG	AA	GG	AA	AA	AA	GG	AA	GG	AA	AA	GG	AA	GG	AA	GG	GG	GG	---	GG	GG	GG	GG	AA	AA	AA	AA	GG	GG	AA	AA
AX-95183729	---	CC	---	CC	---	---	---	---	---	---	---	CC	---	---	---	---	---	CC	CC	---	---	---	---	---	CC	---	---	CC	---	CC	CC	CC	CC	---	CC	CC	---	CC	CC	CC	---	---	---	---	---	CC	CC	---	CC
AX-95188522	CC	---	CC	CC	---	---	---	CC	---	CC	CC	CC	---	CC	CC	---	---	---	---	CC	CC	CC	---	CC	CC	---	CC	CC	CC	---	---	---	CC	CC	---	---	CC	---	CC	---	---	CC	CC	CC	CC	CC	CC	---	CC
AX-95190000	---	AA	---	AA	---	---	---	---	AA	AA	AA	AA	AA	AA	---	AA	AA	---	---	---	---	GG	AA	AA	AA	AA	---	---	AA	---	AA	---	AA	AA	---	AA	---	AA	AA	---	---	---	AA	AA	---	AA	AA	AA	---
AX-95192643	TT	CC	TT	TT	CC	CC	CC	CC	CC	CC	TT	TT	TT	TT	CC	CC	CC	TT	TT	TT	CC	CC	TT	TT	TT	---	CC	CC	---	TT	TT	TT	CC	TT	TT	TT	TT	CC	TT	TT	CC	TT	TT	TT	CC	CC	CC	TT	CC
AX-95193898	TT	GG	TT	TT	---	TT	TT	GG	TT	GG	TT	TT	---	TT	GG	TT	TT	GG	GG	TT	GG	---	TT	TT	TT	TT	GG	TT	GG	TT	GG	TT	GG	TT	GG	TT	TT	GG	GG	TT	GG	TT	TT	TT	GG	GG	GG	TT	TT
AX-95197988	CC	AA	CC	AA	AA	CC	CC	AA	CC	CC	AA	AA	CC	AA	AA	AA	AA	CC	CC	CC	AA	CC	CC	CC	AA	AA	AA	CC	CC	CC	CC	CC	CC	CC	CC	CC	CC	AA	CC	CC	CC	CC	AA	AA	CC	CC	CC	AA	AA
AX-95200094	---	CC	---	CC	---	---	---	CC	CC	CC	---	CC	CC	CC	CC	---	---	---	---	---	CC	---	---	CC	CC	---	---	---	CC	CC	CC	CC	---	CC	---	---	CC	CC	---	CC	CC	---	---	---	---	---	---	CC	CC
AX-95210496	TT	CC	TT	CC	TT	TT	TT	CC	TT	TT	TT	TT	TT	TT	CC	TT	TT	CC	CC	TT	CC	TT	CC	TT	CC	---	CC	TT	TT	CC	CC	CC	CC	CC	CC	CC	TT	CC	TT	CC	CC	TT	TT	TT	TT	CC	CC	TT	TT
AX-95213166	GG	---	GG	---	GG	---	GG	GG	---	GG	---	---	---	GG	GG	GG	GG	---	---	GG	GG	GG	---	GG	---	GG	GG	---	---	---	AA	---	AA	GG	---	---	GG	---	---	---	GG	---	GG	GG	GG	---	---	GG	---
AX-95217784	---	GG	---	GG	GG	GG	GG	GG	GG	GG	---	GG	---	---	GG	GG	GG	---	---	---	GG	---	---	---	GG	GG	GG	---	---	---	---	---	GG	---	---	---	---	GG	---	---	GG	---	GG	GG	---	GG	GG	GG	GG
AX-95218367	---	CC	---	CC	---	---	---	CC	CC	---	---	CC	---	CC	CC	---	---	---	---	---	CC	---	CC	---	CC	CC	CC	---	---	---	---	---	---	---	---	---	---	CC	---	---	CC	---	CC	CC	---	---	---	CC	---
AX-95223107	TT	GG	TT	GG	TT	TT	TT	GG	GG	TT	TT	TT	TT	TT	GG	TT	TT	GG	GG	TT	GG	TT	TT	TT	GG	TT	GG	TT	TT	GG	TT	GG	TT	GG	GG	GG	TT	GG	GG	GG	GG	TT	TT	TT	TT	GG	GG	TT	TT
AX-95227394	---	AA	---	AA	AA	---	---	---	AA	---	---	---	AA	---	---	AA	AA	---	---	---	---	---	AA	---	AA	AA	AA	---	---	AA	AA	AA	AA	AA	---	AA	AA	AA	---	AA	---	---	---	---	---	AA	AA	---	---
AX-95231770	CC	GG	CC	CC	CC	GG	GG	GG	GG	CC	CC	GG	GG	CC	GG	CC	CC	CC	CC	CC	GG	CC	GG	GG	CC	---	---	CC	GG	GG	GG	GG	GG	GG	CC	CC	GG	GG	CC	GG	GG	CC	CC	CC	CC	CC	CC	CC	GG
AX-95234063	GG	AA	GG	AA	GG	GG	GG	AA	AA	GG	GG	GG	GG	GG	AA	GG	GG	AA	AA	GG	AA	GG	GG	GG	AA	---	AA	GG	GG	AA	GG	AA	GG	AA	AA	AA	---	AA	AA	AA	AA	GG	GG	GG	GG	AA	AA	GG	---
AX-95235288	GG	TT	GG	TT	---	TT	TT	TT	TT	TT	GG	TT	TT	TT	TT	TT	TT	GG	GG	GG	TT	GG	GG	GG	TT	TT	TT	---	GG	GG	GG	GG	TT	GG	GG	GG	GG	TT	GG	GG	TT	GG	---	GG	GG	TT	TT	TT	TT
AX-95238158	---	CC	---	CC	---	---	---	---	CC	CC	CC	CC	CC	CC	---	CC	CC	---	---	---	---	---	CC	CC	CC	CC	---	---	CC	---	CC	---	CC	CC	---	CC	CC	CC	CC	---	TT	---	CC	CC	---	CC	CC	CC	---
AX-95239876	AA	CC	AA	AA	AA	CC	CC	CC	CC	AA	AA	CC	CC	AA	CC	AA	AA	AA	AA	AA	CC	AA	CC	CC	AA	CC	CC	AA	CC	CC	CC	CC	CC	CC	AA	AA	CC	CC	AA	CC	CC	AA	AA	AA	AA	AA	AA	AA	---
AX-95248718	TT	GG	TT	GG	TT	GG	GG	GG	GG	TT	TT	GG	TT	TT	GG	TT	TT	GG	GG	TT	GG	TT	TT	TT	GG	---	GG	TT	TT	TT	GG	TT	GG	TT	GG	GG	TT	GG	GG	---	TT	TT	TT	TT	TT	GG	GG	TT	TT
AX-95254804	---	AA	---	AA	---	---	---	---	AA	---	---	AA	---	---	---	---	---	AA	AA	---	---	---	---	---	AA	---	AA	---	---	---	---	AA	AA	---	AA	AA	---	AA	AA	AA	GG	---	---	---	---	AA	AA	---	AA
AX-95258316	TT	---	TT	---	TT	---	---	---	---	TT	---	---	TT	TT	---	TT	TT	---	---	TT	---	TT	TT	TT	---	TT	---	TT	TT	---	---	---	TT	---	---	---	TT	---	---	---	TT	TT	TT	TT	TT	---	---	TT	---
AX-95260437	CC	---	CC	---	CC	CC	CC	---	---	CC	CC	---	---	---	---	CC	CC	CC	CC	CC	---	CC	---	CC	---	---	---	CC	CC	---	---	CC	CC	CC	CC	CC	---	---	CC	---	---	CC	---	---	CC	CC	CC	---	---
AX-94386402	---	GG	---	GG	AA	GG	GG	---	GG	---	---	GG	---	---	---	---	---	GG	GG	---	AA	---	GG	---	GG	---	---	GG	---	GG	---	GG	---	---	GG	GG	---	GG	GG	GG	---	---	---	---	---	GG	GG	---	GG
AX-94387680	GG	TT	GG	GG	GG	TT	TT	TT	TT	GG	TT	TT	TT	GG	TT	GG	GG	GG	GG	GG	TT	GG	TT	TT	GG	TT	TT	GG	TT	TT	TT	TT	TT	TT	GG	GG	TT	TT	GG	TT	GG	---	TT	TT	GG	GG	GG	GG	TT
AX-94389994	CC	TT	CC	TT	CC	TT	TT	TT	TT	CC	TT	TT	CC	CC	TT	CC	CC	TT	TT	CC	TT	CC	CC	CC	TT	CC	TT	CC	CC	TT	CC	TT	CC	CC	TT	TT	TT	TT	TT	TT	CC	CC	CC	CC	CC	---	TT	CC	TT
AX-94395588	CC	TT	CC	TT	CC	CC	CC	TT	TT	CC	CC	TT	CC	TT	TT	CC	CC	CC	CC	CC	TT	CC	TT	CC	TT	TT	TT	CC	CC	CC	CC	CC	CC	CC	CC	CC	---	TT	CC	CC	TT	CC	TT	TT	CC	CC	CC	TT	TT
AX-94397427	TT	CC	TT	CC	TT	CC	CC	CC	CC	TT	TT	CC	TT	TT	CC	TT	TT	CC	CC	TT	CC	TT	TT	TT	CC	TT	CC	TT	TT	CC	CC	CC	CC	CC	CC	CC	TT	CC	CC	CC	---	TT	TT	TT	TT	CC	CC	TT	CC
AX-94397476	AA	GG	AA	GG	AA	GG	GG	AA	GG	AA	AA	GG	AA	AA	AA	AA	AA	GG	GG	AA	AA	AA	GG	AA	GG	---	AA	GG	AA	GG	GG	GG	GG	GG	GG	GG	---	GG	GG	GG	GG	AA	AA	AA	AA	GG	GG	AA	GG
AX-94399238	CC	TT	CC	TT	CC	CC	CC	TT	CC	CC	CC	CC	CC	CC	TT	TT	TT	TT	TT	CC	TT	CC	TT	CC	TT	---	TT	CC	CC	CC	TT	TT	TT	TT	TT	TT	CC	TT	CC	TT	CC	CC	CC	CC	CC	TT	TT	CC	CC
AX-94399770	---	GG	---	GG	---	---	---	---	GG	GG	GG	GG	GG	GG	---	GG	GG	---	---	---	---	---	GG	GG	GG	GG	---	---	GG	---	GG	---	GG	GG	---	GG	GG	GG	GG	---	GG	---	GG	GG	---	GG	GG	GG	---
AX-94401785	TT	CC	TT	CC	TT	TT	TT	TT	CC	CC	CC	CC	CC	CC	TT	CC	CC	TT	TT	TT	TT	TT	CC	CC	CC	CC	TT	TT	CC	TT	CC	TT	CC	CC	TT	CC	---	CC	CC	TT	TT	TT	CC	CC	TT	CC	CC	CC	---
AX-94405340	TT	---	TT	---	TT	TT	TT	---	---	TT	TT	---	TT	---	---	TT	TT	TT	TT	TT	---	TT	---	TT	---	---	---	TT	TT	TT	---	TT	---	TT	TT	TT	TT	---	TT	TT	---	TT	---	---	TT	TT	TT	---	---
AX-94405846	TT	---	TT	---	TT	---	---	TT	---	TT	TT	---	TT	TT	TT	TT	TT	---	---	TT	TT	TT	---	TT	---	TT	TT	---	TT	---	---	---	---	---	---	---	---	---	---	---	---	TT	TT	TT	TT	---	---	TT	---
AX-94406271	AA	---	AA	---	AA	AA	AA	AA	---	---	---	---	---	---	AA	---	---	AA	AA	AA	AA	AA	---	---	---	---	AA	AA	---	AA	AA	AA	---	---	AA	---	AA	---	---	AA	AA	AA	---	---	AA	---	---	---	AA
AX-94414581	CC	---	CC	CC	CC	---	---	---	---	CC	---	---	---	CC	---	CC	CC	CC	CC	CC	---	CC	---	---	CC	---	---	CC	---	---	---	---	---	---	CC	CC	---	---	CC	---	CC	CC	---	---	CC	CC	CC	CC	---
AX-94415093	---	TT	---	TT	---	---	---	TT	---	---	---	---	---	---	TT	---	---	TT	TT	---	TT	---	---	---	TT	---	TT	---	---	TT	---	TT	---	TT	TT	TT	---	TT	TT	TT	TT	---	---	---	---	TT	TT	---	---
AX-94417779	---	AA	---	AA	---	AA	AA	AA	AA	---	---	AA	---	---	AA	---	---	AA	AA	---	AA	---	---	---	AA	---	AA	---	---	AA	AA	AA	AA	AA	AA	AA	---	AA	AA	AA	---	---	---	---	---	AA	AA	---	AA
AX-94420614	TT	GG	TT	TT	TT	GG	GG	GG	GG	TT	TT	GG	GG	TT	GG	TT	TT	TT	TT	TT	GG	TT	GG	GG	TT	---	GG	TT	GG	GG	GG	GG	GG	GG	TT	TT	GG	GG	TT	GG	GG	TT	TT	TT	TT	TT	TT	TT	GG
AX-94421971	CC	TT	CC	---	TT	TT	TT	CC	TT	TT	TT	TT	TT	CC	CC	TT	TT	CC	CC	CC	CC	CC	TT	TT	---	TT	TT	CC	TT	CC	TT	CC	TT	CC	CC	TT	TT	---	---	CC	CC	CC	TT	TT	CC	CC	CC	TT	CC
AX-94429221	---	CC	---	CC	---	---	---	---	CC	CC	CC	CC	CC	CC	---	CC	CC	---	---	---	---	---	CC	CC	CC	CC	---	---	CC	---	CC	---	CC	CC	---	CC	CC	CC	CC	---	---	---	CC	CC	---	CC	CC	CC	---
AX-94431239	TT	---	TT	---	TT	TT	TT	---	---	TT	TT	TT	TT	TT	---	TT	TT	---	---	TT	---	TT	TT	TT	---	TT	---	TT	TT	---	---	---	---	---	---	---	TT	---	---	---	CC	TT	TT	TT	TT	---	---	TT	---
AX-94431633	CC	GG	CC	CC	CC	GG	GG	GG	GG	CC	CC	GG	GG	CC	GG	CC	CC	CC	CC	CC	GG	CC	GG	GG	CC	---	GG	CC	GG	GG	GG	GG	GG	GG	CC	CC	GG	GG	CC	GG	GG	CC	CC	CC	CC	CC	CC	CC	GG
AX-94431831	---	TT	---	TT	CC	---	---	TT	TT	---	---	TT	---	TT	TT	---	---	---	---	---	TT	---	TT	---	TT	TT	TT	---	---	---	---	---	---	---	---	---	---	TT	---	---	TT	---	TT	TT	---	---	---	TT	TT
AX-94432282	TT	CC	TT	CC	TT	TT	TT	CC	CC	TT	TT	---	TT	---	CC	TT	TT	CC	CC	TT	CC	TT	TT	TT	CC	---	CC	TT	TT	CC	CC	CC	CC	CC	CC	CC	TT	CC	CC	CC	TT	TT	TT	TT	TT	CC	CC	TT	TT
AX-94437015	TT	CC	TT	CC	TT	TT	TT	TT	TT	TT	TT	CC	TT	TT	TT	TT	TT	CC	CC	TT	TT	TT	TT	TT	CC	---	TT	CC	TT	CC	CC	CC	CC	TT	CC	CC	---	CC	CC	CC	TT	TT	TT	TT	TT	CC	CC	TT	CC
AX-94439506	GG	AA	GG	AA	GG	GG	GG	AA	AA	GG	GG	AA	GG	AA	AA	GG	GG	GG	GG	GG	AA	GG	AA	GG	AA	AA	AA	GG	GG	GG	GG	GG	GG	GG	GG	GG	---	AA	GG	---	AA	GG	AA	AA	GG	GG	GG	AA	AA
AX-94455930	CC	TT	CC	TT	CC	CC	CC	CC	TT	TT	TT	TT	TT	TT	CC	TT	TT	CC	CC	CC	CC	CC	TT	TT	TT	TT	CC	CC	TT	CC	TT	CC	TT	TT	CC	TT	CC	TT	TT	CC	CC	CC	TT	TT	CC	TT	TT	TT	---
AX-94456805	TT	CC	TT	CC	---	TT	TT	TT	CC	CC	CC	CC	CC	CC	TT	CC	CC	TT	TT	TT	TT	TT	CC	CC	CC	CC	TT	TT	CC	TT	CC	TT	CC	CC	TT	CC	---	CC	CC	TT	TT	TT	CC	CC	TT	CC	CC	CC	TT
AX-94457710	---	CC	---	CC	CC	CC	CC	---	CC	CC	CC	CC	CC	---	---	CC	CC	---	---	---	---	---	CC	CC	CC	CC	CC	---	CC	---	CC	---	CC	---	---	CC	CC	CC	CC	---	---	---	CC	CC	---	---	---	CC	---
AX-94459264	GG	CC	GG	CC	CC	CC	CC	CC	CC	GG	CC	GG	GG	GG	CC	GG	GG	GG	GG	GG	CC	GG	CC	GG	---	CC	GG	CC	CC	CC	GG	CC	GG	CC	GG	CC	CC	CC	CC	CC	GG	GG	GG	GG	CC	CC	CC	GG	GG
AX-94460663	CC	---	CC	---	---	CC	CC	CC	---	CC	CC	CC	---	CC	CC	---	---	CC	CC	CC	CC	CC	---	---	---	CC	---	CC	---	---	---	---	CC	CC	CC	---	CC	---	CC	---	CC	CC	CC	CC	CC	---	---	---	CC
AX-94461511	GG	---	GG	---	---	GG	GG	---	---	GG	GG	GG	---	GG	---	---	---	GG	GG	GG	---	GG	---	GG	---	GG	---	GG	GG	GG	GG	---	GG	---	GG	---	GG	---	GG	---	GG	GG	GG	GG	GG	---	---	GG	GG
AX-94463643	CC	GG	CC	GG	GG	GG	GG	CC	GG	GG	GG	GG	GG	CC	CC	GG	GG	CC	CC	CC	CC	CC	GG	GG	GG	GG	GG	CC	GG	CC	GG	CC	GG	CC	CC	GG	GG	GG	GG	CC	CC	CC	GG	GG	CC	CC	CC	GG	CC
AX-94463649	CC	TT	CC	TT	TT	TT	TT	TT	CC	CC	TT	TT	TT	TT	TT	TT	TT	CC	CC	CC	TT	CC	CC	CC	TT	TT	TT	CC	CC	CC	CC	CC	TT	CC	CC	CC	CC	TT	CC	CC	CC	CC	TT	TT	TT	CC	CC	TT	TT
AX-94467943	AA	---	AA	---	AA	---	---	---	---	AA	AA	---	AA	AA	---	AA	AA	---	---	AA	---	AA	AA	AA	---	AA	---	AA	AA	AA	---	---	---	AA	---	---	AA	---	---	---	---	AA	AA	AA	AA	---	---	AA	AA
AX-94470432	GG	---	GG	GG	GG	---	---	---	---	GG	GG	---	---	GG	---	GG	GG	GG	GG	GG	---	GG	---	---	GG	---	---	GG	---	---	---	---	---	---	GG	GG	---	---	GG	---	AA	GG	GG	GG	GG	GG	GG	GG	---
AX-94473236	CC	TT	CC	CC	CC	TT	TT	TT	TT	CC	CC	TT	TT	CC	TT	CC	CC	CC	CC	CC	TT	CC	TT	TT	CC	TT	TT	CC	TT	TT	TT	TT	TT	TT	CC	CC	TT	TT	CC	TT	TT	CC	CC	---	CC	CC	CC	CC	TT
AX-94475676	GG	---	GG	---	---	---	---	---	---	---	GG	---	---	GG	---	GG	GG	GG	GG	GG	---	GG	GG	GG	---	---	---	---	GG	GG	GG	GG	GG	GG	GG	GG	GG	---	GG	GG	GG	GG	GG	GG	GG	---	---	---	---
AX-94477591	---	TT	---	TT	---	TT	TT	---	TT	---	---	TT	---	---	---	---	---	TT	TT	---	---	---	TT	---	TT	---	---	TT	---	TT	TT	TT	TT	TT	TT	TT	TT	TT	TT	---	TT	---	---	---	---	TT	TT	---	TT
AX-94483973	GG	AA	GG	AA	GG	GG	GG	AA	AA	GG	GG	AA	GG	AA	AA	GG	GG	GG	GG	GG	AA	GG	AA	---	AA	AA	AA	GG	GG	GG	GG	GG	GG	GG	GG	GG	---	AA	GG	GG	AA	GG	AA	AA	GG	GG	GG	AA	AA
AX-94485323	CC	TT	CC	TT	TT	TT	TT	TT	---	TT	CC	TT	TT	TT	TT	TT	TT	CC	CC	CC	TT	CC	CC	CC	TT	TT	TT	CC	---	CC	CC	CC	---	TT	CC	CC	---	TT	CC	CC	TT	CC	TT	TT	---	CC	CC	TT	TT
AX-94485356	AA	GG	AA	GG	---	AA	AA	GG	GG	AA	AA	GG	AA	GG	GG	AA	AA	AA	AA	AA	GG	AA	GG	AA	GG	GG	GG	AA	AA	AA	AA	AA	AA	AA	AA	AA	---	GG	AA	AA	GG	AA	GG	GG	AA	AA	AA	GG	GG
AX-94485593	CC	TT	CC	TT	TT	TT	TT	TT	TT	CC	TT	TT	TT	TT	TT	CC	CC	TT	TT	CC	TT	CC	TT	TT	TT	TT	CC	TT	TT	TT	TT	TT	CC	TT	TT	TT	TT	TT	TT	TT	CC	CC	CC	CC	TT	TT	TT	CC	CC
AX-94485873	---	GG	---	GG	GG	---	---	GG	GG	---	GG	GG	GG	---	GG	---	GG	GG	GG	GG	GG	---	GG	---	GG	GG	GG	---	GG	GG	GG	GG	GG	GG	GG	GG	---	GG	GG	GG	---	---	GG	GG	---	GG	GG	---	---
AX-94494684	---	GG	---	GG	GG	---	---	---	GG	---	---	---	GG	---	---	GG	GG	---	---	---	---	---	GG	GG	GG	---	GG	---	GG	GG	GG	GG	---	---	---	GG	GG	GG	---	GG	---	---	---	---	---	GG	GG	GG	---
AX-94495004	CC	TT	CC	TT	CC	TT	TT	CC	TT	CC	CC	TT	CC	CC	CC	CC	CC	TT	TT	CC	CC	CC	TT	CC	---	---	CC	TT	CC	TT	TT	TT	TT	CC	TT	TT	---	TT	---	---	TT	CC	CC	CC	CC	---	---	CC	---
AX-94496067	TT	CC	TT	CC	TT	TT	TT	TT	CC	CC	CC	CC	CC	CC	TT	CC	CC	TT	TT	TT	TT	TT	CC	CC	CC	CC	TT	TT	CC	TT	CC	TT	CC	CC	TT	CC	TT	---	CC	TT	TT	TT	CC	---	TT	CC	CC	CC	TT
AX-94501139	AA	CC	AA	CC	CC	CC	CC	CC	CC	AA	CC	AA	---	AA	CC	AA	AA	AA	AA	AA	CC	AA	CC	AA	CC	CC	AA	CC	CC	CC	AA	CC	AA	CC	AA	CC	CC	CC	CC	CC	AA	AA	AA	AA	CC	CC	CC	AA	AA
AX-94501170	GG	AA	GG	AA	GG	GG	GG	GG	AA	AA	AA	AA	AA	AA	GG	AA	AA	GG	GG	GG	GG	GG	AA	AA	AA	AA	GG	GG	AA	GG	AA	GG	AA	AA	GG	AA	---	---	AA	GG	GG	GG	AA	AA	GG	AA	AA	AA	GG
AX-94501432	AA	GG	AA	GG	AA	AA	AA	GG	GG	AA	---	GG	AA	GG	GG	AA	AA	AA	AA	AA	GG	AA	GG	AA	GG	GG	GG	AA	AA	AA	AA	AA	AA	AA	AA	AA	---	GG	AA	AA	GG	AA	GG	GG	AA	AA	AA	GG	GG
AX-94502699	TT	CC	TT	CC	CC	CC	CC	CC	CC	TT	CC	TT	TT	TT	CC	TT	TT	TT	TT	TT	CC	TT	CC	TT	CC	CC	TT	CC	CC	CC	TT	CC	TT	CC	TT	CC	CC	CC	CC	CC	TT	TT	TT	TT	CC	CC	CC	---	TT
AX-94502831	TT	---	TT	---	---	TT	TT	---	---	TT	TT	TT	---	TT	---	---	---	---	---	TT	---	TT	---	TT	---	GG	---	TT	TT	TT	TT	---	TT	---	---	---	---	---	TT	GG	TT	TT	TT	TT	TT	---	---	TT	TT
AX-94509882	---	CC	---	CC	CC	CC	CC	CC	---	---	CC	CC	CC	CC	CC	CC	CC	---	---	---	CC	---	---	---	CC	CC	CC	---	---	---	---	---	CC	---	---	---	---	CC	---	---	---	---	CC	CC	CC	---	---	CC	CC
AX-94519744	CC	---	CC	---	CC	---	---	---	---	CC	---	---	CC	CC	---	CC	CC	---	---	CC	---	CC	CC	CC	---	CC	---	CC	CC	---	---	---	CC	---	---	---	CC	---	---	---	CC	CC	CC	CC	CC	---	---	CC	---
AX-94527432	---	CC	---	CC	CC	---	---	---	---	---	CC	CC	---	CC	---	---	---	---	---	---	---	---	CC	---	CC	CC	---	---	---	CC	CC	---	CC	CC	---	CC	---	CC	---	---	---	---	CC	CC	---	CC	CC	CC	CC
AX-94528855	GG	CC	GG	CC	GG	GG	GG	CC	CC	GG	GG	GG	GG	GG	CC	GG	GG	CC	CC	GG	CC	GG	GG	GG	---	---	CC	GG	GG	CC	GG	CC	GG	CC	CC	CC	---	CC	CC	CC	CC	GG	GG	GG	GG	CC	---	GG	GG
AX-94532079	---	CC	---	CC	---	---	---	CC	CC	---	---	---	---	---	CC	---	---	CC	CC	---	CC	---	---	---	CC	---	CC	---	---	CC	---	CC	---	CC	CC	CC	---	CC	CC	CC	CC	---	---	---	---	CC	CC	---	---
AX-94538597	CC	---	CC	---	CC	CC	CC	CC	---	---	---	---	---	---	CC	---	---	CC	CC	CC	CC	CC	---	---	---	---	CC	CC	---	CC	---	CC	---	---	CC	---	---	---	---	CC	CC	CC	---	---	CC	---	---	---	---
AX-94538798	---	GG	---	GG	---	GG	GG	---	GG	GG	GG	GG	GG	---	---	GG	GG	---	---	---	---	---	GG	GG	GG	GG	GG	---	GG	---	GG	---	GG	---	---	GG	GG	GG	GG	---	GG	---	GG	GG	---	---	---	GG	---
AX-94540729	CC	GG	CC	GG	CC	GG	GG	GG	GG	CC	GG	GG	CC	CC	GG	CC	CC	GG	GG	CC	GG	CC	CC	CC	GG	---	GG	CC	CC	GG	CC	GG	CC	CC	GG	GG	GG	GG	GG	GG	GG	CC	CC	CC	CC	GG	GG	CC	GG
AX-94541308	CC	---	CC	---	---	---	---	---	---	---	CC	---	CC	CC	---	---	---	CC	CC	CC	---	---	CC	CC	---	---	---	CC	CC	CC	CC	CC	---	CC	CC	CC	CC	---	CC	CC	---	CC	TT	---	CC	---	---	---	---
AX-94549419	---	AA	---	AA	---	---	---	---	AA	AA	AA	AA	AA	AA	---	AA	AA	---	---	---	---	---	AA	AA	AA	AA	---	---	AA	---	AA	---	AA	AA	---	AA	---	AA	AA	---	---	---	AA	AA	---	AA	AA	AA	---
AX-94549988	TT	CC	TT	CC	TT	TT	TT	CC	CC	TT	TT	CC	TT	CC	CC	TT	TT	TT	TT	TT	CC	TT	CC	TT	CC	CC	CC	TT	TT	TT	TT	---	CC	CC	TT	TT	---	CC	TT	TT	CC	TT	TT	TT	TT	TT	TT	CC	CC
AX-94554953	GG	---	GG	---	AA	---	---	---	---	GG	---	GG	GG	GG	---	GG	GG	GG	GG	GG	---	GG	---	GG	---	---	GG	AA	---	---	GG	---	GG	---	GG	---	---	---	---	---	GG	GG	GG	GG	---	---	---	GG	GG
AX-94559691	CC	AA	CC	AA	CC	CC	CC	CC	AA	AA	---	AA	AA	AA	CC	AA	AA	CC	CC	CC	CC	CC	AA	AA	AA	AA	CC	CC	AA	CC	AA	CC	AA	AA	CC	AA	---	AA	AA	CC	CC	CC	AA	AA	CC	AA	AA	AA	CC
AX-94563003	---	GG	---	GG	---	---	---	---	GG	GG	GG	---	---	GG	---	---	---	---	---	---	---	---	---	GG	GG	GG	---	GG	GG	GG	GG	GG	GG	GG	---	GG	GG	GG	---	GG	---	---	GG	GG	---	---	---	GG	---
AX-94568004	CC	---	---	---	CC	---	---	CC	---	CC	CC	---	CC	CC	CC	CC	CC	---	---	CC	CC	CC	---	CC	---	CC	CC	---	---	---	---	---	---	CC	---	---	---	---	---	---	CC	CC	CC	CC	CC	---	---	CC	---
AX-94568462	CC	---	CC	---	---	CC	CC	CC	---	CC	CC	CC	---	CC	CC	---	---	CC	CC	CC	CC	---	---	CC	---	---	---	CC	CC	---	---	---	---	CC	CC	---	CC	---	CC	---	---	CC	CC	CC	CC	---	---	---	CC
AX-94577899	---	CC	---	CC	CC	CC	CC	---	---	CC	CC	---	CC	CC	---	---	---	CC	CC	---	---	---	CC	---	CC	---	CC	CC	---	---	CC	CC	---	TT	CC	CC	---	CC	---	CC	---	---	CC	CC	---	CC	CC	---	CC
AX-94581232	GG	TT	GG	TT	TT	GG	GG	TT	GG	GG	GG	GG	TT	GG	TT	TT	TT	TT	TT	GG	TT	GG	TT	GG	TT	TT	TT	GG	GG	GG	TT	TT	TT	TT	TT	TT	---	TT	GG	TT	TT	GG	GG	GG	GG	TT	TT	GG	GG
AX-94587253	CC	---	CC	---	---	CC	CC	---	---	CC	CC	CC	---	CC	---	---	---	CC	CC	CC	---	CC	---	CC	---	---	---	CC	CC	CC	CC	---	CC	---	CC	---	CC	---	CC	---	CC	CC	CC	CC	CC	---	---	CC	CC
AX-94592491	TT	---	TT	---	TT	TT	TT	---	---	TT	TT	---	TT	---	---	TT	TT	TT	TT	TT	---	TT	---	TT	---	---	---	TT	TT	TT	TT	TT	---	---	TT	TT	TT	---	TT	TT	---	TT	---	---	TT	TT	TT	---	---
AX-94592550	---	AA	---	AA	---	---	---	---	AA	AA	AA	AA	AA	AA	---	AA	AA	---	---	---	GG	---	AA	AA	AA	AA	---	---	AA	---	AA	---	AA	AA	---	AA	AA	AA	AA	---	---	---	AA	AA	---	AA	AA	AA	---
AX-94596584	---	AA	---	---	AA	AA	AA	---	AA	---	---	---	AA	---	---	AA	AA	AA	AA	---	---	---	AA	---	---	AA	---	---	---	AA	AA	AA	GG	---	AA	AA	---	AA	---	AA	GG	---	---	---	---	---	---	AA	---
AX-94603255	TT	CC	TT	CC	TT	CC	CC	CC	CC	TT	TT	CC	TT	TT	CC	TT	TT	CC	CC	TT	CC	TT	TT	TT	CC	TT	CC	TT	TT	CC	TT	CC	CC	TT	CC	CC	CC	CC	CC	CC	TT	TT	TT	TT	TT	CC	CC	TT	TT
AX-94603691	AA	---	AA	---	---	AA	AA	---	AA	---	AA	---	AA	---	---	AA	AA	---	---	AA	---	AA	---	AA	---	---	AA	AA	AA	AA	---	---	---	AA	---	---	---	---	AA	---	---	AA	---	---	AA	AA	AA	AA	---
AX-94615328	AA	CC	AA	CC	AA	AA	AA	CC	CC	AA	AA	CC	AA	---	CC	AA	AA	AA	AA	AA	CC	AA	CC	AA	CC	CC	CC	AA	AA	AA	AA	AA	AA	AA	AA	AA	---	CC	AA	AA	CC	AA	CC	CC	AA	AA	AA	CC	CC
AX-94617429	AA	GG	AA	AA	AA	GG	GG	GG	GG	AA	GG	GG	GG	AA	GG	AA	AA	AA	AA	AA	GG	AA	GG	GG	AA	---	GG	AA	GG	GG	GG	GG	GG	GG	AA	AA	GG	GG	AA	---	AA	AA	GG	---	AA	AA	AA	AA	GG
AX-94622973	AA	GG	AA	GG	AA	AA	AA	AA	GG	GG	GG	GG	GG	GG	AA	GG	GG	AA	AA	AA	---	AA	GG	GG	GG	GG	AA	AA	GG	AA	GG	AA	GG	GG	AA	GG	---	GG	GG	AA	AA	AA	GG	GG	AA	GG	GG	GG	AA
AX-94624893	GG	---	GG	---	---	GG	GG	GG	---	GG	GG	GG	---	GG	GG	---	---	GG	GG	GG	GG	GG	---	GG	---	GG	---	GG	GG	---	---	---	---	GG	GG	---	GG	---	GG	---	GG	GG	GG	GG	GG	---	---	---	GG
AX-94629483	GG	---	GG	---	GG	---	---	GG	---	GG	GG	---	GG	GG	GG	GG	GG	---	---	GG	GG	GG	---	GG	---	GG	GG	---	---	---	GG	---	GG	GG	---	---	---	---	---	---	GG	GG	GG	GG	GG	---	---	GG	---
AX-94631230	AA	GG	AA	GG	AA	AA	AA	GG	GG	AA	AA	GG	AA	GG	GG	AA	AA	AA	AA	AA	GG	GG	GG	GG	GG	GG	GG	AA	AA	AA	AA	AA	AA	AA	AA	AA	AA	GG	AA	AA	GG	AA	GG	GG	AA	AA	AA	GG	GG
AX-94631401	---	GG	---	GG	---	---	---	---	GG	GG	GG	GG	GG	GG	---	GG	GG	---	---	---	---	---	GG	GG	GG	GG	---	---	GG	---	GG	---	GG	GG	---	GG	GG	GG	GG	---	---	---	GG	GG	---	GG	GG	GG	---
AX-94633408	CC	---	CC	---	CC	---	---	---	---	CC	---	---	CC	CC	---	CC	CC	---	---	CC	---	CC	CC	CC	---	CC	---	CC	CC	---	CC	---	CC	---	---	---	CC	---	---	---	CC	CC	CC	CC	CC	---	---	CC	---
AX-94637995	GG	CC	GG	CC	CC	CC	CC	CC	CC	GG	CC	GG	GG	GG	CC	GG	GG	GG	GG	GG	CC	GG	CC	GG	CC	CC	GG	CC	CC	CC	CC	CC	GG	CC	GG	CC	CC	CC	CC	CC	GG	GG	GG	GG	CC	CC	CC	GG	GG
AX-94639155	CC	---	CC	---	---	CC	CC	CC	---	CC	CC	CC	---	CC	CC	---	---	CC	CC	CC	CC	CC	---	---	---	---	---	CC	---	---	---	---	CC	CC	CC	---	---	---	CC	---	CC	CC	CC	CC	CC	---	---	---	CC
AX-94645278	TT	CC	TT	TT	TT	CC	CC	CC	CC	TT	TT	CC	CC	TT	CC	TT	TT	TT	TT	TT	CC	TT	CC	CC	TT	---	CC	TT	CC	CC	CC	CC	CC	CC	TT	TT	CC	---	TT	CC	CC	TT	TT	TT	TT	TT	TT	TT	CC
AX-94646108	GG	AA	GG	AA	GG	GG	GG	AA	AA	GG	GG	AA	GG	AA	AA	GG	GG	GG	GG	GG	AA	GG	AA	GG	AA	AA	AA	GG	GG	GG	GG	GG	GG	GG	GG	GG	---	AA	GG	GG	AA	GG	GG	GG	GG	GG	---	AA	AA
AX-94646652	---	GG	---	GG	---	GG	GG	GG	GG	GG	GG	---	---	---	GG	---	---	---	---	---	GG	---	GG	GG	GG	GG	---	GG	GG	GG	---	GG	GG	GG	---	GG	GG	GG	GG	GG	---	---	GG	GG	---	GG	GG	GG	---
AX-94648669	AA	---	AA	---	AA	AA	AA	AA	---	---	---	---	---	---	AA	---	---	AA	AA	AA	AA	AA	---	---	---	---	AA	AA	---	AA	---	AA	---	---	AA	---	AA	---	---	AA	AA	AA	---	---	AA	---	---	---	AA
AX-94651592	---	TT	---	TT	---	---	---	---	TT	TT	TT	TT	TT	---	---	TT	TT	---	---	---	---	---	TT	TT	TT	TT	---	---	TT	---	TT	---	TT	TT	---	TT	TT	TT	TT	---	---	---	TT	TT	---	TT	TT	TT	---
AX-94652634	---	GG	---	GG	GG	---	---	---	GG	---	---	---	GG	---	---	GG	GG	---	---	---	---	---	GG	GG	GG	---	GG	---	GG	GG	GG	GG	GG	---	---	GG	---	GG	---	GG	---	---	---	---	---	GG	GG	GG	---
AX-94657360	---	TT	---	TT	---	---	---	---	TT	TT	TT	TT	TT	TT	GG	TT	TT	---	---	---	---	---	TT	TT	TT	TT	---	---	TT	---	TT	---	TT	TT	---	TT	---	---	TT	---	---	---	TT	TT	---	TT	TT	TT	---
AX-94657721	---	GG	---	GG	GG	---	---	GG	---	---	---	---	GG	---	GG	GG	GG	GG	GG	---	GG	---	GG	---	GG	GG	GG	---	---	---	GG	GG	GG	GG	GG	GG	---	GG	---	GG	GG	---	---	---	---	GG	GG	---	---
AX-94658581	CC	---	CC	---	CC	---	---	---	---	CC	CC	---	CC	CC	---	CC	CC	---	---	CC	---	CC	CC	CC	---	CC	---	CC	CC	CC	---	---	---	---	---	---	CC	---	---	---	---	CC	CC	CC	CC	---	---	CC	CC
AX-94659739	GG	AA	GG	AA	GG	GG	GG	GG	AA	AA	AA	AA	AA	AA	GG	AA	AA	GG	GG	GG	GG	GG	AA	AA	AA	AA	GG	GG	AA	GG	AA	GG	AA	AA	GG	AA	---	AA	AA	GG	AA	GG	AA	AA	GG	AA	AA	AA	GG
AX-94661194	---	CC	---	---	---	---	---	CC	---	---	---	---	---	---	CC	CC	CC	CC	CC	---	CC	---	CC	---	---	CC	CC	---	---	CC	CC	CC	---	---	CC	CC	CC	CC	---	CC	CC	---	---	---	CC	---	---	CC	---
AX-94663514	CC	TT	CC	TT	TT	TT	TT	TT	TT	CC	TT	CC	---	CC	TT	CC	CC	CC	CC	CC	TT	CC	TT	CC	TT	TT	CC	TT	TT	TT	CC	TT	CC	TT	CC	TT	TT	TT	TT	TT	CC	---	CC	CC	TT	TT	TT	CC	CC
AX-94664024	CC	TT	CC	TT	CC	CC	CC	TT	TT	TT	CC	TT	TT	TT	TT	CC	CC	CC	CC	CC	TT	TT	CC	TT	TT	---	CC	CC	TT	CC	CC	TT	TT	TT	CC	CC	TT	TT	CC	TT	TT	CC	CC	CC	CC	CC	CC	TT	TT
AX-94664467	---	AA	---	---	AA	AA	AA	---	AA	---	---	---	AA	---	---	AA	AA	AA	AA	---	---	---	AA	---	---	AA	---	---	---	AA	AA	AA	---	---	AA	AA	---	AA	---	AA	---	---	---	---	---	---	---	AA	---
AX-94664992	---	TT	---	TT	---	---	---	---	TT	TT	TT	TT	TT	TT	---	TT	TT	---	---	---	---	---	TT	TT	TT	TT	---	---	TT	---	TT	---	TT	TT	---	TT	---	TT	TT	---	---	---	TT	TT	---	TT	TT	TT	---
AX-94665800	CC	TT	CC	TT	CC	CC	CC	TT	CC	CC	CC	TT	CC	TT	TT	CC	CC	CC	CC	CC	TT	TT	TT	CC	TT	TT	TT	CC	CC	CC	CC	CC	TT	TT	CC	CC	CC	TT	CC	CC	CC	CC	CC	CC	CC	CC	CC	TT	TT
AX-94666092	TT	---	TT	---	---	---	---	---	TT	TT	---	---	---	---	---	---	---	TT	TT	TT	---	TT	TT	TT	---	---	---	TT	TT	TT	TT	TT	---	TT	TT	TT	TT	---	TT	TT	TT	TT	---	---	---	TT	TT	---	---
AX-94670144	GG	AA	GG	AA	GG	AA	AA	AA	AA	AA	AA	GG	---	GG	AA	GG	GG	GG	GG	GG	AA	GG	AA	AA	AA	AA	GG	AA	AA	AA	GG	GG	GG	AA	GG	AA	AA	AA	AA	GG	GG	GG	AA	AA	GG	AA	AA	AA	GG
AX-94671304	CC	AA	CC	AA	AA	CC	CC	CC	AA	AA	CC	CC	AA	CC	CC	AA	AA	CC	CC	CC	CC	CC	AA	CC	AA	---	AA	CC	CC	AA	CC	AA	AA	CC	CC	AA	AA	AA	CC	AA	AA	CC	CC	CC	CC	AA	AA	AA	CC
AX-94681880	---	CC	---	---	CC	CC	CC	---	CC	---	---	---	CC	---	---	CC	CC	CC	CC	---	---	---	CC	---	---	CC	---	---	---	CC	CC	CC	CC	---	CC	CC	---	CC	---	CC	CC	---	---	---	---	---	---	CC	---
AX-94684520	---	CC	---	CC	---	---	---	CC	CC	---	---	CC	---	CC	CC	---	---	---	---	---	CC	---	CC	---	CC	CC	CC	---	---	---	---	---	---	---	---	---	---	CC	---	---	CC	---	CC	CC	---	---	---	CC	CC
AX-94690642	GG	AA	GG	AA	GG	AA	AA	GG	AA	GG	GG	AA	GG	GG	GG	GG	GG	AA	AA	GG	GG	GG	AA	GG	AA	GG	GG	AA	GG	AA	AA	AA	AA	GG	AA	AA	---	AA	AA	AA	GG	GG	GG	GG	GG	AA	AA	GG	AA
AX-94698468	GG	---	GG	---	GG	GG	GG	GG	---	---	---	---	---	---	GG	---	---	GG	GG	GG	GG	GG	---	---	---	---	GG	GG	---	GG	---	GG	---	---	GG	---	GG	---	---	GG	GG	GG	---	---	GG	---	---	---	---
AX-94700264	TT	CC	TT	CC	TT	TT	TT	CC	CC	TT	TT	TT	TT	TT	CC	TT	TT	CC	CC	TT	CC	TT	TT	TT	CC	TT	CC	TT	TT	CC	CC	CC	CC	CC	CC	CC	TT	CC	CC	CC	CC	TT	TT	TT	TT	CC	CC	TT	TT
AX-94705091	CC	TT	CC	TT	CC	TT	TT	TT	TT	CC	TT	TT	CC	CC	TT	CC	CC	TT	TT	CC	TT	CC	CC	CC	---	CC	TT	CC	CC	TT	TT	TT	TT	CC	TT	TT	---	TT	TT	TT	CC	CC	CC	CC	CC	TT	TT	CC	---
AX-94708441	CC	TT	CC	TT	TT	TT	TT	CC	TT	TT	TT	TT	TT	---	CC	TT	TT	CC	CC	CC	CC	CC	TT	TT	TT	TT	TT	CC	TT	CC	TT	CC	TT	CC	CC	TT	TT	TT	TT	CC	CC	CC	TT	TT	CC	---	CC	TT	CC
AX-94709516	GG	AA	GG	AA	GG	AA	AA	AA	AA	AA	AA	GG	GG	GG	AA	GG	GG	GG	GG	GG	AA	GG	AA	AA	AA	AA	GG	AA	AA	GG	GG	GG	AA	AA	GG	AA	AA	AA	AA	GG	GG	GG	AA	AA	GG	AA	AA	AA	GG
AX-94713939	GG	CC	GG	CC	CC	CC	CC	CC	CC	GG	CC	GG	GG	GG	CC	GG	GG	GG	GG	GG	CC	GG	CC	GG	CC	CC	GG	CC	CC	CC	GG	CC	GG	CC	GG	CC	CC	CC	CC	CC	GG	GG	GG	GG	CC	CC	CC	GG	GG
AX-94727132	CC	GG	CC	CC	CC	GG	GG	GG	GG	CC	CC	GG	GG	CC	GG	CC	CC	CC	CC	CC	GG	CC	GG	GG	CC	CC	GG	CC	GG	GG	GG	GG	GG	GG	CC	CC	GG	GG	CC	GG	GG	CC	CC	CC	CC	CC	CC	CC	GG
AX-94728124	CC	TT	CC	TT	CC	CC	CC	TT	TT	CC	CC	TT	CC	TT	TT	CC	CC	CC	CC	CC	TT	CC	TT	CC	TT	TT	TT	---	CC	CC	CC	CC	CC	CC	CC	CC	---	TT	CC	CC	TT	CC	TT	TT	CC	CC	CC	TT	TT
AX-94736889	GG	CC	GG	CC	GG	CC	CC	GG	GG	CC	CC	GG	GG	GG	GG	CC	CC	CC	CC	GG	GG	GG	GG	CC	CC	CC	CC	CC	CC	GG	GG	GG	CC	CC	CC	GG	---	CC	CC	GG	CC	GG	GG	GG	GG	GG	GG	GG	GG
AX-94743285	TT	---	TT	---	---	---	---	---	---	---	TT	---	TT	TT	---	---	---	TT	TT	TT	---	---	TT	TT	---	---	---	TT	TT	TT	TT	TT	---	TT	TT	TT	TT	---	TT	TT	---	TT	---	---	TT	---	---	---	---
AX-94750913	CC	---	CC	CC	CC	---	---	---	CC	---	CC	CC	CC	CC	---	CC	CC	CC	CC	CC	---	CC	CC	---	CC	CC	---	---	---	---	---	---	---	---	CC	---	---	---	---	---	CC	CC	CC	CC	---	---	---	CC	---
AX-94755145	GG	---	GG	---	GG	---	---	GG	---	GG	GG	---	GG	GG	GG	GG	GG	---	---	GG	GG	GG	---	GG	---	GG	GG	---	GG	---	---	---	---	GG	---	---	---	---	---	---	GG	GG	GG	GG	GG	---	---	GG	---
AX-94764187	CC	TT	CC	TT	CC	CC	CC	CC	TT	TT	TT	TT	TT	TT	CC	TT	TT	CC	CC	CC	CC	CC	TT	TT	TT	TT	CC	CC	TT	CC	TT	CC	TT	TT	CC	TT	---	TT	TT	CC	CC	CC	TT	TT	CC	TT	---	TT	CC
AX-94765313	TT	---	TT	---	TT	---	---	TT	---	TT	TT	---	TT	TT	TT	TT	TT	---	---	TT	TT	TT	---	TT	---	---	TT	---	TT	---	---	---	---	TT	---	---	---	---	---	---	TT	TT	TT	TT	TT	---	---	TT	---
AX-94766379	CC	---	CC	---	CC	CC	CC	---	---	CC	CC	CC	CC	CC	---	CC	CC	---	---	CC	---	CC	CC	CC	---	CC	---	CC	CC	---	CC	---	CC	---	---	---	CC	---	---	---	---	CC	CC	CC	CC	---	---	CC	CC
AX-94773579	CC	TT	CC	TT	CC	CC	CC	TT	TT	CC	CC	CC	CC	CC	TT	CC	CC	TT	TT	CC	TT	CC	CC	CC	TT	---	TT	CC	CC	TT	TT	TT	TT	TT	TT	TT	CC	TT	TT	TT	CC	CC	CC	CC	CC	TT	TT	CC	CC
AX-94779177	AA	CC	AA	AA	AA	CC	CC	CC	CC	AA	CC	CC	CC	AA	CC	AA	AA	AA	AA	AA	CC	AA	CC	CC	AA	---	CC	AA	CC	CC	CC	CC	CC	CC	AA	AA	CC	CC	AA	CC	AA	AA	CC	CC	AA	AA	AA	AA	CC
AX-94780004	CC	---	CC	TT	CC	CC	CC	CC	---	---	---	---	---	---	CC	TT	TT	CC	CC	CC	CC	CC	---	---	---	TT	CC	CC	TT	CC	---	CC	TT	---	CC	---	---	TT	---	CC	CC	CC	---	---	CC	---	---	---	CC
AX-94783959	GG	---	GG	---	---	---	---	GG	GG	---	---	GG	---	---	GG	GG	GG	---	---	GG	GG	GG	---	GG	---	GG	---	---	GG	GG	---	---	GG	GG	---	---	GG	---	GG	---	GG	GG	---	---	GG	---	---	GG	---
AX-94784430	AA	GG	AA	GG	AA	AA	AA	AA	GG	GG	GG	GG	GG	GG	AA	GG	GG	AA	AA	AA	AA	AA	GG	GG	GG	GG	AA	AA	GG	AA	GG	AA	GG	GG	AA	GG	---	GG	GG	AA	AA	AA	GG	GG	AA	GG	GG	GG	AA
AX-94787485	GG	CC	GG	CC	GG	CC	CC	CC	CC	GG	GG	GG	GG	GG	CC	GG	GG	CC	CC	GG	CC	GG	GG	GG	CC	GG	CC	GG	GG	GG	CC	CC	CC	GG	CC	CC	GG	CC	CC	CC	GG	GG	GG	GG	GG	CC	CC	GG	GG
AX-94792397	GG	---	GG	---	GG	---	---	---	---	GG	GG	---	GG	GG	---	GG	GG	---	---	GG	---	GG	GG	GG	---	GG	---	GG	GG	---	---	---	---	---	---	---	---	---	---	---	---	GG	GG	GG	GG	---	---	GG	---
AX-94792543	TT	---	TT	---	---	TT	TT	TT	---	---	TT	TT	---	TT	TT	TT	---	TT	TT	TT	TT	TT	---	---	---	TT	---	---	---	---	---	---	TT	TT	TT	---	TT	---	TT	---	TT	TT	TT	TT	TT	TT	TT	---	TT
AX-94792989	GG	---	GG	---	GG	GG	GG	GG	GG	---	---	---	---	GG	GG	---	---	GG	GG	GG	GG	---	---	---	---	---	GG	GG	---	GG	GG	GG	GG	GG	GG	---	---	---	---	GG	GG	GG	---	---	GG	GG	GG	GG	GG
AX-94801022	GG	AA	GG	AA	GG	GG	GG	GG	AA	AA	AA	GG	---	AA	GG	GG	GG	GG	GG	GG	GG	AA	GG	AA	AA	AA	GG	AA	AA	AA	AA	AA	AA	AA	GG	AA	AA	AA	GG	AA	AA	---	AA	AA	GG	GG	GG	AA	GG
AX-94804093	---	GG	---	GG	---	---	---	---	GG	GG	GG	GG	GG	GG	---	GG	GG	---	---	---	---	---	GG	GG	GG	GG	---	---	GG	---	GG	---	GG	GG	---	GG	GG	GG	GG	---	---	---	GG	GG	---	GG	GG	GG	---
AX-94807485	GG	---	GG	---	---	GG	GG	---	GG	GG	GG	GG	---	GG	---	---	---	---	---	GG	---	GG	---	GG	---	---	---	GG	GG	GG	---	---	---	---	---	---	GG	---	GG	---	---	GG	GG	GG	GG	---	---	GG	GG
AX-94808037	TT	---	TT	---	TT	TT	TT	---	---	TT	TT	---	TT	---	---	TT	TT	TT	TT	TT	---	TT	---	TT	---	---	---	TT	TT	TT	TT	TT	TT	TT	TT	TT	TT	---	TT	TT	---	TT	---	---	TT	TT	TT	---	---
AX-94814305	---	TT	---	TT	---	---	---	---	TT	TT	TT	TT	TT	TT	---	TT	TT	---	---	---	---	---	TT	TT	TT	TT	---	---	TT	---	TT	---	TT	TT	---	TT	---	TT	TT	---	TT	---	TT	TT	---	TT	TT	TT	---
AX-94816080	TT	CC	---	CC	TT	TT	TT	TT	CC	CC	CC	CC	CC	CC	TT	CC	CC	TT	TT	TT	TT	TT	CC	CC	CC	CC	TT	TT	CC	TT	CC	TT	CC	CC	TT	CC	---	CC	CC	TT	TT	TT	CC	CC	TT	CC	CC	CC	TT
AX-94820926	TT	---	TT	TT	TT	---	---	TT	TT	---	TT	TT	TT	TT	TT	TT	TT	TT	TT	TT	TT	---	TT	---	TT	TT	TT	---	---	---	---	TT	---	---	TT	TT	---	---	TT	TT	---	TT	TT	TT	---	---	TT	---	---
AX-94823535	---	CC	---	CC	CC	CC	CC	CC	CC	---	---	CC	---	---	CC	CC	CC	---	---	---	CC	---	---	---	CC	CC	CC	---	CC	---	---	---	CC	---	---	---	---	CC	---	---	---	---	CC	CC	---	CC	CC	CC	CC
AX-94824543	---	CC	---	CC	---	CC	CC	---	CC	---	AA	CC	---	---	---	---	---	CC	CC	---	---	---	CC	---	CC	---	---	CC	---	CC	CC	CC	CC	CC	CC	CC	---	CC	CC	CC	CC	---	---	---	---	CC	CC	---	CC
AX-94836925	TT	CC	TT	CC	TT	CC	CC	CC	CC	TT	CC	CC	TT	TT	CC	TT	TT	CC	CC	TT	CC	TT	TT	TT	---	TT	CC	TT	TT	CC	CC	CC	TT	CC	CC	CC	TT	CC	CC	CC	TT	TT	TT	TT	TT	CC	CC	TT	CC
AX-94842402	CC	AA	CC	AA	AA	CC	CC	CC	AA	CC	CC	CC	AA	CC	CC	AA	AA	CC	CC	CC	CC	CC	AA	CC	AA	AA	AA	CC	CC	AA	AA	AA	AA	AA	CC	AA	AA	AA	CC	AA	CC	CC	CC	CC	CC	---	AA	CC	CC
AX-94844376	CC	TT	CC	CC	CC	TT	TT	TT	TT	CC	TT	CC	TT	CC	TT	CC	CC	CC	CC	CC	TT	CC	TT	TT	CC	TT	TT	CC	TT	TT	TT	TT	TT	TT	CC	CC	TT	TT	---	TT	CC	---	TT	TT	CC	CC	CC	CC	CC
AX-94845205	GG	---	GG	---	---	GG	GG	GG	---	GG	GG	GG	---	GG	GG	---	---	GG	GG	GG	GG	GG	---	---	---	GG	---	GG	---	---	---	---	GG	GG	GG	---	---	---	GG	---	GG	GG	GG	GG	GG	---	---	---	GG
AX-94847350	GG	---	GG	---	GG	GG	GG	GG	---	---	---	---	---	---	GG	---	---	GG	GG	GG	GG	GG	---	---	---	---	GG	GG	---	GG	---	GG	---	---	GG	---	---	---	---	GG	GG	GG	---	---	GG	---	---	---	GG
AX-94848494	---	TT	---	TT	---	---	---	---	---	TT	---	TT	---	---	---	---	---	---	---	---	---	TT	---	TT	TT	---	---	TT	TT	TT	TT	---	TT	---	---	---	TT	TT	---	---	TT	---	---	---	TT	---	---	TT	TT
AX-94849523	---	TT	---	TT	---	TT	TT	---	TT	---	---	TT	---	---	---	---	---	TT	TT	---	---	---	TT	---	TT	---	---	TT	---	TT	TT	TT	TT	TT	TT	TT	---	TT	TT	TT	---	---	---	---	---	TT	TT	---	TT
AX-94850234	CC	TT	CC	TT	CC	CC	CC	CC	TT	TT	TT	TT	TT	TT	CC	TT	TT	CC	CC	CC	CC	CC	TT	TT	TT	TT	CC	CC	TT	CC	TT	CC	TT	TT	CC	TT	---	TT	TT	CC	CC	CC	TT	TT	CC	TT	TT	TT	CC
AX-94850795	CC	---	CC	---	CC	CC	CC	---	---	CC	CC	---	CC	---	---	CC	CC	CC	CC	CC	---	CC	---	---	---	---	---	CC	CC	CC	CC	CC	CC	CC	CC	CC	CC	---	CC	CC	---	CC	---	---	CC	CC	CC	---	---
AX-94853933	---	CC	---	CC	CC	CC	CC	CC	CC	---	---	CC	---	---	CC	CC	CC	---	---	---	CC	---	---	---	CC	CC	CC	---	---	---	---	---	CC	---	---	---	CC	CC	---	---	CC	---	---	---	---	CC	CC	CC	CC
AX-94857378	---	TT	---	TT	---	TT	TT	---	TT	---	---	TT	---	---	---	---	---	TT	TT	---	---	---	TT	---	TT	---	---	TT	---	TT	TT	TT	TT	TT	TT	TT	---	TT	TT	TT	TT	---	---	---	---	TT	TT	---	TT
AX-94857460	AA	GG	AA	GG	AA	AA	AA	GG	GG	AA	---	GG	AA	GG	GG	AA	AA	AA	AA	AA	GG	GG	GG	GG	GG	GG	GG	AA	AA	AA	AA	AA	AA	AA	AA	AA	AA	GG	AA	AA	GG	AA	GG	GG	AA	AA	AA	GG	GG
AX-94860863	AA	GG	AA	GG	AA	AA	AA	AA	GG	GG	GG	GG	GG	GG	AA	GG	GG	AA	AA	AA	AA	AA	GG	GG	GG	GG	AA	AA	GG	AA	GG	AA	GG	GG	AA	GG	---	GG	GG	AA	AA	AA	GG	GG	AA	GG	GG	GG	AA
AX-94882172	---	TT	---	TT	---	---	---	TT	TT	---	---	---	---	---	TT	---	---	TT	TT	---	TT	---	---	---	TT	---	TT	---	---	TT	---	TT	---	TT	TT	TT	---	TT	TT	TT	TT	---	---	---	---	TT	TT	---	---
AX-94883568	---	CC	---	CC	---	CC	CC	---	CC	---	---	CC	---	---	---	---	---	CC	CC	---	---	---	CC	---	CC	---	---	CC	---	CC	---	CC	---	---	CC	CC	---	CC	CC	CC	---	---	---	---	---	CC	CC	---	CC
AX-94884057	---	TT	---	---	---	TT	TT	TT	TT	---	---	TT	TT	---	TT	---	---	---	---	---	TT	CC	TT	TT	---	TT	TT	---	TT	TT	TT	TT	TT	TT	---	---	TT	TT	---	TT	TT	---	---	---	---	---	---	---	TT
AX-94889714	GG	CC	GG	GG	GG	CC	CC	GG	CC	GG	GG	CC	CC	CC	GG	CC	CC	---	GG	GG	GG	GG	GG	CC	---	---	CC	GG	GG	CC	CC	CC	CC	GG	GG	GG	GG	CC	GG	CC	---	GG	GG	GG	GG	GG	GG	---	CC
AX-94894141	CC	---	CC	---	CC	CC	CC	---	---	CC	CC	---	CC	---	---	CC	CC	CC	CC	CC	---	CC	---	CC	---	---	---	CC	CC	CC	CC	CC	CC	CC	CC	CC	CC	---	CC	CC	---	CC	---	---	CC	CC	CC	---	---
AX-94912455	CC	---	CC	---	CC	CC	CC	---	---	CC	CC	---	---	---	---	CC	CC	CC	CC	CC	---	CC	---	CC	---	---	---	CC	CC	CC	CC	CC	CC	CC	CC	CC	CC	---	CC	CC	---	CC	---	---	CC	CC	CC	---	---
AX-94918097	---	TT	---	TT	TT	---	---	TT	---	---	TT	TT	---	TT	TT	TT	TT	---	---	---	TT	---	---	---	TT	TT	TT	---	---	---	---	---	TT	---	---	---	---	TT	---	---	TT	---	TT	TT	---	---	---	TT	TT
AX-94933613	---	GG	---	GG	---	GG	GG	GG	GG	---	GG	GG	---	---	GG	---	---	GG	GG	---	GG	---	---	---	---	---	GG	---	---	GG	GG	GG	---	GG	GG	GG	---	GG	GG	GG	---	---	---	---	---	GG	GG	---	---
AX-94934815	GG	---	GG	---	GG	GG	GG	---	---	GG	GG	---	GG	---	---	GG	GG	GG	GG	GG	---	GG	---	GG	---	---	---	GG	GG	GG	GG	GG	GG	---	GG	GG	---	---	GG	GG	GG	GG	GG	GG	GG	GG	GG	---	---
AX-94936904	CC	TT	CC	TT	CC	CC	CC	TT	TT	CC	CC	TT	CC	CC	TT	CC	CC	TT	TT	CC	TT	CC	CC	CC	TT	---	TT	CC	CC	CC	CC	TT	TT	CC	TT	TT	CC	TT	TT	TT	TT	CC	CC	CC	CC	TT	TT	CC	CC
AX-94938202	AA	---	AA	---	AA	AA	---	---	---	AA	AA	---	AA	AA	---	AA	AA	---	---	AA	---	AA	AA	AA	---	AA	AA	AA	AA	---	AA	---	---	GG	AA	AA	---	---	---	---	---	AA	AA	AA	AA	---	---	AA	---
AX-94942882	CC	TT	CC	TT	CC	CC	CC	TT	TT	CC	CC	CC	CC	CC	TT	CC	CC	TT	TT	CC	TT	CC	CC	CC	TT	---	TT	CC	CC	TT	CC	TT	CC	TT	TT	TT	---	TT	TT	TT	TT	---	CC	CC	CC	TT	TT	CC	CC
AX-94947537	TT	---	TT	---	---	---	---	---	---	TT	---	TT	TT	TT	---	TT	TT	TT	TT	TT	---	TT	---	TT	---	---	TT	---	---	---	TT	---	TT	---	TT	---	---	---	---	---	TT	TT	TT	TT	---	---	---	TT	TT
AX-94948393	---	CC	---	CC	---	---	---	---	CC	CC	CC	CC	CC	CC	---	CC	CC	---	---	---	---	---	CC	CC	CC	CC	---	---	CC	---	---	---	CC	CC	---	CC	---	CC	CC	---	---	---	CC	CC	---	CC	CC	CC	---
AX-94948921	AA	---	AA	---	AA	---	---	AA	---	AA	AA	---	AA	AA	AA	AA	AA	---	---	AA	AA	AA	---	AA	---	AA	AA	---	AA	---	---	---	---	AA	---	---	AA	---	---	---	AA	AA	AA	AA	AA	---	---	AA	---
AX-94950070	CC	---	CC	---	CC	---	---	CC	---	CC	CC	---	CC	CC	CC	CC	CC	---	---	CC	CC	CC	---	CC	---	CC	CC	---	CC	---	---	---	---	CC	---	---	CC	---	---	---	---	CC	CC	CC	CC	---	---	CC	---
AX-94956416	CC	---	CC	---	CC	CC	CC	CC	GG	---	---	---	---	---	CC	GG	---	CC	CC	CC	CC	CC	---	---	---	---	CC	CC	---	CC	---	CC	GG	---	CC	---	---	---	---	CC	CC	CC	---	---	CC	---	---	---	CC
AX-94959521	---	AA	---	AA	---	AA	AA	---	AA	---	---	AA	---	---	---	---	---	AA	AA	---	---	---	AA	---	AA	---	---	AA	---	AA	AA	AA	AA	AA	AA	AA	AA	AA	AA	AA	---	---	---	---	---	AA	AA	---	AA
AX-94959646	GG	---	GG	---	---	---	---	GG	---	GG	GG	---	GG	GG	GG	---	---	---	---	GG	GG	---	---	---	---	GG	---	---	---	GG	GG	GG	TT	GG	---	---	---	---	GG	GG	TT	GG	GG	GG	GG	GG	GG	---	---
AX-94980701	CC	TT	CC	TT	TT	CC	CC	TT	TT	CC	CC	TT	TT	TT	TT	CC	CC	TT	TT	CC	TT	CC	TT	CC	TT	TT	TT	TT	CC	CC	CC	CC	TT	TT	TT	TT	CC	TT	TT	CC	TT	CC	CC	CC	TT	CC	CC	CC	TT
AX-94983022	CC	TT	CC	TT	TT	TT	TT	CC	TT	TT	TT	TT	TT	CC	CC	TT	TT	CC	CC	CC	CC	CC	TT	TT	TT	TT	TT	CC	TT	CC	TT	CC	TT	TT	CC	TT	TT	TT	TT	CC	CC	CC	TT	TT	CC	CC	CC	TT	CC
AX-94989010	---	GG	---	---	---	GG	GG	GG	GG	---	GG	GG	GG	---	GG	---	---	---	---	---	GG	---	GG	GG	---	GG	GG	---	GG	GG	GG	GG	---	GG	---	---	GG	GG	---	GG	---	---	GG	GG	---	---	---	---	GG
AX-94989980	---	AA	---	---	---	AA	AA	AA	AA	---	---	AA	AA	---	AA	---	---	---	---	---	AA	---	AA	AA	---	AA	AA	---	AA	AA	AA	AA	AA	AA	---	---	AA	AA	---	AA	AA	---	---	---	---	---	---	---	AA
AX-94994885	---	CC	---	CC	---	---	---	CC	CC	---	---	---	---	---	CC	---	---	CC	CC	---	CC	---	---	---	---	---	CC	---	---	CC	CC	CC	CC	CC	CC	CC	---	CC	CC	CC	---	---	---	---	---	CC	CC	---	---
AX-95003644	AA	GG	AA	GG	GG	AA	AA	AA	GG	AA	AA	AA	GG	AA	AA	GG	GG	AA	AA	AA	AA	AA	GG	GG	GG	AA	GG	AA	GG	GG	GG	GG	AA	AA	AA	GG	AA	GG	AA	GG	AA	AA	AA	AA	AA	GG	GG	GG	AA
AX-95005889	TT	CC	TT	TT	TT	TT	TT	TT	CC	TT	TT	TT	TT	TT	TT	CC	CC	CC	CC	TT	TT	TT	CC	TT	TT	---	CC	TT	TT	CC	CC	CC	TT	TT	CC	CC	TT	CC	TT	CC	TT	TT	TT	TT	TT	CC	CC	CC	CC
AX-95015901	GG	AA	GG	AA	GG	AA	AA	GG	AA	GG	GG	AA	GG	GG	GG	GG	GG	AA	AA	GG	GG	GG	AA	GG	AA	GG	GG	AA	GG	AA	AA	AA	AA	GG	AA	AA	---	AA	AA	AA	AA	GG	GG	GG	GG	AA	AA	GG	AA
AX-95018043	---	AA	---	---	---	AA	AA	AA	AA	---	AA	AA	AA	---	AA	---	---	---	---	---	AA	---	AA	AA	---	AA	AA	---	AA	AA	AA	AA	AA	AA	---	---	AA	AA	---	AA	AA	---	AA	AA	---	---	---	---	AA
AX-95019864	TT	CC	TT	CC	TT	TT	TT	CC	CC	TT	TT	CC	TT	CC	CC	TT	TT	TT	TT	TT	CC	CC	TT	CC	CC	TT	TT	TT	CC	TT	TT	CC	CC	TT	TT	TT	---	CC	TT	CC	CC	TT	TT	TT	TT	TT	TT	CC	---
AX-95070747	TT	---	TT	---	TT	TT	TT	---	---	TT	TT	---	TT	---	---	TT	TT	TT	TT	TT	---	TT	---	TT	---	---	---	TT	TT	TT	TT	TT	TT	TT	TT	TT	TT	---	TT	TT	---	TT	---	---	TT	TT	TT	---	---
AX-95088904	TT	CC	TT	CC	TT	TT	TT	CC	CC	TT	TT	TT	TT	TT	CC	TT	TT	CC	CC	TT	CC	TT	TT	TT	CC	---	CC	TT	TT	CC	CC	CC	CC	CC	CC	CC	TT	CC	TT	CC	TT	TT	TT	TT	TT	CC	CC	TT	TT
AX-95089991	CC	GG	CC	GG	CC	CC	CC	GG	GG	CC	CC	GG	CC	GG	GG	CC	CC	CC	CC	CC	GG	CC	GG	CC	GG	GG	GG	CC	CC	CC	CC	CC	CC	CC	CC	CC	CC	GG	CC	CC	GG	CC	GG	GG	CC	CC	CC	GG	GG
AX-95092940	CC	---	CC	---	CC	CC	---	CC	---	---	---	---	---	---	CC	---	---	CC	CC	CC	CC	CC	---	---	---	---	---	CC	---	CC	---	CC	---	---	CC	---	---	---	---	CC	CC	CC	---	---	CC	---	---	---	CC
AX-95092951	TT	---	TT	---	TT	TT	TT	---	TT	---	TT	TT	TT	TT	---	TT	TT	TT	TT	TT	---	TT	TT	---	---	TT	---	---	---	---	---	---	---	---	TT	---	---	---	---	---	---	TT	TT	TT	---	---	---	TT	---
AX-95098124	AA	---	AA	---	AA	AA	AA	---	---	AA	---	AA	AA	AA	---	AA	AA	---	---	AA	---	AA	AA	AA	---	AA	---	AA	AA	---	AA	---	AA	---	---	---	---	---	---	---	---	AA	AA	AA	AA	---	---	AA	AA
AX-95103231	CC	TT	CC	TT	TT	TT	TT	TT	TT	TT	CC	TT	TT	TT	TT	TT	TT	CC	CC	CC	TT	CC	CC	CC	TT	TT	TT	TT	CC	CC	CC	CC	CC	CC	CC	CC	---	TT	CC	CC	CC	CC	CC	CC	CC	TT	TT	TT	TT
AX-95109752	---	TT	---	TT	---	---	---	TT	TT	---	---	---	---	---	TT	---	---	TT	TT	---	TT	---	---	---	TT	---	TT	---	---	TT	---	TT	---	TT	TT	TT	TT	TT	TT	TT	TT	---	---	---	---	TT	TT	---	---
AX-95116475	TT	---	TT	---	TT	---	---	---	---	TT	TT	---	TT	TT	---	TT	TT	---	---	TT	---	TT	TT	TT	---	TT	---	TT	TT	---	---	---	---	---	---	---	TT	---	---	---	---	TT	TT	TT	TT	---	---	TT	---
AX-95121230	GG	---	GG	---	GG	---	---	GG	---	GG	GG	---	GG	GG	GG	GG	GG	---	---	GG	GG	GG	---	GG	---	GG	GG	---	GG	---	---	---	---	GG	---	---	---	---	---	---	GG	GG	GG	GG	GG	---	---	GG	---
AX-95125039	---	GG	---	GG	---	---	---	---	GG	GG	GG	GG	GG	GG	---	GG	GG	---	---	---	---	---	GG	GG	GG	GG	---	---	GG	---	GG	---	GG	GG	---	GG	---	GG	GG	---	GG	---	GG	GG	---	GG	GG	GG	---
AX-95131752	---	GG	---	GG	GG	---	---	---	GG	GG	---	---	GG	---	---	GG	GG	---	---	---	---	---	GG	---	GG	---	GG	---	---	GG	---	GG	GG	---	---	GG	GG	GG	---	GG	GG	---	---	---	---	GG	GG	GG	---
AX-95135184	TT	CC	TT	CC	TT	TT	TT	CC	CC	TT	TT	CC	TT	TT	CC	TT	TT	CC	CC	TT	CC	TT	TT	TT	CC	---	CC	TT	TT	TT	TT	CC	CC	TT	CC	CC	TT	CC	CC	CC	TT	TT	TT	TT	TT	CC	CC	TT	TT
AX-95138006	---	TT	---	---	---	---	---	---	---	TT	TT	TT	---	TT	---	TT	TT	TT	TT	---	---	---	TT	---	---	TT	TT	TT	---	---	---	TT	---	---	TT	TT	---	TT	TT	TT	---	---	TT	TT	TT	---	---	---	TT
AX-95142099	TT	---	TT	---	---	---	---	---	---	---	TT	---	---	TT	---	---	---	TT	TT	TT	---	TT	TT	TT	---	---	---	---	TT	TT	TT	TT	TT	---	TT	TT	TT	---	TT	TT	TT	TT	TT	TT	TT	---	---	---	---
AX-95142803	---	TT	---	TT	---	TT	TT	---	TT	TT	TT	TT	TT	---	---	TT	TT	---	---	---	---	---	TT	TT	TT	TT	TT	---	TT	---	TT	---	TT	CC	---	TT	TT	TT	TT	---	---	---	TT	TT	---	---	---	TT	---
AX-95143232	GG	---	GG	---	GG	GG	GG	---	---	GG	GG	---	GG	---	---	GG	GG	GG	GG	GG	---	GG	---	GG	---	---	---	GG	GG	GG	---	GG	---	GG	GG	GG	GG	---	GG	GG	AA	GG	---	---	GG	GG	GG	---	---
AX-95149001	TT	---	TT	---	TT	TT	TT	---	---	TT	TT	---	---	---	---	TT	---	TT	TT	TT	---	TT	---	TT	---	---	---	TT	TT	TT	TT	TT	TT	TT	TT	TT	---	---	TT	TT	---	TT	---	---	TT	TT	TT	---	---
AX-95154357	---	GG	---	GG	---	GG	GG	GG	GG	---	---	GG	---	---	GG	---	---	GG	GG	---	GG	---	---	---	GG	---	GG	---	---	GG	GG	GG	GG	AA	GG	GG	GG	GG	GG	GG	---	---	---	---	---	GG	GG	---	---
AX-95168570	---	GG	---	GG	---	---	---	---	GG	GG	GG	GG	GG	GG	---	GG	GG	---	---	---	---	---	GG	GG	---	GG	---	---	GG	---	---	---	GG	GG	---	GG	GG	GG	GG	---	---	---	GG	GG	---	GG	GG	GG	---
AX-95174829	AA	GG	AA	GG	AA	AA	AA	GG	GG	AA	AA	GG	AA	GG	GG	AA	AA	AA	AA	AA	GG	AA	GG	AA	GG	GG	GG	AA	AA	AA	AA	AA	AA	AA	AA	AA	---	GG	AA	AA	GG	AA	GG	GG	AA	AA	AA	GG	GG
AX-95183899	GG	AA	GG	AA	GG	GG	GG	GG	AA	AA	AA	AA	AA	AA	GG	AA	AA	GG	GG	GG	GG	GG	AA	AA	AA	AA	GG	GG	AA	GG	AA	GG	AA	AA	GG	AA	---	AA	AA	GG	GG	GG	AA	AA	GG	AA	AA	AA	GG
AX-95195619	---	AA	---	AA	---	---	---	---	AA	AA	AA	AA	AA	AA	---	AA	AA	---	---	---	---	---	AA	AA	AA	AA	---	---	AA	---	AA	---	AA	AA	---	AA	---	AA	AA	---	---	---	AA	AA	---	AA	AA	AA	---
AX-95196632	AA	GG	---	GG	AA	AA	AA	GG	GG	AA	---	GG	AA	GG	GG	AA	AA	AA	AA	AA	GG	AA	GG	AA	GG	GG	GG	AA	AA	AA	AA	AA	AA	AA	AA	AA	---	GG	AA	AA	GG	---	GG	GG	AA	AA	AA	GG	GG
AX-95204240	AA	GG	AA	GG	GG	GG	GG	GG	GG	GG	AA	GG	GG	AA	GG	GG	GG	AA	AA	AA	GG	AA	AA	AA	GG	GG	GG	GG	AA	AA	AA	AA	GG	---	AA	AA	---	GG	AA	AA	AA	---	AA	AA	AA	GG	GG	GG	GG
AX-95205428	---	CC	---	CC	---	CC	CC	CC	CC	---	CC	CC	---	---	CC	---	---	CC	CC	---	---	---	---	---	CC	---	CC	---	---	CC	---	CC	---	CC	CC	CC	---	CC	CC	CC	---	---	---	---	---	CC	CC	---	CC
AX-95211246	---	TT	---	TT	---	---	---	TT	TT	---	---	TT	---	TT	TT	---	---	---	---	---	TT	---	TT	---	TT	TT	TT	---	---	---	---	---	---	TT	---	---	---	TT	---	---	TT	---	TT	TT	---	---	---	TT	TT
AX-95213449	TT	---	TT	---	TT	TT	TT	---	TT	TT	---	TT	TT	TT	---	TT	TT	---	---	TT	---	TT	---	TT	---	TT	---	TT	TT	---	---	---	---	---	---	---	TT	---	TT	---	---	TT	TT	TT	TT	---	---	TT	TT
AX-95226481	---	TT	---	TT	---	---	---	TT	---	---	---	---	---	---	TT	---	---	TT	TT	---	TT	---	TT	---	TT	---	TT	---	---	TT	TT	TT	TT	TT	TT	TT	---	TT	---	TT	TT	---	---	---	---	TT	TT	---	---
AX-95228444	AA	GG	AA	GG	AA	AA	AA	GG	GG	AA	AA	GG	AA	GG	GG	AA	AA	AA	AA	AA	GG	---	GG	AA	GG	GG	GG	AA	AA	AA	AA	AA	AA	AA	AA	AA	AA	GG	AA	AA	GG	AA	GG	GG	AA	AA	AA	GG	GG
AX-95229728	---	AA	---	AA	---	AA	AA	AA	AA	AA	AA	---	---	---	AA	---	---	---	---	---	AA	---	---	AA	AA	AA	---	AA	AA	AA	AA	---	AA	AA	---	AA	AA	AA	AA	---	---	---	AA	AA	---	AA	AA	AA	---
AX-95231531	---	GG	---	GG	GG	GG	GG	GG	GG	---	---	GG	---	---	GG	GG	GG	---	---	---	GG	---	---	---	GG	GG	GG	---	---	---	---	---	GG	---	---	---	---	GG	---	---	GG	---	---	---	---	GG	GG	GG	GG
AX-95240646	GG	---	GG	---	---	---	---	---	GG	---	GG	---	---	---	---	---	---	GG	GG	GG	---	GG	GG	GG	---	---	---	GG	GG	GG	GG	GG	---	CC	GG	GG	---	---	GG	GG	GG	GG	---	---	GG	GG	GG	---	---
AX-95242359	---	CC	---	CC	CC	CC	CC	CC	CC	---	CC	---	---	---	CC	---	---	---	---	---	---	---	CC	---	CC	---	---	CC	CC	CC	CC	CC	---	CC	---	CC	CC	CC	CC	CC	---	---	---	---	CC	CC	CC	---	---
AX-95245928	AA	GG	AA	AA	GG	GG	GG	GG	GG	GG	AA	AA	AA	AA	GG	GG	GG	AA	AA	AA	GG	GG	AA	AA	AA	GG	GG	GG	AA	AA	AA	AA	GG	AA	AA	AA	AA	GG	AA	AA	GG	AA	AA	AA	GG	GG	GG	AA	GG
AX-95247247	GG	TT	GG	TT	GG	GG	GG	TT	GG	GG	GG	GG	GG	GG	TT	GG	GG	TT	TT	GG	TT	GG	GG	GG	TT	GG	TT	GG	GG	TT	TT	TT	TT	TT	TT	TT	GG	TT	GG	TT	GG	GG	GG	GG	GG	TT	TT	GG	GG
AX-95247841	AA	GG	---	GG	AA	AA	AA	AA	GG	GG	GG	GG	GG	GG	AA	GG	GG	AA	AA	AA	AA	AA	GG	GG	GG	GG	AA	AA	GG	AA	GG	AA	GG	GG	AA	GG	GG	GG	GG	AA	---	AA	GG	GG	AA	GG	GG	GG	AA
AX-95248411	---	AA	---	AA	---	---	---	---	AA	AA	AA	AA	AA	AA	---	AA	AA	---	---	---	---	---	AA	AA	AA	AA	---	---	AA	---	AA	---	AA	AA	---	AA	AA	AA	AA	---	AA	---	AA	AA	---	AA	AA	AA	---
AX-95249702	---	GG	---	GG	---	GG	GG	---	GG	---	---	GG	---	---	---	---	---	GG	GG	---	---	---	GG	---	GG	---	---	GG	---	GG	GG	GG	GG	---	GG	GG	---	GG	GG	GG	GG	---	---	---	---	GG	GG	---	GG
AX-95255763	AA	GG	---	GG	AA	AA	AA	AA	---	GG	GG	GG	GG	GG	AA	GG	GG	AA	AA	AA	---	---	GG	GG	GG	GG	AA	AA	GG	AA	GG	AA	GG	GG	AA	GG	---	---	GG	AA	AA	---	GG	GG	AA	GG	GG	GG	AA
AX-95257896	GG	AA	GG	GG	AA	GG	GG	GG	AA	GG	GG	GG	GG	GG	GG	AA	AA	AA	AA	GG	GG	AA	AA	GG	GG	AA	AA	GG	GG	AA	AA	AA	GG	GG	AA	AA	GG	AA	GG	AA	AA	GG	GG	GG	GG	AA	AA	AA	AA
AX-94381520	CC	TT	CC	CC	TT	TT	TT	CC	CC	CC	CC	CC	CC	TT	CC	TT	TT	TT	TT	CC	CC	TT	TT	TT	CC	TT	TT	TT	TT	TT	TT	TT	TT	TT	TT	TT	TT	TT	TT	TT	CC	CC	TT	TT	CC	TT	TT	CC	CC
AX-94383877	CC	TT	CC	CC	CC	CC	CC	CC	CC	CC	TT	CC	---	TT	CC	TT	TT	TT	TT	CC	CC	CC	TT	TT	---	TT	TT	TT	TT	TT	TT	TT	TT	---	TT	CC	TT	TT	TT	TT	CC	CC	CC	CC	TT	TT	TT	TT	CC
AX-94389504	AA	TT	AA	AA	TT	TT	TT	AA	AA	AA	AA	AA	AA	TT	AA	TT	TT	AA	AA	AA	AA	AA	TT	TT	AA	TT	TT	AA	TT	TT	TT	TT	TT	AA	AA	TT	TT	TT	AA	TT	AA	AA	AA	AA	AA	TT	TT	TT	AA
AX-94393045	GG	AA	GG	GG	AA	AA	AA	GG	AA	GG	GG	AA	GG	AA	GG	AA	AA	GG	GG	GG	GG	GG	AA	AA	GG	GG	AA	GG	AA	AA	AA	AA	AA	GG	GG	AA	---	AA	GG	AA	GG	GG	GG	GG	GG	AA	AA	AA	GG
AX-94394114	AA	---	AA	AA	---	---	---	AA	AA	AA	AA	AA	AA	---	AA	---	---	---	---	AA	AA	AA	---	---	AA	---	---	AA	---	---	---	---	---	---	---	---	---	---	AA	---	---	AA	AA	AA	AA	---	---	---	AA
AX-94394356	AA	---	AA	AA	AA	AA	AA	AA	AA	AA	AA	AA	AA	AA	AA	---	---	---	---	AA	AA	AA	---	---	AA	AA	---	---	---	---	---	---	---	AA	---	AA	---	---	---	---	AA	AA	AA	AA	---	---	---	---	AA
AX-94397589	---	AA	---	---	---	---	---	---	---	---	AA	---	---	---	GG	AA	AA	AA	AA	GG	---	GG	AA	AA	---	AA	AA	AA	AA	AA	AA	AA	AA	AA	AA	---	AA	AA	AA	AA	---	---	---	---	AA	AA	AA	---	---
AX-94400861	GG	CC	GG	GG	CC	CC	CC	GG	CC	GG	GG	CC	GG	CC	GG	CC	CC	GG	GG	GG	GG	GG	CC	CC	GG	GG	CC	GG	---	CC	CC	CC	CC	GG	GG	CC	---	CC	GG	CC	CC	GG	GG	GG	GG	CC	CC	CC	GG
AX-94401862	AA	GG	AA	AA	GG	GG	GG	AA	GG	GG	GG	GG	AA	GG	AA	GG	GG	AA	AA	AA	AA	AA	GG	AA	AA	AA	GG	AA	GG	GG	AA	GG	---	AA	AA	GG	---	GG	AA	GG	GG	AA	GG	GG	AA	GG	GG	GG	AA
AX-94405021	TT	CC	TT	TT	TT	TT	TT	TT	CC	CC	CC	TT	TT	CC	TT	CC	CC	TT	TT	TT	TT	TT	CC	TT	TT	TT	CC	TT	CC	CC	TT	CC	CC	TT	TT	CC	---	CC	TT	CC	TT	TT	CC	CC	TT	CC	CC	CC	TT
AX-94407346	GG	---	GG	GG	---	---	---	GG	---	---	---	---	GG	---	GG	---	---	GG	GG	GG	GG	GG	---	---	GG	GG	---	GG	---	---	---	---	---	GG	GG	---	---	---	GG	---	---	GG	---	---	GG	---	---	---	GG
AX-94413689	---	GG	---	---	---	GG	GG	GG	GG	---	GG	---	---	---	GG	GG	GG	GG	GG	---	GG	---	---	GG	---	---	---	GG	GG	GG	GG	GG	GG	---	GG	---	GG	GG	GG	GG	---	---	---	---	GG	---	---	---	---
AX-94416489	TT	---	TT	TT	---	---	---	TT	TT	TT	TT	TT	TT	---	TT	---	---	---	---	TT	TT	TT	---	---	TT	---	---	---	---	---	---	---	TT	TT	---	---	---	---	---	---	TT	TT	---	---	TT	---	---	TT	TT
AX-94416693	GG	CC	GG	GG	GG	CC	CC	CC	CC	GG	CC	GG	GG	GG	CC	CC	CC	CC	CC	GG	CC	GG	GG	CC	GG	GG	GG	CC	CC	CC	CC	CC	CC	GG	CC	GG	---	CC	CC	CC	GG	GG	GG	GG	CC	GG	GG	---	GG
AX-94421072	CC	AA	CC	CC	CC	AA	AA	AA	AA	CC	AA	CC	CC	CC	AA	AA	AA	AA	AA	CC	AA	CC	CC	AA	CC	CC	CC	AA	AA	AA	AA	AA	AA	CC	AA	CC	---	AA	AA	AA	CC	CC	CC	CC	AA	CC	CC	---	CC
AX-94429024	AA	TT	AA	AA	TT	TT	TT	AA	AA	AA	AA	AA	AA	TT	AA	TT	TT	TT	TT	AA	AA	AA	TT	TT	---	TT	TT	TT	TT	TT	TT	TT	AA	AA	TT	TT	TT	TT	AA	TT	AA	AA	TT	TT	AA	TT	TT	---	AA
AX-94433061	---	TT	---	TT	TT	TT	TT	TT	TT	TT	TT	---	TT	TT	TT	TT	TT	---	---	---	TT	---	TT	---	TT	---	---	---	---	---	TT	---	---	---	---	TT	---	TT	---	---	TT	---	TT	TT	TT	---	---	---	TT
AX-94434389	---	TT	---	---	TT	TT	TT	---	---	---	---	---	---	TT	---	TT	TT	TT	TT	---	---	---	TT	TT	---	TT	TT	TT	TT	TT	TT	TT	---	TT	TT	TT	TT	TT	TT	TT	TT	---	TT	TT	---	TT	TT	---	---
AX-94439666	TT	GG	TT	GG	GG	TT	TT	TT	GG	TT	GG	GG	TT	GG	TT	GG	GG	TT	TT	TT	TT	TT	TT	TT	GG	---	TT	TT	---	GG	TT	GG	TT	TT	TT	GG	---	GG	TT	GG	GG	TT	GG	GG	TT	TT	TT	GG	TT
AX-94443246	TT	CC	TT	TT	CC	CC	CC	TT	TT	TT	TT	TT	TT	CC	TT	CC	CC	TT	TT	TT	TT	TT	CC	CC	TT	---	CC	TT	CC	CC	CC	CC	CC	TT	TT	CC	CC	CC	TT	CC	TT	TT	TT	TT	TT	CC	CC	CC	TT
AX-94446053	---	AA	CC	---	AA	AA	AA	---	CC	---	CC	---	---	AA	CC	AA	AA	---	---	---	---	---	AA	AA	---	---	AA	---	AA	AA	AA	AA	AA	---	---	AA	AA	AA	---	AA	---	---	CC	CC	---	AA	AA	AA	---
AX-94449760	TT	GG	TT	TT	GG	GG	GG	TT	TT	TT	TT	TT	TT	GG	TT	GG	GG	GG	GG	TT	TT	TT	GG	GG	TT	---	GG	GG	GG	GG	GG	GG	GG	TT	GG	GG	GG	GG	TT	GG	TT	TT	TT	TT	TT	GG	GG	GG	TT
AX-94451379	---	CC	---	---	---	CC	CC	---	CC	---	---	---	---	---	---	CC	CC	CC	CC	---	---	CC	---	CC	---	---	---	CC	CC	CC	CC	CC	CC	---	CC	---	CC	CC	CC	CC	CC	---	---	---	CC	---	---	---	---
AX-94451685	CC	GG	CC	CC	CC	GG	GG	GG	GG	CC	GG	CC	CC	CC	GG	GG	GG	GG	GG	CC	GG	CC	CC	GG	CC	CC	CC	GG	GG	GG	GG	GG	GG	CC	GG	CC	GG	GG	GG	GG	CC	CC	CC	CC	GG	CC	CC	---	CC
AX-94452796	TT	GG	TT	TT	GG	GG	GG	TT	GG	GG	GG	GG	TT	GG	TT	GG	GG	TT	TT	TT	TT	TT	GG	TT	TT	TT	GG	TT	GG	GG	GG	GG	GG	TT	TT	GG	---	GG	TT	GG	GG	TT	GG	GG	TT	GG	GG	GG	TT
AX-94460524	AA	GG	AA	GG	GG	GG	GG	AA	AA	GG	AA	AA	GG	AA	AA	GG	GG	GG	GG	AA	AA	AA	AA	AA	GG	AA	AA	AA	AA	GG	GG	GG	GG	AA	GG	GG	---	GG	GG	GG	AA	AA	AA	AA	AA	AA	AA	AA	AA
AX-94461092	GG	AA	GG	GG	GG	AA	AA	AA	AA	GG	AA	GG	GG	GG	AA	AA	AA	AA	AA	GG	AA	GG	GG	AA	GG	GG	GG	AA	AA	AA	AA	AA	AA	AA	AA	GG	AA	AA	AA	AA	AA	GG	GG	GG	AA	GG	GG	---	GG
AX-94461370	TT	---	TT	TT	TT	---	---	TT	---	TT	---	TT	TT	TT	TT	---	---	---	---	TT	TT	TT	TT	---	TT	TT	TT	---	---	---	---	---	---	TT	---	TT	---	---	---	---	TT	TT	TT	TT	---	TT	TT	---	TT
AX-94462045	AA	TT	AA	AA	TT	TT	TT	AA	AA	AA	AA	AA	AA	TT	AA	TT	TT	TT	TT	AA	AA	AA	TT	TT	AA	---	TT	TT	TT	TT	TT	TT	TT	AA	TT	TT	TT	TT	AA	TT	AA	AA	AA	AA	AA	TT	TT	---	AA
AX-94464126	GG	---	GG	GG	---	GG	GG	GG	---	---	---	---	GG	---	GG	---	---	GG	GG	GG	GG	GG	---	GG	GG	GG	---	GG	---	---	---	---	AA	GG	GG	---	---	---	GG	---	---	GG	---	---	GG	---	---	---	GG
AX-94465206	---	TT	---	TT	TT	TT	TT	---	TT	---	---	TT	---	---	---	TT	TT	TT	TT	---	---	---	TT	---	TT	TT	---	---	---	TT	TT	---	TT	---	TT	TT	TT	TT	---	TT	---	---	---	---	TT	---	---	---	TT
AX-94468018	CC	TT	CC	CC	TT	TT	TT	CC	CC	CC	---	CC	---	TT	CC	TT	TT	TT	TT	CC	CC	CC	TT	TT	CC	TT	TT	TT	TT	TT	TT	TT	TT	CC	TT	TT	TT	TT	CC	TT	CC	CC	CC	CC	CC	TT	TT	TT	CC
AX-94470714	TT	CC	TT	TT	CC	CC	CC	TT	TT	TT	TT	TT	TT	CC	TT	CC	CC	CC	CC	TT	TT	TT	CC	CC	TT	---	CC	CC	CC	CC	CC	CC	CC	TT	CC	CC	CC	CC	TT	CC	TT	TT	TT	TT	TT	CC	CC	---	TT
AX-94477765	TT	CC	TT	TT	CC	CC	CC	TT	TT	TT	TT	TT	TT	CC	TT	CC	CC	TT	TT	TT	TT	TT	CC	CC	TT	TT	CC	TT	CC	CC	CC	CC	CC	TT	TT	CC	CC	CC	TT	CC	CC	TT	TT	TT	TT	CC	CC	CC	TT
AX-94479255	CC	TT	CC	TT	TT	CC	CC	CC	TT	TT	CC	TT	TT	TT	CC	TT	TT	TT	TT	CC	CC	CC	CC	CC	TT	---	CC	CC	CC	TT	TT	TT	TT	CC	TT	TT	---	TT	CC	TT	CC	CC	CC	CC	CC	CC	CC	TT	CC
AX-94480950	TT	CC	TT	CC	CC	TT	TT	TT	CC	CC	CC	TT	TT	CC	TT	TT	TT	TT	TT	TT	TT	TT	CC	TT	CC	---	CC	TT	CC	CC	TT	CC	TT	TT	TT	CC	CC	CC	TT	CC	TT	TT	CC	CC	TT	CC	CC	CC	TT
AX-94482893	---	AA	---	---	---	AA	AA	---	AA	---	---	---	---	---	---	AA	AA	AA	AA	---	---	---	---	AA	---	---	---	AA	AA	AA	AA	AA	AA	GG	AA	---	AA	AA	---	AA	AA	---	---	---	AA	---	---	---	---
AX-94483680	AA	GG	AA	AA	GG	AA	AA	AA	GG	GG	GG	GG	AA	GG	AA	---	GG	AA	AA	AA	AA	AA	GG	AA	AA	AA	GG	AA	GG	GG	GG	GG	GG	AA	AA	GG	---	GG	AA	GG	AA	AA	GG	GG	AA	GG	GG	GG	AA
AX-94484256	AA	---	AA	AA	---	---	---	AA	AA	AA	AA	AA	AA	---	AA	CC	---	---	---	AA	AA	AA	CC	---	AA	---	---	---	---	---	---	---	AA	---	---	AA	---	---	---	---	AA	AA	---	---	---	---	---	---	AA
AX-94489717	AA	GG	AA	AA	AA	GG	GG	AA	GG	AA	GG	AA	AA	AA	AA	GG	GG	GG	GG	AA	AA	AA	AA	GG	AA	AA	AA	GG	GG	GG	GG	GG	GG	AA	GG	AA	GG	GG	GG	GG	AA	AA	AA	AA	GG	AA	AA	---	AA
AX-94490447	CC	TT	CC	CC	CC	CC	CC	CC	TT	CC	TT	CC	CC	TT	CC	TT	TT	TT	TT	CC	CC	CC	TT	TT	CC	CC	TT	TT	TT	TT	TT	TT	TT	CC	TT	CC	---	TT	TT	TT	CC	CC	CC	CC	CC	CC	CC	---	CC
AX-94494425	TT	CC	TT	TT	CC	CC	CC	TT	TT	TT	TT	TT	TT	---	TT	CC	CC	CC	CC	TT	TT	TT	CC	CC	TT	---	CC	CC	CC	CC	CC	CC	TT	TT	CC	CC	CC	CC	CC	CC	TT	TT	CC	CC	TT	CC	CC	CC	TT
AX-94502115	TT	CC	TT	TT	TT	CC	CC	TT	CC	TT	CC	TT	---	TT	TT	CC	CC	CC	CC	TT	TT	CC	TT	CC	TT	TT	TT	CC	CC	CC	CC	CC	CC	CC	CC	TT	CC	CC	CC	CC	CC	---	TT	TT	CC	TT	TT	TT	TT
AX-94502168	AA	CC	AA	AA	AA	CC	CC	CC	CC	AA	CC	AA	AA	AA	CC	CC	CC	CC	CC	AA	CC	CC	AA	CC	AA	AA	AA	CC	CC	CC	CC	CC	CC	AA	CC	AA	CC	CC	CC	CC	AA	AA	AA	AA	CC	AA	AA	---	AA
AX-94503117	CC	AA	CC	AA	AA	CC	CC	CC	CC	AA	CC	AA	AA	CC	CC	AA	AA	AA	AA	CC	CC	CC	CC	CC	AA	---	CC	CC	CC	AA	AA	AA	AA	CC	AA	AA	AA	AA	CC	AA	CC	CC	CC	CC	CC	CC	CC	CC	CC
AX-94504504	CC	TT	CC	CC	TT	TT	TT	CC	CC	CC	CC	CC	CC	---	CC	TT	TT	CC	CC	CC	CC	CC	TT	TT	CC	CC	TT	CC	TT	TT	TT	TT	TT	CC	CC	TT	---	TT	CC	TT	CC	CC	CC	CC	CC	TT	TT	TT	CC
AX-94508691	TT	CC	TT	CC	TT	TT	TT	TT	CC	CC	CC	TT	TT	CC	TT	TT	TT	TT	TT	TT	TT	TT	TT	CC	CC	CC	TT	CC	CC	CC	CC	CC	CC	---	TT	CC	CC	---	TT	CC	TT	TT	CC	CC	TT	---	TT	CC	TT
AX-94511558	AA	TT	AA	TT	TT	TT	TT	TT	TT	TT	TT	AA	TT	TT	TT	TT	TT	AA	AA	AA	TT	AA	TT	AA	TT	---	AA	TT	---	AA	---	AA	AA	AA	AA	TT	---	TT	---	AA	AA	AA	TT	TT	TT	AA	AA	AA	TT
AX-94512236	CC	GG	CC	GG	GG	CC	CC	CC	CC	GG	GG	GG	GG	CC	CC	CC	CC	GG	GG	CC	CC	CC	CC	GG	GG	---	CC	GG	GG	GG	GG	GG	GG	CC	GG	CC	GG	GG	GG	GG	CC	CC	GG	GG	GG	CC	CC	GG	CC
AX-94512414	---	TT	---	TT	---	---	---	---	TT	TT	TT	---	---	TT	---	---	---	---	---	---	---	---	---	TT	TT	TT	---	TT	TT	TT	TT	TT	TT	TT	---	TT	TT	TT	---	TT	---	---	TT	TT	---	---	---	TT	---
AX-94514642	AA	---	AA	AA	---	---	---	AA	---	---	---	---	AA	---	AA	---	---	AA	AA	AA	AA	AA	---	---	AA	AA	---	AA	---	---	---	---	---	AA	AA	---	---	---	AA	---	AA	AA	---	---	AA	---	---	---	AA
AX-94518249	GG	CC	GG	GG	CC	GG	GG	GG	CC	CC	CC	CC	GG	CC	GG	CC	CC	GG	GG	GG	GG	GG	CC	GG	GG	GG	CC	GG	CC	CC	CC	CC	CC	GG	GG	CC	CC	CC	GG	CC	GG	GG	CC	---	GG	CC	CC	CC	GG
AX-94520490	---	GG	---	---	GG	---	---	---	GG	GG	GG	---	GG	---	---	GG	GG	---	---	---	---	GG	GG	---	---	---	GG	GG	---	---	---	---	GG	---	---	---	---	GG	---	---	GG	---	GG	GG	---	---	---	GG	---
AX-94521593	GG	---	GG	GG	---	---	---	GG	GG	GG	GG	GG	GG	---	GG	---	---	---	---	GG	GG	GG	---	---	GG	---	---	---	---	---	---	---	GG	GG	---	---	---	---	GG	---	GG	GG	---	---	GG	---	---	GG	GG
AX-94526152	GG	AA	GG	AA	AA	AA	AA	AA	AA	AA	AA	GG	AA	AA	AA	AA	AA	GG	GG	GG	AA	GG	AA	GG	AA	GG	GG	GG	GG	GG	AA	GG	AA	GG	GG	AA	GG	AA	GG	GG	AA	GG	AA	AA	AA	GG	GG	GG	AA
AX-94526408	GG	---	GG	---	---	---	---	GG	---	GG	GG	---	GG	GG	GG	---	---	---	---	GG	GG	GG	---	GG	---	GG	GG	---	GG	---	---	---	---	---	---	---	---	---	GG	---	---	GG	GG	GG	---	GG	GG	GG	---
AX-94530229	GG	AA	GG	GG	GG	AA	AA	AA	AA	GG	AA	GG	GG	GG	AA	AA	AA	AA	AA	GG	AA	GG	GG	AA	GG	GG	GG	AA	AA	AA	AA	AA	AA	GG	AA	GG	AA	AA	AA	AA	GG	GG	GG	GG	AA	GG	GG	---	GG
AX-94531940	GG	CC	GG	GG	CC	CC	CC	GG	GG	GG	GG	GG	GG	CC	GG	CC	CC	GG	GG	GG	GG	GG	CC	CC	GG	GG	CC	GG	CC	CC	CC	CC	CC	GG	GG	CC	---	CC	GG	CC	CC	GG	GG	GG	GG	CC	CC	CC	GG
AX-94535276	CC	TT	CC	CC	TT	TT	TT	CC	TT	TT	TT	TT	CC	TT	CC	TT	TT	CC	CC	CC	CC	CC	TT	TT	CC	CC	TT	CC	TT	TT	TT	TT	CC	CC	CC	TT	---	TT	CC	TT	CC	CC	TT	TT	CC	TT	TT	TT	CC
AX-94541365	CC	GG	CC	CC	GG	GG	GG	CC	GG	CC	CC	GG	CC	GG	CC	GG	GG	CC	CC	CC	CC	CC	GG	GG	CC	CC	GG	CC	GG	GG	GG	GG	GG	CC	CC	GG	---	GG	CC	GG	GG	CC	CC	CC	CC	GG	GG	GG	CC
AX-94549519	AA	---	AA	---	AA	---	---	AA	---	---	---	---	AA	AA	AA	AA	AA	---	---	AA	AA	AA	---	AA	---	AA	---	AA	AA	AA	AA	---	---	AA	---	---	AA	---	---	---	AA	AA	---	---	AA	AA	AA	AA	---
AX-94559643	GG	---	GG	---	---	---	---	---	---	GG	---	GG	---	---	---	---	GG	GG	GG	GG	---	GG	GG	GG	---	GG	GG	GG	GG	GG	GG	GG	GG	---	GG	---	GG	---	GG	GG	GG	GG	---	---	---	GG	GG	GG	---
AX-94561554	GG	CC	GG	GG	GG	CC	CC	GG	CC	GG	CC	GG	GG	GG	GG	CC	CC	CC	CC	GG	GG	CC	GG	CC	GG	GG	GG	CC	CC	CC	CC	CC	CC	GG	CC	GG	CC	CC	CC	CC	GG	GG	GG	GG	CC	GG	GG	---	GG
AX-94565216	CC	AA	CC	CC	AA	CC	CC	CC	AA	AA	AA	AA	CC	AA	CC	AA	AA	CC	CC	CC	CC	CC	AA	CC	CC	CC	AA	CC	AA	AA	AA	AA	---	---	CC	AA	AA	AA	CC	AA	AA	CC	AA	AA	CC	AA	AA	AA	CC
AX-94574533	TT	CC	TT	TT	CC	CC	CC	TT	TT	TT	TT	TT	TT	CC	TT	CC	CC	CC	CC	TT	TT	TT	CC	CC	TT	CC	CC	CC	CC	CC	CC	CC	TT	CC	CC	TT	CC	CC	CC	CC	TT	TT	CC	CC	CC	CC	CC	---	TT
AX-94575997	TT	CC	TT	TT	CC	CC	CC	TT	TT	TT	TT	TT	TT	CC	TT	---	CC	CC	CC	TT	TT	TT	CC	CC	TT	---	CC	CC	CC	CC	CC	CC	TT	CC	CC	TT	CC	CC	CC	CC	TT	TT	CC	CC	CC	CC	CC	TT	TT
AX-94576635	CC	TT	CC	CC	CC	---	TT	TT	TT	CC	---	CC	CC	CC	TT	TT	TT	---	TT	CC	TT	CC	CC	TT	CC	CC	CC	TT	TT	TT	---	TT	---	CC	TT	CC	---	TT	TT	TT	CC	CC	CC	CC	TT	CC	CC	CC	CC
AX-94579113	---	GG	---	---	GG	GG	GG	---	GG	---	---	GG	---	GG	---	GG	GG	---	---	---	---	---	GG	GG	---	---	GG	---	GG	GG	GG	GG	GG	---	---	GG	GG	GG	---	GG	GG	---	---	---	---	GG	GG	GG	---
AX-94582729	AA	GG	AA	AA	GG	GG	GG	AA	GG	AA	AA	AA	---	GG	AA	GG	GG	AA	AA	AA	AA	AA	GG	GG	AA	AA	GG	AA	GG	GG	GG	GG	GG	AA	AA	GG	---	GG	AA	GG	GG	AA	AA	AA	AA	GG	GG	GG	AA
AX-94593160	GG	---	GG	GG	---	---	---	---	---	GG	---	GG	GG	GG	---	---	---	---	---	GG	---	---	GG	---	GG	GG	GG	---	---	---	---	---	---	GG	---	GG	---	---	---	---	GG	GG	GG	GG	---	GG	GG	GG	GG
AX-94593640	AA	TT	AA	AA	TT	TT	TT	AA	TT	TT	TT	TT	AA	TT	AA	TT	TT	AA	AA	AA	AA	AA	TT	AA	AA	AA	TT	AA	TT	TT	AA	TT	---	AA	AA	TT	---	TT	AA	TT	AA	AA	TT	TT	AA	TT	TT	TT	AA
AX-94598770	AA	CC	AA	CC	CC	AA	AA	AA	CC	AA	---	AA	AA	AA	CC	CC	CC	AA	AA	AA	CC	AA	CC	CC	CC	CC	CC	AA	CC	CC	CC	CC	CC	CC	AA	CC	CC	CC	AA	CC	AA	AA	AA	AA	CC	AA	AA	AA	CC
AX-94603874	---	TT	---	TT	TT	TT	TT	TT	TT	TT	TT	---	TT	TT	TT	TT	TT	---	---	---	TT	---	---	---	TT	---	---	TT	---	---	CC	---	CC	TT	---	TT	---	TT	---	---	---	---	TT	TT	TT	---	---	---	TT
AX-94620959	GG	---	GG	GG	---	---	---	GG	---	---	---	---	GG	---	GG	---	---	GG	GG	GG	GG	GG	---	---	GG	GG	---	GG	---	---	---	---	---	GG	GG	---	---	---	GG	---	GG	GG	---	---	GG	---	---	---	GG
AX-94624054	CC	---	CC	CC	---	---	---	CC	---	---	---	---	CC	---	CC	---	---	CC	CC	CC	CC	CC	---	---	CC	CC	---	CC	---	---	---	---	CC	CC	CC	---	CC	---	CC	---	CC	CC	---	---	CC	---	---	---	CC
AX-94634010	CC	GG	CC	CC	GG	GG	GG	CC	CC	CC	CC	CC	CC	GG	CC	GG	GG	GG	GG	CC	CC	CC	GG	GG	CC	GG	GG	GG	GG	GG	GG	GG	GG	GG	GG	GG	GG	GG	CC	GG	CC	CC	CC	CC	CC	GG	GG	---	CC
AX-94636881	GG	---	GG	GG	---	---	---	GG	GG	GG	GG	GG	GG	---	GG	---	---	GG	GG	GG	GG	GG	---	---	GG	---	---	GG	---	---	---	---	---	---	GG	---	---	---	GG	---	---	GG	GG	GG	GG	---	---	---	GG
AX-94637375	---	GG	---	---	GG	CC	---	CC	GG	GG	GG	GG	---	GG	---	GG	GG	---	---	---	---	---	GG	---	---	---	GG	---	GG	GG	GG	GG	GG	---	CC	GG	GG	GG	---	GG	GG	---	GG	GG	---	GG	GG	GG	---
AX-94646681	---	AA	---	AA	AA	---	---	AA	---	AA	AA	AA	AA	AA	AA	---	---	AA	AA	---	AA	---	---	AA	AA	---	---	AA	AA	AA	---	AA	---	---	AA	AA	---	AA	AA	AA	AA	---	AA	AA	AA	---	---	---	---
AX-94660985	GG	AA	GG	GG	AA	AA	AA	GG	GG	GG	GG	GG	GG	AA	GG	AA	AA	AA	AA	GG	GG	GG	AA	AA	GG	---	AA	AA	AA	AA	AA	AA	GG	GG	AA	AA	AA	AA	GG	AA	GG	GG	AA	AA	GG	AA	AA	---	GG
AX-94671257	---	CC	---	---	---	CC	CC	---	CC	---	CC	---	---	---	---	CC	CC	CC	CC	---	---	CC	---	CC	---	---	---	CC	CC	CC	CC	CC	CC	CC	CC	---	---	CC	CC	CC	CC	---	---	---	CC	---	---	CC	---
AX-94671723	---	GG	---	---	---	---	---	---	GG	---	GG	---	---	GG	---	GG	GG	GG	GG	---	---	---	GG	GG	---	---	GG	GG	GG	GG	GG	GG	GG	GG	GG	---	GG	GG	GG	GG	---	---	---	---	---	---	---	GG	---
AX-94674841	---	CC	---	---	CC	CC	CC	---	---	---	---	---	---	CC	---	CC	CC	---	---	---	---	---	CC	CC	CC	CC	CC	---	CC	CC	CC	CC	CC	---	---	CC	---	CC	---	CC	---	---	---	---	---	CC	---	CC	---
AX-94676993	---	GG	---	---	GG	GG	GG	---	GG	GG	GG	GG	---	GG	---	GG	GG	---	---	---	---	---	GG	GG	---	---	GG	---	GG	GG	GG	GG	GG	---	---	GG	GG	---	---	GG	---	---	GG	GG	---	GG	GG	GG	---
AX-94677519	CC	AA	CC	CC	AA	CC	CC	CC	AA	AA	AA	AA	CC	AA	CC	AA	AA	CC	CC	CC	CC	CC	AA	CC	CC	CC	AA	CC	AA	AA	AA	AA	AA	CC	CC	AA	---	AA	CC	AA	AA	CC	AA	AA	CC	AA	AA	AA	CC
AX-94679757	AA	TT	AA	TT	TT	TT	TT	AA	TT	AA	AA	TT	AA	AA	AA	TT	TT	TT	TT	AA	AA	AA	TT	AA	TT	---	AA	AA	AA	TT	TT	TT	TT	TT	TT	TT	---	TT	AA	TT	TT	AA	AA	AA	TT	AA	AA	AA	TT
AX-94688118	CC	---	CC	CC	---	CC	CC	CC	---	---	---	CC	CC	---	CC	---	---	CC	CC	CC	---	CC	---	---	---	CC	---	CC	---	---	CC	---	CC	CC	---	---	---	---	CC	---	CC	---	---	---	CC	---	---	---	CC
AX-94690253	AA	GG	AA	GG	GG	AA	AA	AA	GG	GG	GG	AA	AA	GG	AA	AA	AA	AA	AA	AA	AA	AA	GG	AA	GG	---	GG	AA	GG	GG	AA	GG	AA	AA	AA	GG	---	GG	AA	GG	AA	AA	GG	GG	AA	GG	GG	GG	AA
AX-94691914	TT	---	TT	TT	---	TT	TT	TT	---	---	---	---	TT	---	TT	---	---	TT	TT	TT	TT	TT	---	TT	TT	TT	---	TT	---	---	---	---	---	TT	TT	---	---	---	TT	---	TT	TT	---	---	TT	---	---	---	TT
AX-94698160	TT	---	TT	TT	TT	---	---	---	---	TT	---	TT	TT	TT	---	---	---	---	---	TT	---	TT	TT	---	TT	TT	TT	---	---	---	---	---	---	TT	---	TT	---	---	---	---	TT	TT	TT	TT	---	TT	TT	TT	TT
AX-94700897	CC	TT	CC	TT	TT	TT	TT	TT	TT	TT	TT	CC	TT	TT	TT	TT	TT	CC	CC	CC	TT	CC	TT	CC	TT	CC	CC	CC	CC	CC	TT	CC	TT	CC	CC	TT	CC	TT	CC	CC	TT	CC	TT	TT	TT	CC	CC	CC	TT
AX-94703552	TT	AA	TT	TT	TT	AA	AA	TT	AA	TT	AA	TT	TT	TT	TT	AA	AA	AA	AA	TT	TT	AA	TT	AA	TT	TT	TT	AA	AA	AA	AA	AA	AA	TT	AA	TT	---	AA	AA	AA	TT	TT	TT	TT	AA	TT	---	---	TT
AX-94708860	AA	---	AA	AA	---	AA	AA	AA	---	---	---	---	AA	---	AA	---	---	AA	AA	AA	AA	AA	---	AA	AA	AA	---	AA	---	---	AA	---	AA	AA	AA	---	---	---	AA	---	AA	AA	---	---	AA	---	---	---	---
AX-94709825	---	AA	---	---	AA	AA	AA	---	AA	AA	AA	AA	---	AA	---	AA	AA	---	---	---	---	---	AA	AA	---	---	AA	---	AA	AA	AA	AA	AA	---	---	AA	AA	AA	---	AA	---	---	AA	AA	---	AA	AA	AA	---
AX-94710748	GG	TT	GG	GG	TT	TT	TT	GG	TT	GG	GG	TT	GG	TT	GG	TT	TT	GG	GG	GG	GG	GG	TT	TT	GG	GG	TT	GG	TT	TT	TT	TT	TT	GG	GG	TT	TT	TT	GG	TT	TT	GG	GG	GG	GG	TT	TT	TT	GG
AX-94715241	---	GG	---	---	GG	---	---	---	GG	GG	GG	GG	---	GG	---	GG	GG	---	---	---	---	---	GG	---	---	---	GG	---	GG	GG	GG	GG	GG	---	---	GG	GG	GG	---	GG	GG	GG	GG	GG	---	GG	GG	GG	---
AX-94715783	---	CC	---	CC	CC	CC	CC	CC	CC	CC	CC	---	CC	CC	CC	CC	CC	---	---	---	CC	---	---	---	CC	---	---	CC	---	---	---	---	---	CC	---	CC	---	CC	---	---	---	---	CC	CC	CC	---	---	---	---
AX-94721049	CC	GG	CC	CC	CC	CC	CC	---	CC	CC	GG	CC	CC	CC	CC	GG	GG	GG	GG	CC	CC	CC	GG	GG	CC	---	GG	GG	GG	GG	GG	GG	GG	GG	GG	CC	GG	GG	GG	GG	CC	CC	CC	CC	GG	GG	GG	GG	CC
AX-94721693	CC	---	CC	CC	---	---	---	CC	---	---	---	---	CC	---	CC	---	---	CC	CC	CC	CC	CC	---	---	CC	CC	---	CC	---	---	---	---	CC	CC	CC	---	---	---	CC	---	CC	CC	---	---	CC	---	---	---	CC
AX-94732114	AA	---	AA	AA	AA	---	---	AA	---	AA	---	AA	AA	---	AA	---	---	---	---	AA	AA	---	AA	---	AA	AA	AA	---	---	---	---	---	---	---	---	AA	---	---	---	---	---	AA	AA	AA	---	AA	AA	AA	AA
AX-94733482	CC	TT	CC	CC	TT	TT	TT	CC	TT	TT	TT	TT	CC	TT	CC	TT	TT	CC	CC	CC	CC	CC	TT	TT	CC	CC	TT	CC	TT	---	TT	TT	TT	CC	CC	TT	---	TT	CC	TT	TT	CC	TT	TT	CC	TT	TT	TT	CC
AX-94737990	CC	AA	CC	CC	AA	AA	AA	CC	AA	AA	AA	AA	---	AA	CC	AA	AA	CC	CC	CC	CC	CC	AA	AA	---	CC	AA	CC	AA	AA	AA	AA	AA	CC	CC	AA	AA	AA	CC	AA	CC	---	AA	AA	CC	AA	AA	AA	CC
AX-94740451	GG	---	GG	GG	---	---	---	GG	GG	GG	GG	GG	GG	---	GG	---	---	GG	GG	GG	GG	GG	---	---	GG	---	---	GG	---	---	---	---	---	GG	GG	---	---	---	GG	---	GG	GG	GG	GG	GG	---	---	---	GG
AX-94745923	TT	CC	TT	TT	CC	TT	TT	TT	CC	CC	CC	CC	TT	CC	TT	CC	CC	TT	TT	TT	TT	TT	CC	TT	TT	TT	CC	TT	CC	CC	TT	CC	---	TT	TT	CC	---	CC	TT	CC	TT	TT	CC	CC	TT	CC	CC	CC	TT
AX-94748723	GG	AA	GG	AA	AA	GG	GG	GG	AA	GG	GG	GG	GG	GG	AA	AA	AA	GG	GG	GG	AA	GG	AA	AA	AA	AA	AA	GG	AA	AA	GG	AA	GG	AA	GG	AA	AA	AA	GG	AA	GG	GG	GG	GG	AA	GG	GG	GG	AA
AX-94756116	GG	---	GG	---	---	GG	GG	---	GG	GG	GG	---	---	---	---	---	---	---	---	GG	---	GG	---	GG	---	---	---	---	GG	GG	GG	---	---	GG	---	---	GG	---	---	---	GG	GG	GG	GG	---	GG	GG	GG	---
AX-94760077	GG	TT	GG	GG	TT	TT	TT	GG	TT	TT	TT	TT	GG	TT	GG	TT	TT	GG	GG	GG	GG	GG	TT	GG	GG	GG	TT	GG	TT	TT	GG	TT	TT	GG	GG	TT	TT	TT	GG	TT	TT	GG	TT	TT	GG	TT	TT	TT	GG
AX-94764371	TT	CC	TT	TT	CC	CC	CC	TT	CC	CC	CC	CC	TT	CC	TT	CC	CC	TT	TT	TT	TT	TT	CC	CC	TT	TT	CC	TT	CC	CC	CC	CC	CC	TT	TT	CC	---	CC	TT	CC	CC	TT	CC	CC	TT	CC	CC	CC	TT
AX-94769054	AA	GG	AA	AA	AA	AA	AA	AA	AA	AA	GG	AA	AA	GG	AA	GG	GG	GG	GG	AA	AA	AA	GG	GG	AA	---	GG	GG	GG	GG	GG	GG	GG	GG	GG	AA	GG	GG	GG	GG	AA	AA	AA	AA	GG	AA	AA	---	AA
AX-94773313	AA	---	AA	---	---	AA	AA	AA	AA	---	---	---	AA	---	AA	---	---	---	---	AA	---	AA	---	AA	---	---	---	---	AA	---	---	---	---	---	---	---	---	---	AA	AA	AA	---	---	---	---	AA	AA	AA	AA
AX-94780924	TT	CC	TT	CC	TT	TT	TT	CC	CC	TT	TT	CC	TT	CC	CC	TT	TT	TT	---	TT	CC	TT	CC	TT	CC	CC	CC	TT	TT	TT	TT	TT	TT	TT	TT	TT	---	CC	TT	---	CC	---	CC	CC	TT	TT	TT	CC	CC
AX-94781104	---	TT	---	---	TT	---	---	---	TT	TT	TT	TT	---	TT	---	TT	TT	---	---	---	---	---	TT	---	---	---	TT	---	TT	TT	TT	TT	TT	---	---	TT	---	TT	---	TT	TT	---	TT	---	---	TT	TT	TT	---
AX-94781819	AA	---	AA	---	---	---	---	AA	---	AA	AA	---	AA	AA	AA	---	---	---	---	AA	AA	AA	---	AA	---	AA	AA	---	AA	---	---	---	---	---	---	---	---	---	AA	---	---	AA	AA	AA	---	AA	---	AA	---
AX-94793174	GG	AA	GG	AA	AA	GG	GG	GG	AA	GG	GG	GG	GG	GG	AA	AA	AA	GG	GG	GG	AA	GG	AA	AA	AA	AA	AA	GG	AA	AA	GG	AA	GG	AA	GG	AA	AA	AA	GG	AA	GG	GG	GG	GG	AA	GG	GG	GG	AA
AX-94795774	---	CC	---	---	---	CC	CC	---	---	CC	CC	---	CC	---	---	CC	CC	---	---	---	---	TT	CC	---	---	CC	---	CC	---	---	---	CC	CC	CC	---	---	---	CC	CC	CC	---	---	CC	CC	CC	CC	CC	---	CC
AX-94796606	TT	CC	TT	TT	CC	CC	CC	TT	TT	TT	TT	TT	TT	CC	TT	CC	CC	CC	CC	TT	TT	TT	CC	CC	TT	---	CC	CC	CC	CC	CC	CC	CC	TT	CC	CC	CC	CC	TT	CC	TT	TT	TT	TT	TT	CC	CC	---	TT
AX-94798864	GG	AA	GG	GG	AA	AA	AA	GG	AA	AA	AA	AA	GG	AA	GG	AA	AA	GG	GG	GG	GG	GG	AA	AA	GG	GG	AA	GG	AA	AA	GG	AA	---	GG	GG	AA	AA	AA	GG	AA	AA	GG	AA	AA	GG	AA	AA	AA	GG
AX-94812864	CC	GG	CC	GG	GG	CC	CC	GG	GG	CC	CC	GG	GG	GG	GG	CC	CC	GG	GG	CC	GG	CC	GG	CC	GG	GG	GG	GG	CC	CC	CC	CC	GG	GG	GG	GG	CC	GG	GG	CC	GG	CC	CC	CC	GG	CC	CC	CC	GG
AX-94815045	GG	---	GG	GG	---	---	---	GG	---	GG	GG	---	GG	---	GG	---	---	GG	GG	GG	GG	GG	---	---	GG	GG	---	GG	---	---	---	---	---	GG	GG	---	---	---	GG	---	---	GG	GG	GG	GG	---	---	---	GG
AX-94821666	TT	GG	TT	TT	GG	GG	GG	TT	TT	TT	TT	TT	TT	---	TT	GG	GG	GG	GG	TT	TT	TT	GG	GG	TT	---	GG	GG	GG	GG	GG	GG	TT	TT	GG	GG	GG	GG	TT	GG	TT	TT	GG	GG	TT	GG	GG	---	TT
AX-94821988	---	GG	---	---	AA	GG	GG	GG	GG	---	GG	---	---	---	GG	GG	GG	GG	GG	---	GG	---	---	GG	---	---	---	GG	GG	GG	GG	GG	GG	---	GG	---	GG	GG	GG	GG	---	---	---	---	GG	---	---	GG	---
AX-94825926	CC	TT	CC	CC	TT	TT	TT	CC	CC	CC	CC	CC	CC	TT	CC	TT	TT	TT	TT	CC	CC	CC	TT	TT	---	---	TT	TT	TT	TT	TT	TT	CC	CC	TT	TT	TT	---	TT	TT	CC	CC	---	TT	CC	TT	TT	CC	CC
AX-94829707	AA	GG	AA	GG	GG	GG	GG	AA	AA	GG	AA	AA	GG	AA	AA	GG	GG	GG	GG	AA	AA	AA	AA	AA	GG	---	AA	AA	AA	GG	GG	GG	GG	AA	GG	GG	---	GG	GG	GG	AA	AA	AA	AA	AA	AA	AA	AA	AA
AX-94830144	---	TT	---	---	---	TT	TT	---	TT	---	TT	---	---	---	---	TT	TT	TT	TT	---	---	---	---	TT	---	---	---	TT	TT	TT	TT	TT	TT	CC	TT	---	TT	TT	TT	TT	TT	---	---	---	TT	---	---	TT	---
AX-94833103	TT	CC	TT	TT	CC	CC	CC	TT	CC	CC	CC	CC	TT	CC	TT	CC	CC	TT	TT	TT	TT	TT	CC	CC	TT	TT	CC	TT	CC	CC	CC	CC	CC	TT	TT	CC	---	CC	TT	CC	CC	TT	CC	CC	TT	CC	CC	CC	TT
AX-94834403	CC	TT	CC	CC	TT	TT	TT	CC	CC	CC	CC	CC	---	TT	CC	TT	TT	TT	TT	CC	CC	CC	TT	TT	---	---	TT	TT	TT	TT	TT	TT	CC	TT	TT	CC	TT	TT	TT	TT	CC	CC	TT	TT	TT	TT	TT	---	CC
AX-94841160	GG	AA	GG	AA	AA	GG	GG	GG	GG	AA	GG	AA	AA	GG	GG	AA	AA	AA	AA	GG	GG	GG	GG	GG	AA	GG	GG	GG	GG	AA	AA	AA	AA	GG	AA	AA	---	AA	GG	AA	GG	---	GG	---	GG	GG	---	GG	GG
AX-94844071	GG	---	GG	---	---	GG	GG	GG	---	GG	GG	GG	---	---	GG	GG	GG	GG	GG	GG	GG	---	---	---	---	GG	GG	---	---	GG	---	GG	---	---	GG	---	---	---	---	GG	---	GG	GG	GG	---	GG	GG	---	---
AX-94845398	GG	---	GG	---	---	---	---	GG	GG	---	GG	---	GG	---	GG	---	---	GG	GG	GG	GG	GG	GG	GG	---	GG	GG	GG	GG	---	---	GG	---	---	GG	GG	---	---	---	GG	GG	GG	GG	GG	GG	GG	GG	GG	---
AX-94846996	CC	---	CC	CC	CC	---	---	---	---	CC	---	CC	CC	CC	---	---	---	---	---	CC	---	CC	CC	---	CC	CC	CC	---	---	---	---	---	---	CC	---	CC	---	---	---	---	CC	CC	CC	CC	---	CC	CC	---	CC
AX-94858787	GG	AA	GG	GG	AA	AA	AA	GG	AA	GG	GG	GG	GG	AA	GG	AA	AA	GG	GG	GG	GG	GG	AA	AA	GG	GG	AA	GG	AA	AA	AA	AA	AA	GG	GG	AA	AA	AA	GG	AA	AA	GG	GG	GG	GG	AA	AA	AA	GG
AX-94861766	GG	---	GG	---	---	GG	GG	---	---	---	---	GG	GG	GG	---	GG	GG	---	---	GG	---	GG	GG	GG	---	GG	GG	---	GG	GG	GG	GG	---	---	---	---	GG	---	GG	GG	---	GG	---	---	---	GG	GG	---	---
AX-94866427	GG	---	GG	GG	GG	---	---	GG	---	GG	---	GG	GG	GG	GG	---	---	---	---	GG	GG	GG	GG	---	GG	GG	GG	---	---	---	---	---	---	GG	---	GG	---	---	---	---	---	GG	GG	GG	---	GG	GG	GG	GG
AX-94877647	---	CC	---	---	CC	CC	CC	---	---	---	---	---	---	CC	---	CC	CC	CC	CC	---	---	---	CC	CC	---	CC	CC	CC	CC	CC	CC	CC	---	---	CC	CC	CC	CC	---	CC	---	---	CC	CC	---	CC	CC	CC	---
AX-94879786	CC	TT	CC	CC	TT	TT	TT	CC	TT	TT	TT	TT	CC	TT	CC	TT	TT	CC	CC	CC	CC	CC	TT	TT	CC	CC	TT	CC	TT	TT	CC	TT	---	CC	CC	TT	TT	TT	CC	TT	TT	CC	TT	TT	CC	TT	TT	TT	CC
AX-94881333	---	GG	---	GG	GG	GG	GG	GG	GG	GG	GG	---	GG	GG	GG	GG	GG	---	---	---	GG	---	GG	---	GG	---	---	---	---	---	GG	---	GG	---	---	GG	---	GG	---	---	GG	---	GG	GG	GG	---	---	---	GG
AX-94888818	TT	---	TT	---	---	TT	TT	TT	---	---	---	---	---	TT	TT	TT	---	---	TT	TT	TT	---	---	---	TT	TT	---	---	TT	TT	TT	TT	---	---	TT	TT	TT	---	TT	TT	TT	TT	---	---	TT	---	TT	---	TT
AX-94907220	---	GG	---	GG	GG	---	---	---	GG	GG	GG	GG	---	GG	---	---	---	---	---	---	---	---	GG	GG	GG	GG	---	GG	GG	GG	GG	GG	GG	---	---	GG	GG	GG	GG	GG	GG	---	GG	GG	GG	GG	GG	GG	---
AX-94916601	---	GG	---	GG	GG	---	---	---	---	GG	---	GG	GG	---	---	GG	GG	GG	GG	---	---	---	---	---	GG	---	---	---	---	GG	GG	GG	GG	---	GG	GG	GG	GG	---	GG	---	---	---	---	---	---	---	---	---
AX-94927981	CC	---	CC	---	---	---	---	---	---	---	CC	CC	CC	CC	---	CC	CC	---	---	CC	---	CC	CC	CC	---	CC	CC	---	CC	---	CC	CC	---	---	---	---	CC	---	CC	CC	---	CC	CC	CC	---	CC	CC	CC	---
AX-94928628	---	GG	---	---	GG	---	---	---	GG	GG	GG	GG	---	GG	---	GG	GG	---	---	---	---	---	GG	---	---	---	GG	---	GG	GG	GG	GG	GG	---	---	GG	GG	GG	---	GG	GG	---	GG	GG	---	GG	GG	GG	---
AX-94937033	CC	---	CC	CC	---	CC	CC	CC	---	---	---	---	CC	---	CC	---	---	CC	CC	CC	CC	CC	---	CC	CC	CC	---	CC	---	---	CC	---	---	CC	CC	---	---	---	CC	---	CC	CC	---	---	CC	---	---	---	CC
AX-94944930	---	GG	---	---	---	GG	GG	GG	GG	---	GG	---	---	---	GG	GG	GG	GG	GG	---	GG	---	---	GG	---	---	---	GG	GG	GG	GG	GG	GG	---	GG	---	GG	GG	GG	GG	---	---	---	---	GG	---	---	GG	---
AX-94954991	CC	TT	CC	CC	TT	TT	TT	CC	CC	CC	CC	CC	CC	TT	CC	TT	TT	TT	TT	CC	CC	CC	TT	TT	CC	---	TT	TT	TT	TT	TT	TT	CC	CC	TT	TT	TT	TT	CC	TT	CC	CC	TT	TT	CC	TT	TT	---	CC
AX-94957342	CC	TT	CC	CC	TT	TT	TT	CC	TT	TT	TT	TT	CC	TT	CC	TT	TT	CC	CC	CC	CC	CC	TT	CC	CC	CC	TT	CC	TT	TT	CC	TT	---	CC	CC	TT	TT	TT	CC	TT	TT	CC	TT	TT	CC	TT	TT	TT	CC
AX-94960425	TT	---	TT	TT	---	---	---	TT	TT	TT	TT	TT	TT	TT	TT	---	---	---	---	TT	TT	TT	---	TT	TT	---	---	---	---	---	---	---	TT	TT	---	---	---	---	TT	---	TT	TT	---	---	TT	---	---	TT	TT
AX-94965456	---	AA	---	AA	AA	---	---	---	---	AA	---	AA	AA	AA	---	AA	AA	AA	AA	---	---	---	---	---	AA	AA	---	---	---	AA	AA	AA	AA	---	AA	AA	AA	AA	---	AA	---	---	---	---	---	---	---	AA	---
AX-94971628	AA	GG	AA	GG	GG	GG	GG	GG	GG	GG	GG	AA	GG	GG	GG	GG	GG	AA	AA	AA	GG	AA	AA	AA	GG	AA	AA	GG	AA	AA	AA	AA	AA	GG	AA	GG	AA	GG	AA	AA	AA	AA	GG	GG	GG	AA	AA	AA	GG
AX-94976911	---	CC	---	---	---	CC	CC	CC	CC	---	CC	---	---	---	CC	CC	CC	CC	CC	---	CC	---	---	CC	---	---	---	CC	CC	CC	CC	CC	CC	TT	CC	---	---	CC	CC	CC	---	---	---	---	CC	---	---	CC	---
AX-94978370	AA	CC	AA	AA	CC	AA	AA	AA	CC	CC	CC	CC	AA	CC	AA	CC	CC	AA	AA	AA	AA	AA	CC	AA	AA	AA	CC	AA	CC	CC	AA	CC	---	AA	AA	CC	---	CC	AA	CC	CC	AA	CC	CC	AA	CC	CC	CC	AA
AX-94985711	CC	---	CC	---	---	---	---	---	---	---	---	CC	---	---	---	---	---	CC	CC	CC	---	CC	CC	CC	---	---	CC	---	CC	CC	---	CC	CC	---	CC	---	CC	---	CC	CC	CC	CC	---	---	---	CC	CC	CC	---
AX-94987731	---	TT	---	---	TT	TT	TT	---	TT	TT	TT	TT	---	TT	---	TT	TT	---	---	---	---	---	TT	TT	---	---	TT	---	TT	TT	TT	TT	TT	---	---	TT	TT	TT	---	TT	CC	---	TT	TT	---	TT	TT	TT	---
AX-94994948	TT	CC	TT	TT	CC	CC	CC	TT	TT	TT	TT	TT	TT	CC	TT	CC	CC	CC	CC	TT	TT	TT	CC	CC	TT	---	CC	CC	CC	CC	CC	CC	TT	TT	CC	CC	CC	CC	TT	CC	TT	TT	CC	CC	TT	CC	CC	CC	TT
AX-95003297	GG	CC	GG	CC	CC	GG	GG	GG	CC	CC	GG	CC	CC	CC	GG	CC	CC	CC	CC	GG	GG	GG	GG	GG	CC	---	GG	GG	GG	CC	CC	CC	CC	GG	CC	CC	CC	CC	GG	CC	GG	GG	GG	GG	GG	GG	GG	CC	GG
AX-95006398	AA	GG	AA	GG	GG	AA	AA	AA	GG	GG	GG	AA	AA	GG	AA	AA	AA	AA	AA	AA	AA	AA	GG	AA	GG	AA	GG	AA	GG	GG	GG	GG	GG	AA	AA	GG	GG	GG	AA	GG	AA	AA	GG	GG	AA	GG	GG	GG	AA
AX-95012846	CC	TT	CC	CC	CC	TT	TT	TT	TT	CC	TT	CC	CC	CC	TT	TT	TT	TT	TT	CC	TT	CC	CC	TT	CC	CC	CC	TT	TT	TT	TT	TT	TT	CC	TT	CC	TT	TT	TT	TT	CC	CC	CC	CC	TT	CC	CC	---	CC
AX-95016884	GG	---	GG	GG	---	---	---	GG	GG	GG	GG	GG	GG	---	GG	---	---	---	---	GG	GG	GG	---	---	GG	---	---	---	---	---	---	---	GG	---	---	GG	---	---	---	---	GG	GG	---	---	---	---	---	GG	GG
AX-95023272	GG	AA	GG	GG	GG	AA	AA	AA	AA	GG	AA	GG	GG	GG	AA	AA	AA	AA	AA	GG	AA	GG	GG	AA	GG	GG	GG	AA	AA	AA	AA	AA	AA	GG	AA	GG	---	AA	AA	AA	GG	GG	GG	GG	AA	GG	GG	AA	GG
AX-95074455	TT	---	TT	TT	---	---	---	TT	TT	TT	TT	TT	TT	---	TT	---	---	---	---	TT	TT	TT	---	---	TT	---	---	---	---	---	---	---	---	TT	---	---	---	---	TT	---	TT	---	TT	TT	TT	---	---	---	---
AX-95077070	---	GG	---	---	---	GG	GG	---	GG	---	GG	---	---	---	---	GG	GG	GG	GG	---	---	GG	---	GG	---	---	---	GG	GG	GG	GG	GG	GG	---	GG	---	GG	GG	GG	GG	---	---	---	---	GG	---	---	GG	---
AX-95078497	TT	CC	TT	CC	CC	CC	CC	TT	TT	CC	TT	CC	TT	CC	TT	CC	CC	TT	TT	TT	TT	TT	TT	TT	CC	TT	TT	TT	TT	CC	CC	TT	CC	CC	TT	TT	---	CC	TT	TT	TT	TT	TT	TT	TT	TT	TT	TT	CC
AX-95079372	AA	GG	AA	GG	GG	GG	GG	GG	GG	GG	GG	AA	GG	GG	GG	GG	GG	AA	AA	AA	GG	AA	AA	AA	GG	---	AA	GG	AA	AA	---	AA	GG	GG	AA	GG	AA	GG	AA	AA	GG	AA	GG	GG	GG	AA	AA	AA	GG
AX-95082995	CC	---	CC	---	---	---	---	CC	CC	---	CC	CC	---	CC	CC	---	---	---	---	CC	CC	CC	CC	CC	---	CC	CC	CC	CC	---	---	---	---	CC	---	---	---	---	---	---	CC	CC	CC	CC	CC	CC	CC	CC	CC
AX-95087094	GG	---	GG	---	---	GG	GG	GG	---	---	---	GG	GG	---	GG	GG	GG	GG	GG	GG	GG	GG	---	GG	---	GG	---	GG	---	---	GG	---	GG	GG	GG	---	---	---	GG	---	GG	GG	---	---	GG	---	---	---	GG
AX-95098102	GG	---	GG	GG	---	GG	GG	GG	---	---	---	---	GG	---	GG	---	---	GG	GG	GG	GG	GG	---	GG	GG	GG	---	GG	---	---	GG	---	GG	GG	GG	---	---	---	GG	---	GG	GG	---	---	GG	---	---	---	GG
AX-95098827	---	AA	---	AA	AA	AA	AA	---	AA	---	---	AA	AA	---	---	---	---	AA	AA	---	---	---	AA	AA	AA	---	AA	AA	AA	---	---	---	AA	---	AA	AA	---	AA	---	---	---	---	---	---	---	---	---	AA	AA
AX-95110084	TT	---	TT	TT	---	TT	TT	TT	---	---	CC	---	TT	---	TT	---	---	TT	TT	TT	TT	TT	---	TT	TT	TT	---	TT	---	---	TT	---	---	TT	TT	---	---	---	TT	---	TT	TT	---	---	TT	---	---	---	TT
AX-95114652	---	GG	---	GG	GG	---	---	---	GG	---	---	GG	---	---	---	---	GG	GG	GG	---	---	---	GG	---	GG	---	---	GG	---	GG	---	GG	GG	GG	GG	GG	GG	GG	---	GG	---	---	---	---	GG	---	---	GG	GG
AX-95118299	CC	GG	CC	CC	GG	CC	CC	CC	GG	GG	GG	GG	CC	GG	CC	GG	GG	CC	CC	CC	CC	CC	GG	CC	CC	CC	GG	CC	GG	GG	CC	GG	---	CC	CC	GG	GG	GG	CC	GG	CC	CC	GG	GG	CC	GG	GG	GG	CC
AX-95120467	AA	---	AA	AA	AA	---	---	AA	---	---	---	---	AA	---	AA	---	---	AA	AA	AA	AA	AA	---	AA	AA	---	---	AA	---	---	AA	---	---	AA	AA	---	---	---	AA	---	AA	AA	---	---	AA	---	---	---	---
AX-95125642	GG	AA	GG	GG	AA	GG	GG	GG	AA	AA	AA	AA	GG	AA	GG	AA	AA	GG	GG	GG	GG	GG	AA	GG	GG	GG	AA	GG	AA	AA	GG	AA	GG	GG	GG	AA	---	AA	GG	AA	AA	GG	AA	AA	GG	AA	AA	AA	GG
AX-95126026	---	AA	---	AA	AA	AA	AA	AA	AA	AA	AA	---	AA	AA	AA	AA	AA	---	---	---	AA	AA	AA	---	AA	---	---	---	---	---	AA	---	AA	---	---	AA	---	AA	---	---	AA	---	AA	AA	AA	---	---	---	AA
AX-95135522	---	TT	---	TT	TT	TT	TT	TT	TT	TT	---	---	---	---	TT	---	---	TT	TT	---	TT	---	---	---	TT	---	---	TT	---	TT	---	---	---	---	TT	TT	---	TT	---	---	CC	---	---	---	TT	---	---	TT	TT
AX-95136924	---	CC	---	---	CC	CC	CC	---	---	CC	CC	---	CC	---	---	CC	CC	---	---	---	---	---	CC	---	---	---	---	---	---	CC	CC	CC	CC	---	---	CC	---	CC	CC	CC	CC	---	---	---	CC	---	---	---	---
AX-95138234	TT	---	TT	---	---	TT	TT	TT	---	TT	TT	TT	TT	TT	---	---	---	TT	TT	TT	---	TT	---	---	TT	---	---	TT	---	---	TT	---	TT	---	TT	---	---	---	---	---	---	TT	TT	TT	---	TT	TT	TT	---
AX-95149836	CC	---	CC	CC	CC	---	---	---	---	---	CC	---	CC	CC	---	CC	CC	CC	CC	CC	---	CC	CC	---	CC	CC	---	---	---	---	---	---	CC	---	CC	---	---	---	---	---	CC	CC	CC	CC	---	---	---	CC	---
AX-95151919	---	CC	---	CC	CC	---	---	---	---	CC	---	CC	CC	---	---	CC	CC	CC	CC	---	---	---	---	---	CC	---	---	---	---	CC	CC	CC	CC	---	CC	CC	CC	CC	---	CC	---	---	---	---	---	---	---	---	---
AX-95168423	---	AA	---	---	AA	AA	AA	---	---	AA	AA	---	AA	AA	---	---	---	AA	AA	---	---	---	AA	---	AA	---	AA	AA	---	---	AA	AA	AA	AA	AA	AA	---	AA	---	---	---	---	---	AA	---	AA	AA	---	AA
AX-95168777	CC	TT	CC	CC	TT	TT	TT	CC	TT	CC	---	TT	CC	TT	CC	TT	TT	CC	CC	CC	CC	CC	TT	TT	CC	CC	TT	CC	TT	TT	TT	TT	TT	CC	CC	TT	TT	TT	CC	TT	TT	CC	CC	CC	CC	TT	TT	TT	CC
AX-95171598	GG	AA	GG	GG	GG	AA	AA	GG	AA	GG	AA	GG	GG	GG	GG	AA	AA	AA	AA	GG	GG	AA	GG	AA	GG	GG	GG	AA	AA	AA	AA	AA	AA	AA	AA	GG	---	AA	AA	AA	AA	GG	GG	GG	AA	GG	GG	AA	GG
AX-95183147	AA	GG	AA	AA	AA	GG	GG	AA	GG	AA	AA	AA	AA	AA	AA	GG	GG	GG	GG	AA	AA	GG	AA	GG	AA	AA	AA	GG	GG	GG	---	GG	GG	AA	GG	AA	---	GG	GG	GG	GG	AA	AA	AA	GG	AA	AA	---	AA
AX-95187790	CC	---	CC	---	---	CC	CC	---	---	CC	CC	CC	---	CC	---	---	---	CC	CC	CC	---	CC	---	CC	---	CC	---	CC	CC	CC	CC	---	CC	---	CC	---	CC	---	CC	---	CC	CC	CC	CC	CC	---	---	CC	CC
AX-95190048	---	AA	---	---	AA	AA	AA	---	---	---	---	---	---	AA	---	AA	AA	AA	AA	---	---	---	AA	AA	---	AA	AA	AA	AA	AA	AA	AA	AA	---	AA	AA	AA	AA	---	AA	---	---	---	---	---	AA	AA	AA	---
AX-95193648	AA	GG	AA	GG	GG	GG	GG	GG	GG	AA	AA	AA	AA	AA	GG	AA	AA	GG	GG	AA	GG	AA	AA	AA	GG	---	AA	GG	AA	AA	AA	AA	AA	AA	GG	GG	AA	GG	AA	AA	AA	AA	AA	AA	GG	AA	AA	GG	GG
AX-95202480	AA	---	AA	---	---	---	---	---	---	---	---	AA	---	---	---	---	---	AA	AA	AA	---	AA	AA	AA	---	---	AA	---	AA	AA	---	AA	---	---	AA	---	AA	---	AA	AA	---	AA	---	---	---	AA	AA	AA	---
AX-95203734	TT	CC	TT	TT	CC	CC	CC	TT	CC	CC	CC	CC	TT	CC	TT	CC	CC	TT	TT	TT	TT	TT	CC	CC	TT	TT	CC	TT	CC	CC	CC	CC	CC	TT	TT	CC	---	---	TT	CC	TT	TT	CC	---	TT	CC	CC	---	TT
AX-95204970	TT	CC	TT	TT	CC	CC	CC	TT	TT	TT	TT	TT	TT	CC	TT	CC	CC	CC	CC	TT	TT	TT	CC	CC	TT	CC	CC	CC	CC	CC	CC	CC	TT	TT	CC	CC	CC	CC	TT	CC	TT	TT	CC	CC	TT	CC	CC	---	TT
AX-95205663	---	CC	---	CC	CC	---	---	---	CC	---	---	---	---	---	CC	CC	CC	---	---	---	CC	---	CC	CC	CC	CC	CC	---	CC	CC	CC	CC	CC	CC	---	CC	CC	CC	---	CC	---	---	---	---	CC	---	---	---	CC
AX-95217449	TT	---	TT	TT	---	TT	TT	TT	---	---	---	---	TT	---	TT	---	---	TT	TT	TT	TT	TT	---	TT	TT	TT	---	TT	---	---	---	---	---	TT	TT	---	---	---	TT	---	TT	TT	---	---	TT	---	---	---	TT
AX-95220550	GG	---	---	---	---	---	---	GG	---	GG	GG	---	GG	GG	GG	GG	---	---	---	---	GG	GG	---	GG	---	GG	GG	GG	GG	---	---	---	---	---	---	---	---	---	GG	---	---	GG	GG	GG	---	GG	GG	GG	---
AX-95223925	GG	AA	GG	AA	AA	AA	AA	GG	AA	GG	GG	AA	GG	GG	GG	AA	AA	AA	AA	GG	GG	GG	AA	GG	AA	GG	GG	GG	GG	AA	AA	AA	AA	AA	AA	AA	AA	AA	GG	AA	AA	GG	GG	GG	AA	GG	GG	GG	AA
AX-95225294	---	CC	---	---	---	CC	CC	---	CC	---	CC	---	---	---	---	CC	CC	CC	CC	---	---	CC	---	CC	---	---	---	CC	CC	CC	CC	CC	CC	---	CC	---	---	CC	CC	CC	CC	---	---	---	CC	---	---	CC	---
AX-95232360	---	GG	---	---	GG	GG	GG	---	---	GG	GG	GG	---	GG	---	GG	GG	GG	GG	---	---	---	---	GG	---	GG	---	GG	GG	---	---	---	GG	GG	GG	---	---	GG	GG	---	---	---	GG	GG	GG	GG	GG	---	GG
AX-95232708	TT	---	TT	---	---	TT	TT	TT	---	TT	TT	---	TT	TT	TT	TT	TT	---	---	TT	TT	TT	---	TT	---	---	TT	---	TT	---	---	---	---	---	---	---	---	---	TT	---	TT	TT	TT	TT	---	TT	TT	CC	---
AX-95232814	TT	CC	TT	CC	CC	TT	TT	TT	CC	CC	TT	CC	CC	CC	TT	CC	CC	CC	CC	TT	TT	TT	TT	TT	CC	TT	TT	TT	CC	CC	CC	CC	CC	TT	CC	CC	CC	CC	TT	CC	TT	TT	TT	TT	TT	TT	TT	CC	TT
AX-95237524	---	GG	---	---	---	GG	GG	GG	GG	GG	---	GG	---	---	GG	---	---	---	---	---	GG	---	---	GG	---	---	GG	GG	GG	GG	GG	GG	GG	GG	---	GG	GG	GG	GG	GG	---	---	---	---	GG	GG	GG	---	GG
AX-95242629	CC	GG	CC	GG	GG	GG	GG	GG	GG	GG	GG	CC	GG	GG	GG	GG	GG	CC	CC	CC	GG	CC	CC	CC	GG	CC	CC	GG	CC	CC	CC	CC	CC	GG	CC	GG	CC	GG	CC	CC	CC	CC	GG	GG	GG	CC	CC	CC	GG
AX-95250148	AA	---	AA	AA	---	---	---	AA	AA	AA	AA	AA	AA	---	AA	---	---	---	---	AA	AA	AA	---	---	AA	---	---	---	---	---	---	---	AA	---	---	AA	---	---	---	---	AA	AA	---	---	---	---	---	---	AA
AX-95252995	GG	CC	GG	GG	CC	CC	CC	GG	GG	GG	GG	GG	---	CC	GG	CC	CC	CC	CC	GG	GG	GG	CC	CC	---	CC	CC	CC	CC	CC	CC	CC	GG	GG	CC	CC	CC	CC	GG	CC	GG	GG	CC	CC	GG	CC	CC	CC	GG
AX-94383465	TT	CC	TT	CC	CC	CC	CC	CC	CC	TT	TT	TT	TT	TT	CC	TT	TT	CC	CC	TT	CC	TT	TT	TT	CC	---	TT	CC	TT	TT	TT	TT	CC	CC	CC	CC	TT	CC	TT	TT	TT	TT	TT	TT	CC	TT	TT	CC	CC
AX-94383985	TT	CC	TT	CC	CC	CC	CC	TT	TT	TT	TT	CC	TT	TT	TT	CC	CC	CC	CC	TT	TT	TT	CC	TT	CC	---	TT	TT	TT	CC	CC	CC	CC	CC	CC	CC	CC	CC	TT	CC	CC	TT	TT	TT	CC	TT	TT	TT	CC
AX-94384218	---	GG	---	GG	GG	---	---	GG	GG	GG	GG	---	---	---	GG	---	---	GG	GG	---	GG	---	---	---	GG	---	---	GG	---	---	---	---	GG	GG	GG	GG	---	GG	---	---	---	---	GG	GG	GG	---	---	GG	GG
AX-94384869	CC	---	CC	---	---	---	---	CC	---	CC	CC	---	CC	CC	CC	---	---	---	---	CC	CC	CC	---	CC	---	CC	CC	CC	CC	---	---	---	---	---	---	---	---	---	CC	---	---	CC	CC	CC	---	CC	CC	CC	---
AX-94387510	CC	---	CC	CC	---	CC	CC	CC	---	---	---	---	CC	---	CC	---	---	CC	CC	CC	CC	CC	---	CC	CC	CC	---	CC	---	---	---	---	---	CC	CC	---	---	---	CC	---	---	CC	---	---	CC	---	---	---	CC
AX-94392034	CC	TT	CC	TT	TT	TT	TT	TT	TT	CC	CC	TT	CC	CC	TT	CC	CC	TT	TT	CC	TT	CC	TT	CC	TT	---	CC	TT	CC	CC	CC	CC	TT	TT	TT	TT	CC	TT	CC	CC	TT	CC	CC	CC	TT	CC	CC	TT	CC
AX-94396258	CC	TT	CC	TT	TT	TT	TT	TT	TT	CC	---	CC	CC	CC	TT	CC	CC	TT	TT	CC	TT	CC	CC	CC	TT	CC	CC	TT	CC	CC	CC	CC	CC	CC	TT	TT	CC	TT	CC	CC	CC	CC	CC	CC	TT	CC	CC	TT	TT
AX-94399766	---	GG	---	---	---	GG	GG	---	---	---	---	GG	---	---	---	GG	GG	GG	GG	---	---	---	GG	---	GG	---	---	---	---	GG	GG	GG	GG	GG	GG	GG	GG	GG	---	GG	GG	---	---	---	GG	---	---	---	GG
AX-94401666	GG	---	GG	---	---	---	---	GG	GG	GG	GG	---	---	---	GG	---	---	GG	GG	GG	GG	GG	GG	---	---	---	GG	---	---	---	---	---	---	---	GG	---	---	---	GG	---	GG	GG	GG	GG	GG	---	---	GG	---
AX-94406133	CC	TT	CC	CC	CC	TT	TT	TT	TT	TT	TT	TT	CC	CC	TT	TT	TT	CC	CC	CC	TT	---	CC	---	CC	CC	CC	TT	TT	TT	TT	TT	CC	TT	CC	TT	TT	TT	TT	---	CC	CC	---	TT	TT	CC	CC	TT	TT
AX-94409249	GG	AA	GG	AA	---	AA	AA	GG	AA	GG	GG	AA	GG	GG	GG	AA	AA	AA	AA	GG	GG	GG	AA	GG	AA	GG	GG	GG	GG	AA	AA	AA	AA	AA	AA	AA	AA	AA	GG	AA	AA	GG	GG	GG	AA	GG	GG	GG	AA
AX-94418188	TT	CC	TT	TT	CC	CC	CC	TT	TT	CC	TT	TT	CC	TT	TT	CC	CC	TT	TT	TT	TT	TT	CC	TT	TT	TT	TT	TT	TT	CC	CC	CC	CC	TT	TT	CC	TT	CC	CC	CC	CC	TT	TT	TT	CC	TT	TT	TT	---
AX-94418536	---	GG	---	GG	GG	---	---	---	GG	GG	GG	---	---	GG	---	---	---	---	---	---	---	---	GG	---	GG	---	GG	---	GG	GG	GG	GG	GG	---	---	GG	GG	GG	---	GG	---	---	GG	GG	---	GG	GG	GG	---
AX-94420327	CC	TT	CC	CC	TT	TT	TT	CC	TT	TT	TT	TT	CC	TT	CC	TT	TT	CC	CC	CC	CC	CC	TT	TT	CC	CC	TT	CC	TT	TT	CC	TT	---	CC	CC	TT	TT	TT	CC	TT	CC	CC	TT	TT	CC	TT	TT	TT	CC
AX-94431037	TT	GG	TT	GG	GG	GG	GG	GG	GG	TT	TT	GG	---	TT	GG	TT	TT	GG	GG	TT	GG	TT	GG	TT	GG	---	TT	GG	TT	TT	TT	TT	GG	GG	GG	GG	TT	GG	TT	TT	TT	TT	TT	TT	GG	TT	TT	GG	TT
AX-94431965	---	AA	---	AA	AA	---	---	AA	AA	AA	AA	---	---	---	AA	---	---	AA	AA	---	AA	---	---	---	AA	AA	---	AA	---	---	---	---	AA	AA	AA	AA	---	AA	---	---	AA	---	---	AA	AA	---	---	AA	AA
AX-94436556	AA	GG	AA	GG	GG	GG	GG	GG	GG	GG	AA	AA	AA	AA	GG	AA	AA	GG	GG	AA	GG	GG	AA	AA	GG	AA	AA	GG	AA	GG	AA	AA	GG	GG	GG	GG	AA	GG	AA	AA	GG	AA	AA	AA	GG	AA	AA	GG	GG
AX-94440104	GG	TT	GG	TT	TT	GG	GG	GG	TT	GG	GG	TT	GG	GG	GG	GG	GG	TT	TT	GG	GG	GG	TT	GG	TT	---	GG	TT	GG	TT	TT	TT	TT	TT	TT	TT	TT	TT	GG	TT	GG	GG	GG	GG	TT	GG	GG	TT	TT
AX-94442632	TT	CC	TT	CC	CC	CC	CC	TT	CC	TT	TT	CC	TT	TT	TT	CC	CC	CC	CC	TT	TT	TT	CC	TT	---	---	TT	CC	TT	CC	CC	CC	TT	CC	CC	CC	CC	CC	TT	CC	TT	TT	TT	TT	CC	TT	TT	TT	CC
AX-94444185	TT	---	TT	---	---	---	---	TT	---	TT	TT	---	TT	TT	TT	---	---	---	---	TT	TT	TT	---	TT	---	TT	TT	---	TT	---	---	---	---	---	---	---	---	---	TT	---	---	TT	TT	TT	---	TT	TT	TT	---
AX-94447466	---	CC	---	CC	CC	---	---	---	---	---	---	CC	CC	CC	---	CC	CC	GG	GG	---	---	---	GG	CC	CC	---	---	CC	CC	---	CC	---	CC	CC	GG	CC	CC	CC	---	---	---	---	---	---	---	---	---	---	---
AX-94450445	GG	---	GG	---	---	GG	GG	---	GG	---	---	---	---	---	---	GG	GG	---	---	GG	---	GG	GG	---	---	GG	GG	---	---	---	GG	---	---	GG	---	---	---	---	---	---	GG	GG	---	---	---	---	---	GG	GG
AX-94451329	GG	AA	GG	AA	AA	GG	GG	GG	GG	GG	GG	AA	AA	AA	GG	AA	AA	GG	GG	GG	GG	GG	GG	AA	AA	---	GG	AA	AA	AA	AA	AA	AA	AA	GG	AA	AA	AA	AA	AA	GG	GG	GG	GG	GG	GG	GG	AA	AA
AX-94459412	---	AA	---	AA	AA	---	---	---	---	---	AA	---	AA	AA	---	AA	AA	AA	AA	---	---	AA	AA	---	AA	AA	---	---	---	AA	AA	AA	AA	AA	AA	AA	---	AA	AA	---	---	---	---	---	---	---	---	---	---
AX-94471363	GG	CC	GG	CC	CC	GG	GG	CC	CC	CC	CC	GG	GG	CC	CC	GG	GG	GG	GG	GG	CC	GG	CC	GG	CC	---	CC	GG	GG	CC	CC	GG	CC	GG	GG	CC	GG	CC	GG	GG	GG	GG	CC	CC	GG	GG	GG	GG	CC
AX-94472033	AA	CC	AA	CC	---	AA	AA	AA	CC	AA	AA	AA	AA	CC	AA	CC	CC	AA	CC	AA	AA	AA	AA	AA	CC	CC	AA	AA	CC	CC	CC	CC	CC	CC	CC	AA	CC	CC	AA	CC	AA	AA	AA	AA	CC	AA	AA	AA	AA
AX-94476058	CC	---	CC	---	---	---	---	CC	---	CC	CC	---	CC	CC	CC	---	---	---	---	CC	CC	CC	---	CC	---	CC	CC	---	CC	---	---	---	CC	---	---	---	---	---	CC	---	CC	CC	CC	CC	---	CC	CC	CC	---
AX-94486149	GG	AA	GG	AA	AA	AA	AA	AA	AA	GG	GG	GG	GG	GG	AA	GG	GG	AA	AA	GG	AA	---	GG	GG	AA	---	GG	AA	GG	GG	GG	GG	GG	GG	AA	AA	---	AA	GG	GG	GG	GG	GG	GG	AA	GG	GG	AA	AA
AX-94486290	TT	CC	TT	TT	CC	CC	CC	TT	CC	CC	CC	CC	TT	CC	TT	CC	CC	TT	TT	TT	TT	TT	CC	CC	TT	TT	CC	TT	CC	CC	CC	CC	CC	TT	TT	CC	CC	CC	TT	CC	TT	TT	CC	CC	TT	CC	CC	CC	TT
AX-94487596	---	GG	---	---	---	GG	GG	GG	GG	---	GG	---	---	---	GG	GG	GG	GG	---	---	GG	---	---	---	---	---	---	GG	GG	GG	GG	GG	GG	---	GG	---	GG	GG	GG	GG	---	---	---	---	GG	---	---	GG	---
AX-94492041	GG	AA	GG	AA	AA	AA	AA	GG	AA	GG	GG	AA	GG	GG	GG	AA	AA	AA	AA	GG	GG	GG	AA	GG	AA	---	GG	GG	GG	AA	AA	AA	AA	AA	AA	AA	AA	AA	GG	AA	AA	GG	GG	GG	AA	GG	GG	GG	AA
AX-94494579	TT	---	TT	TT	TT	---	---	---	---	TT	---	TT	TT	TT	---	---	---	---	---	TT	---	TT	TT	---	TT	TT	TT	---	---	---	---	---	---	TT	---	TT	---	---	---	---	TT	TT	TT	TT	---	TT	TT	---	TT
AX-94497715	TT	---	TT	---	---	TT	TT	TT	TT	---	---	---	---	TT	TT	TT	TT	---	---	TT	TT	TT	TT	---	---	TT	TT	---	---	---	TT	---	---	TT	---	TT	---	---	---	---	TT	TT	---	---	---	TT	TT	TT	TT
AX-94499509	AA	GG	AA	GG	GG	GG	GG	AA	GG	AA	AA	GG	AA	AA	AA	GG	GG	GG	GG	AA	AA	AA	GG	AA	GG	AA	AA	GG	AA	GG	GG	GG	GG	GG	GG	GG	GG	GG	AA	GG	GG	AA	AA	AA	GG	AA	AA	AA	GG
AX-94501088	TT	CC	TT	CC	CC	CC	CC	TT	TT	TT	---	CC	TT	TT	TT	CC	CC	CC	CC	TT	---	TT	CC	TT	CC	---	TT	TT	TT	CC	CC	CC	CC	CC	CC	CC	CC	CC	TT	CC	CC	TT	TT	TT	CC	TT	TT	TT	CC
AX-94504695	AA	GG	AA	GG	GG	GG	GG	GG	GG	GG	AA	GG	AA	AA	GG	GG	GG	AA	AA	AA	GG	GG	AA	AA	GG	GG	GG	AA	---	AA	AA	AA	GG	AA	AA	---	AA	GG	AA	AA	GG	AA	GG	GG	AA	GG	GG	GG	GG
AX-94505591	TT	CC	TT	CC	CC	CC	CC	TT	CC	TT	TT	CC	TT	TT	TT	CC	CC	CC	CC	TT	TT	TT	CC	TT	CC	TT	TT	TT	TT	CC	CC	CC	CC	CC	CC	CC	---	CC	TT	CC	CC	TT	TT	TT	CC	TT	TT	TT	CC
AX-94512713	GG	AA	GG	AA	AA	AA	AA	AA	AA	AA	GG	GG	GG	GG	AA	GG	GG	AA	AA	GG	AA	GG	GG	GG	AA	GG	GG	AA	GG	AA	GG	GG	GG	GG	AA	AA	GG	AA	GG	GG	AA	GG	GG	GG	AA	GG	GG	AA	AA
AX-94517169	GG	AA	GG	AA	AA	AA	AA	GG	GG	GG	GG	AA	GG	GG	GG	AA	AA	AA	AA	GG	GG	GG	AA	GG	AA	---	GG	GG	GG	AA	AA	AA	AA	AA	AA	AA	AA	AA	GG	AA	AA	GG	GG	GG	AA	GG	GG	GG	AA
AX-94521974	---	TT	---	TT	TT	TT	TT	---	TT	---	---	TT	---	---	---	TT	TT	TT	TT	---	---	---	TT	---	TT	---	---	---	---	TT	TT	TT	TT	TT	TT	TT	TT	TT	---	TT	TT	---	---	---	TT	---	---	---	TT
AX-94525566	AA	GG	AA	GG	GG	GG	GG	AA	AA	GG	GG	GG	AA	AA	AA	AA	AA	AA	AA	AA	AA	AA	GG	AA	GG	---	GG	GG	AA	GG	AA	AA	AA	GG	AA	GG	GG	GG	GG	AA	GG	AA	GG	GG	AA	GG	GG	GG	GG
AX-94533920	AA	GG	AA	GG	AA	GG	GG	AA	GG	AA	AA	GG	AA	AA	AA	AA	AA	GG	GG	AA	AA	AA	GG	AA	GG	AA	AA	GG	AA	GG	GG	GG	GG	AA	GG	GG	AA	GG	GG	GG	AA	AA	AA	AA	AA	GG	GG	AA	---
AX-94543207	AA	GG	AA	GG	GG	GG	GG	AA	AA	AA	AA	GG	AA	AA	AA	GG	GG	GG	GG	AA	AA	AA	GG	AA	GG	AA	AA	AA	AA	GG	GG	GG	GG	GG	GG	GG	---	GG	AA	GG	GG	AA	AA	AA	GG	AA	AA	AA	GG
AX-94544673	GG	AA	GG	AA	AA	GG	GG	GG	GG	AA	AA	AA	AA	AA	GG	AA	AA	GG	GG	GG	GG	GG	GG	AA	AA	---	GG	AA	AA	AA	AA	AA	AA	GG	GG	GG	AA	AA	AA	AA	GG	---	AA	AA	GG	GG	GG	AA	GG
AX-94558395	CC	---	CC	CC	CC	---	---	---	---	CC	---	CC	CC	CC	---	---	---	---	---	CC	---	CC	CC	---	CC	CC	CC	---	---	---	---	---	---	CC	---	CC	---	---	---	---	CC	CC	CC	CC	---	CC	CC	CC	CC
AX-94560725	GG	---	GG	GG	---	---	---	GG	---	GG	GG	GG	GG	---	GG	---	---	GG	GG	GG	GG	GG	---	---	GG	GG	---	GG	---	---	---	---	---	GG	GG	---	---	---	GG	---	---	GG	GG	GG	GG	---	---	---	GG
AX-94567252	CC	AA	CC	AA	AA	AA	AA	CC	AA	CC	CC	AA	---	CC	CC	AA	AA	AA	AA	CC	CC	CC	AA	CC	AA	---	CC	CC	CC	AA	AA	AA	AA	AA	AA	AA	AA	AA	CC	AA	AA	CC	CC	CC	AA	CC	CC	CC	AA
AX-94570222	CC	TT	CC	TT	TT	TT	TT	TT	TT	CC	CC	TT	CC	TT	TT	---	CC	TT	TT	CC	TT	CC	TT	TT	TT	TT	CC	CC	TT	CC	CC	CC	TT	CC	TT	CC	CC	TT	TT	CC	CC	CC	CC	CC	TT	TT	TT	CC	TT
AX-94581339	GG	---	GG	GG	---	GG	GG	GG	---	---	---	---	---	GG	GG	---	---	---	GG	GG	GG	---	---	GG	GG	GG	---	---	GG	GG	---	---	CC	---	GG	GG	---	---	---	GG	---	GG	---	---	GG	GG	GG	---	---
AX-94598017	AA	---	AA	AA	AA	---	---	AA	---	AA	---	AA	AA	AA	AA	---	---	---	---	AA	AA	---	AA	---	AA	AA	AA	---	---	---	---	---	---	AA	---	AA	---	---	---	---	AA	AA	AA	AA	---	AA	AA	---	AA
AX-94602311	TT	CC	TT	CC	---	TT	TT	TT	CC	CC	CC	CC	CC	---	TT	CC	CC	TT	TT	TT	---	TT	CC	CC	---	CC	TT	TT	CC	TT	CC	CC	CC	CC	TT	CC	CC	CC	TT	CC	TT	TT	TT	TT	CC	---	TT	---	CC
AX-94609262	---	AA	---	---	---	AA	AA	---	AA	---	AA	---	---	---	---	AA	AA	AA	AA	---	---	---	---	AA	---	---	---	AA	AA	AA	AA	AA	---	---	AA	---	---	AA	AA	AA	AA	---	---	---	AA	---	---	AA	---
AX-94627462	TT	---	TT	---	---	TT	TT	TT	TT	TT	TT	TT	---	---	TT	---	---	---	---	TT	TT	TT	---	TT	---	---	TT	TT	TT	---	---	---	---	---	---	---	TT	---	---	---	TT	TT	TT	TT	TT	TT	TT	TT	TT
AX-94645361	---	CC	---	CC	CC	CC	CC	---	---	CC	CC	CC	---	---	---	---	---	---	---	---	---	---	CC	---	CC	---	CC	CC	---	CC	---	---	---	---	---	CC	CC	CC	CC	---	CC	---	CC	CC	---	CC	CC	CC	CC
AX-94652031	GG	AA	GG	GG	AA	AA	AA	GG	GG	GG	GG	GG	GG	AA	GG	AA	AA	GG	GG	GG	GG	GG	AA	AA	GG	---	AA	GG	AA	AA	AA	AA	AA	AA	GG	AA	AA	AA	GG	AA	AA	GG	GG	GG	GG	AA	AA	AA	GG
AX-94652145	---	GG	---	GG	GG	---	---	---	---	---	---	GG	GG	GG	---	GG	GG	---	---	---	---	---	---	GG	GG	---	---	GG	GG	GG	GG	GG	GG	GG	---	GG	GG	GG	GG	GG	---	---	---	---	---	GG	GG	---	GG
AX-94656528	---	CC	---	CC	CC	---	---	CC	CC	CC	CC	---	---	---	CC	---	---	CC	CC	---	CC	---	---	---	---	---	---	CC	---	---	---	---	CC	CC	CC	CC	---	CC	---	---	---	---	CC	CC	CC	---	---	CC	CC
AX-94656624	TT	---	TT	TT	---	---	---	TT	TT	TT	TT	TT	TT	---	TT	---	---	---	---	TT	TT	TT	---	---	TT	---	---	---	---	---	---	---	---	TT	---	---	---	---	TT	---	TT	TT	TT	TT	TT	---	---	TT	TT
AX-94658944	TT	---	TT	---	---	---	---	TT	---	TT	TT	---	TT	TT	TT	---	---	---	---	TT	TT	TT	---	TT	---	TT	TT	TT	TT	---	---	---	---	---	---	---	---	---	TT	---	---	TT	TT	TT	---	TT	TT	TT	---
AX-94662528	TT	CC	TT	CC	CC	TT	TT	TT	CC	CC	CC	TT	TT	CC	TT	TT	TT	TT	TT	TT	TT	TT	CC	TT	CC	---	CC	TT	CC	CC	TT	CC	TT	TT	TT	CC	CC	CC	TT	CC	TT	---	CC	CC	TT	CC	CC	CC	TT
AX-94662899	GG	TT	GG	TT	TT	GG	GG	GG	TT	TT	GG	TT	TT	TT	GG	TT	TT	TT	TT	GG	GG	GG	GG	GG	TT	---	GG	GG	GG	TT	TT	TT	TT	GG	TT	TT	---	TT	GG	TT	GG	GG	GG	GG	GG	GG	GG	TT	GG
AX-94663389	---	GG	---	---	---	GG	GG	---	---	GG	GG	---	---	GG	---	GG	GG	---	---	---	---	CC	GG	---	GG	GG	GG	---	---	---	GG	GG	---	CC	---	GG	---	GG	GG	GG	GG	---	---	GG	CC	---	---	---	GG
AX-94676659	TT	CC	TT	CC	CC	CC	CC	TT	CC	TT	TT	CC	TT	TT	TT	CC	CC	CC	CC	TT	TT	TT	CC	TT	CC	---	TT	CC	TT	CC	CC	CC	CC	CC	CC	CC	---	CC	TT	CC	CC	TT	TT	TT	CC	TT	TT	TT	CC
AX-94687954	---	AA	---	AA	---	AA	AA	AA	---	AA	---	---	---	---	AA	---	---	---	---	---	AA	---	---	AA	---	---	AA	AA	AA	AA	AA	AA	AA	AA	---	AA	---	AA	AA	AA	AA	---	---	---	AA	AA	AA	---	AA
AX-94693685	GG	AA	GG	AA	GG	AA	AA	AA	AA	GG	GG	GG	GG	GG	AA	GG	GG	AA	AA	GG	AA	GG	GG	GG	AA	---	AA	GG	GG	AA	AA	AA	AA	AA	AA	AA	---	AA	AA	AA	GG	GG	GG	GG	GG	AA	AA	GG	AA
AX-94705969	---	GG	---	GG	GG	GG	GG	GG	GG	GG	---	---	---	---	GG	---	---	GG	GG	---	GG	GG	---	---	GG	---	---	GG	---	GG	---	---	GG	GG	GG	GG	---	GG	---	---	---	---	---	---	GG	---	---	GG	GG
AX-94707486	CC	---	CC	---	---	CC	CC	---	---	---	---	CC	CC	CC	---	CC	CC	---	---	CC	---	CC	CC	CC	---	CC	CC	---	CC	CC	CC	CC	CC	---	---	---	CC	---	CC	CC	---	CC	---	---	---	CC	CC	---	---
AX-94714890	---	AA	---	AA	---	---	---	---	AA	AA	AA	AA	AA	AA	---	AA	AA	---	---	---	---	---	AA	AA	AA	AA	---	---	AA	---	AA	---	AA	AA	---	AA	---	AA	AA	---	---	---	AA	AA	---	AA	AA	AA	---
AX-94717736	---	CC	---	CC	CC	---	---	CC	---	CC	CC	CC	CC	---	CC	---	---	CC	CC	---	CC	---	---	CC	CC	---	---	CC	CC	CC	CC	CC	---	---	CC	---	CC	CC	CC	CC	---	---	CC	CC	CC	---	---	---	---
AX-94724702	TT	CC	TT	CC	CC	TT	TT	TT	TT	CC	CC	CC	CC	TT	TT	TT	TT	CC	CC	TT	TT	TT	TT	CC	CC	TT	TT	CC	CC	CC	TT	CC	CC	TT	CC	TT	---	CC	CC	CC	TT	TT	CC	CC	CC	TT	TT	TT	TT
AX-94729287	---	CC	---	CC	CC	CC	CC	---	---	---	---	CC	---	---	---	CC	CC	CC	CC	---	---	---	CC	---	CC	---	---	---	---	CC	CC	CC	CC	CC	CC	CC	CC	CC	---	CC	CC	---	---	---	CC	---	---	---	CC
AX-94746929	---	TT	---	TT	TT	---	---	---	---	TT	TT	TT	TT	---	---	---	---	TT	TT	---	---	---	---	TT	TT	---	---	TT	TT	TT	TT	TT	TT	---	TT	---	TT	TT	TT	TT	---	---	TT	TT	TT	---	---	TT	---
AX-94753135	---	GG	---	GG	GG	---	---	---	GG	---	---	---	---	---	GG	GG	GG	---	---	---	GG	---	GG	GG	GG	GG	GG	---	GG	GG	GG	GG	GG	GG	---	GG	GG	GG	---	GG	---	---	---	---	GG	---	---	---	GG
AX-94756413	CC	TT	CC	TT	TT	TT	TT	TT	TT	TT	TT	CC	TT	TT	TT	TT	TT	CC	CC	CC	TT	CC	TT	CC	TT	---	CC	CC	CC	CC	TT	CC	TT	CC	CC	TT	CC	TT	CC	CC	TT	CC	TT	TT	TT	CC	CC	CC	TT
AX-94760866	CC	---	CC	CC	---	---	---	CC	---	---	---	---	CC	---	CC	---	---	CC	CC	CC	CC	CC	---	---	CC	CC	---	CC	---	---	---	---	CC	CC	CC	---	---	---	CC	---	CC	CC	---	---	CC	---	---	---	CC
AX-94777690	AA	GG	AA	GG	GG	GG	GG	GG	GG	AA	AA	AA	AA	AA	GG	AA	AA	GG	GG	AA	GG	AA	AA	AA	GG	---	---	GG	AA	AA	AA	AA	GG	GG	GG	GG	AA	GG	AA	AA	AA	AA	AA	AA	GG	AA	AA	GG	GG
AX-94781737	AA	CC	AA	CC	CC	AA	AA	CC	CC	CC	CC	AA	AA	AA	CC	AA	AA	CC	CC	AA	CC	AA	AA	AA	---	AA	AA	CC	AA	AA	AA	AA	CC	CC	CC	CC	AA	CC	AA	AA	AA	AA	CC	CC	CC	AA	AA	CC	CC
AX-94791212	AA	GG	AA	GG	GG	GG	GG	AA	GG	AA	AA	GG	AA	AA	AA	GG	GG	GG	GG	AA	AA	AA	GG	AA	---	AA	AA	AA	AA	GG	GG	GG	GG	GG	GG	GG	---	GG	AA	GG	GG	AA	AA	AA	GG	AA	AA	AA	GG
AX-94792933	AA	GG	AA	GG	GG	GG	GG	AA	AA	AA	AA	GG	AA	AA	AA	GG	GG	GG	GG	AA	AA	AA	GG	AA	GG	AA	AA	AA	AA	GG	GG	GG	GG	GG	GG	GG	---	GG	AA	GG	GG	AA	AA	AA	GG	AA	AA	AA	GG
AX-94793695	TT	CC	TT	CC	CC	CC	CC	TT	CC	TT	---	CC	TT	TT	TT	CC	CC	CC	CC	TT	TT	TT	CC	TT	---	TT	TT	CC	TT	CC	CC	CC	CC	CC	CC	CC	---	CC	TT	CC	CC	TT	TT	TT	CC	TT	TT	TT	CC
AX-94803344	CC	TT	CC	TT	TT	TT	TT	CC	TT	CC	CC	TT	CC	CC	CC	TT	TT	TT	TT	CC	CC	CC	TT	CC	---	CC	CC	CC	CC	TT	TT	TT	TT	TT	TT	TT	---	TT	CC	TT	TT	CC	CC	CC	TT	CC	CC	CC	TT
AX-94805521	---	GG	---	GG	GG	---	---	GG	GG	GG	GG	---	---	---	GG	---	---	GG	GG	---	GG	---	---	---	GG	---	---	GG	---	---	---	---	AA	GG	GG	GG	---	GG	---	---	GG	---	GG	GG	GG	---	---	GG	GG
AX-94809409	GG	AA	GG	AA	AA	AA	AA	AA	AA	AA	AA	GG	---	GG	AA	GG	GG	AA	AA	GG	AA	GG	GG	GG	AA	---	GG	AA	GG	GG	GG	GG	GG	GG	AA	AA	GG	AA	GG	GG	GG	GG	GG	GG	AA	GG	GG	GG	AA
AX-94825471	AA	GG	AA	GG	AA	AA	AA	GG	GG	AA	AA	GG	AA	GG	GG	AA	AA	AA	AA	AA	GG	AA	GG	AA	GG	GG	GG	AA	AA	---	AA	AA	AA	AA	AA	AA	---	GG	AA	AA	GG	AA	GG	GG	AA	AA	AA	GG	GG
AX-94846973	---	AA	---	AA	AA	AA	AA	---	---	---	---	AA	---	---	---	AA	AA	AA	AA	---	---	---	AA	---	AA	---	---	---	---	AA	AA	AA	AA	AA	AA	AA	AA	AA	---	AA	AA	---	---	---	AA	---	---	---	AA
AX-94850590	---	AA	---	---	AA	AA	AA	---	AA	AA	AA	AA	---	AA	---	AA	AA	---	---	---	---	---	AA	AA	---	---	AA	---	AA	AA	AA	AA	AA	---	---	AA	AA	AA	---	AA	---	---	AA	AA	---	AA	AA	AA	---
AX-94851653	GG	AA	GG	AA	AA	AA	AA	AA	GG	AA	GG	AA	AA	AA	AA	AA	AA	AA	AA	GG	AA	GG	AA	AA	AA	---	GG	AA	AA	AA	GG	AA	GG	GG	AA	AA	---	AA	AA	AA	GG	GG	GG	GG	AA	AA	AA	GG	GG
AX-94857800	TT	CC	TT	CC	CC	CC	CC	TT	CC	TT	TT	CC	TT	TT	TT	CC	CC	CC	CC	TT	TT	TT	CC	TT	CC	---	TT	CC	TT	CC	CC	CC	CC	CC	CC	CC	CC	CC	TT	CC	CC	TT	TT	TT	CC	TT	TT	TT	CC
AX-94865983	CC	AA	CC	CC	AA	CC	CC	CC	AA	AA	AA	AA	CC	AA	CC	AA	AA	CC	CC	CC	CC	CC	AA	CC	CC	CC	AA	CC	AA	AA	CC	AA	---	CC	CC	AA	AA	AA	CC	AA	CC	CC	AA	AA	CC	AA	AA	AA	CC
AX-94868069	---	GG	---	---	GG	---	---	---	GG	GG	GG	GG	---	GG	---	GG	GG	---	---	---	---	---	GG	---	---	---	GG	---	GG	GG	GG	GG	GG	---	---	GG	GG	GG	---	GG	GG	---	GG	GG	---	GG	GG	GG	---
AX-94870174	CC	TT	CC	TT	TT	TT	TT	TT	TT	TT	CC	CC	CC	CC	TT	CC	CC	TT	TT	CC	TT	CC	CC	CC	TT	---	CC	TT	CC	TT	CC	CC	CC	CC	TT	TT	CC	TT	CC	CC	TT	CC	CC	CC	TT	CC	CC	TT	TT
AX-94883446	AA	GG	AA	GG	AA	GG	GG	GG	GG	AA	AA	AA	AA	AA	GG	AA	AA	GG	GG	AA	GG	AA	AA	AA	GG	---	GG	AA	AA	GG	AA	GG	---	GG	GG	GG	---	GG	GG	GG	AA	AA	AA	AA	AA	GG	GG	AA	GG
AX-94887501	TT	CC	TT	CC	CC	TT	TT	CC	CC	CC	CC	TT	TT	TT	CC	TT	TT	CC	CC	TT	CC	TT	TT	TT	CC	---	TT	CC	TT	TT	TT	TT	CC	CC	CC	CC	TT	CC	TT	TT	---	TT	CC	CC	CC	TT	TT	CC	CC
AX-94913555	---	AA	---	---	AA	AA	AA	---	---	AA	AA	---	AA	---	---	AA	AA	---	---	---	---	---	AA	---	---	---	---	---	---	AA	AA	AA	AA	---	---	AA	---	AA	AA	AA	---	---	---	---	AA	---	---	---	AA
AX-94915464	---	GG	---	GG	---	---	---	GG	GG	---	---	GG	---	GG	GG	---	---	---	---	---	GG	---	GG	---	GG	GG	GG	---	---	---	---	---	---	---	---	---	---	GG	---	---	GG	---	GG	GG	---	---	---	GG	GG
AX-94918430	---	GG	---	GG	GG	GG	GG	---	---	GG	---	GG	---	GG	---	GG	GG	---	---	---	---	---	---	---	GG	---	---	---	---	GG	GG	---	GG	GG	---	---	GG	GG	---	---	---	---	---	---	---	---	---	---	GG
AX-94948778	---	TT	---	TT	---	---	---	---	TT	TT	TT	TT	TT	TT	---	TT	TT	---	---	---	---	---	TT	---	TT	TT	TT	---	---	---	TT	TT	TT	TT	---	TT	---	TT	TT	TT	---	---	TT	TT	---	---	---	TT	TT
AX-94950964	GG	---	GG	GG	GG	---	---	GG	GG	GG	GG	GG	GG	---	GG	---	---	---	---	GG	GG	GG	---	---	GG	---	---	---	---	---	---	---	GG	GG	---	---	---	---	GG	---	GG	GG	---	---	GG	---	---	GG	GG
AX-94951937	---	AA	---	AA	---	AA	AA	AA	---	AA	AA	AA	AA	AA	AA	---	---	AA	AA	---	AA	---	---	---	AA	---	AA	AA	---	AA	AA	---	---	---	AA	---	---	AA	---	---	---	---	AA	AA	AA	AA	AA	AA	---
AX-94952900	---	CC	---	---	CC	CC	CC	---	CC	CC	CC	CC	---	CC	---	CC	CC	---	---	---	---	---	CC	---	---	---	CC	---	CC	CC	---	CC	---	---	---	CC	CC	CC	---	CC	CC	---	CC	CC	---	CC	CC	CC	---
AX-94953735	---	GG	---	---	---	GG	GG	GG	GG	---	GG	---	---	---	GG	GG	GG	GG	GG	---	GG	---	---	GG	---	---	---	GG	GG	GG	GG	GG	GG	---	GG	---	GG	GG	GG	GG	---	---	---	---	GG	---	---	GG	---
AX-94955835	AA	---	AA	---	---	---	---	---	---	AA	AA	AA	AA	AA	---	AA	AA	---	---	AA	---	---	AA	AA	---	AA	AA	---	AA	AA	AA	AA	AA	AA	---	---	AA	---	AA	AA	---	AA	AA	AA	---	AA	AA	CC	---
AX-94991706	TT	CC	TT	CC	CC	CC	CC	TT	TT	CC	TT	CC	TT	CC	TT	CC	CC	TT	TT	TT	TT	TT	TT	TT	CC	TT	TT	TT	TT	CC	CC	TT	CC	CC	TT	TT	---	CC	TT	TT	---	TT	TT	TT	TT	TT	TT	TT	CC
AX-95010822	GG	---	GG	GG	GG	---	---	GG	---	GG	---	GG	GG	GG	GG	---	---	---	---	GG	GG	GG	GG	---	GG	GG	GG	---	---	---	---	---	---	GG	---	GG	---	---	---	---	GG	GG	GG	GG	---	---	GG	GG	GG
AX-95011580	---	CC	---	CC	CC	CC	CC	---	---	CC	CC	---	CC	CC	---	---	---	CC	CC	---	---	---	CC	---	CC	---	CC	CC	---	---	CC	CC	---	---	CC	CC	---	CC	---	CC	---	---	CC	CC	---	CC	CC	---	CC
AX-95011877	---	GG	---	GG	GG	GG	GG	---	GG	---	---	GG	---	---	---	GG	GG	GG	GG	---	---	---	GG	---	GG	---	---	GG	---	GG	GG	GG	GG	GG	GG	GG	GG	GG	---	GG	GG	---	---	---	GG	---	---	---	GG
AX-95014117	---	CC	---	CC	CC	---	---	---	CC	CC	CC	CC	---	CC	---	---	---	---	---	---	---	---	CC	---	CC	CC	CC	---	CC	CC	CC	---	CC	---	---	---	---	CC	---	CC	---	---	---	CC	---	CC	CC	CC	---
AX-95015791	GG	---	GG	GG	---	---	---	GG	---	---	---	---	GG	---	GG	---	---	GG	GG	GG	GG	GG	---	---	GG	GG	---	GG	---	---	GG	---	---	GG	GG	---	---	---	GG	---	---	GG	---	---	GG	---	---	---	GG
AX-95016211	TT	CC	TT	CC	CC	CC	CC	TT	CC	TT	TT	CC	TT	TT	TT	CC	CC	CC	CC	TT	TT	TT	CC	TT	---	TT	TT	TT	TT	CC	CC	CC	CC	CC	CC	CC	CC	CC	TT	CC	CC	TT	TT	TT	CC	TT	TT	TT	CC
AX-95022080	AA	GG	AA	GG	GG	GG	GG	AA	AA	AA	AA	GG	AA	AA	AA	GG	GG	GG	GG	AA	AA	AA	GG	AA	GG	---	AA	AA	AA	GG	GG	GG	GG	GG	GG	GG	GG	GG	AA	GG	GG	AA	AA	AA	GG	AA	AA	AA	GG
AX-95072537	GG	---	GG	GG	---	GG	GG	GG	---	---	---	---	GG	---	GG	---	---	GG	GG	GG	GG	GG	---	GG	GG	GG	GG	GG	---	---	---	---	TT	GG	GG	---	---	---	GG	---	---	GG	---	---	GG	---	GG	---	---
AX-95080908	---	AA	---	---	AA	---	---	---	AA	AA	AA	AA	---	---	---	AA	AA	---	---	---	---	AA	AA	---	---	---	AA	---	AA	AA	AA	AA	AA	---	---	AA	AA	AA	---	AA	AA	---	AA	AA	---	AA	AA	AA	---
AX-95081626	AA	GG	AA	GG	GG	GG	GG	GG	GG	AA	AA	AA	AA	AA	GG	AA	AA	GG	GG	AA	GG	AA	AA	AA	GG	AA	AA	GG	AA	AA	AA	AA	GG	GG	GG	GG	AA	GG	AA	AA	AA	AA	AA	AA	GG	AA	AA	GG	GG
AX-95081635	GG	TT	GG	TT	TT	TT	TT	GG	TT	GG	GG	TT	GG	GG	GG	TT	TT	TT	TT	GG	GG	GG	TT	GG	TT	---	GG	TT	GG	TT	TT	TT	TT	TT	TT	TT	TT	TT	GG	TT	TT	GG	GG	GG	TT	GG	GG	GG	TT
AX-95085345	GG	CC	GG	CC	CC	GG	GG	GG	GG	CC	CC	CC	CC	GG	GG	GG	GG	CC	CC	GG	GG	GG	GG	CC	CC	---	GG	CC	CC	CC	GG	CC	CC	GG	CC	GG	CC	CC	CC	CC	GG	GG	CC	CC	CC	GG	GG	GG	GG
AX-95087090	---	TT	---	---	---	TT	TT	TT	TT	---	TT	---	---	---	TT	TT	TT	TT	TT	---	TT	---	---	TT	---	---	---	TT	TT	TT	TT	TT	TT	---	TT	---	TT	TT	TT	TT	---	---	---	---	TT	---	---	TT	---
AX-95114731	TT	CC	TT	CC	CC	CC	CC	TT	CC	TT	TT	CC	TT	TT	TT	CC	CC	CC	CC	TT	TT	TT	CC	TT	CC	---	---	CC	TT	CC	CC	CC	CC	CC	CC	CC	CC	CC	TT	CC	CC	TT	TT	TT	CC	TT	TT	TT	CC
AX-95128040	GG	TT	GG	TT	TT	TT	TT	GG	TT	GG	GG	TT	GG	GG	GG	TT	TT	TT	TT	GG	GG	GG	TT	GG	---	---	GG	TT	GG	TT	TT	TT	GG	TT	TT	TT	---	TT	GG	TT	GG	GG	GG	GG	TT	GG	GG	GG	TT
AX-95134276	CC	AA	CC	AA	AA	AA	AA	AA	AA	AA	AA	CC	CC	CC	AA	CC	CC	AA	AA	CC	AA	CC	CC	CC	AA	---	CC	AA	CC	CC	CC	CC	CC	CC	AA	AA	CC	AA	CC	CC	CC	CC	CC	CC	AA	CC	CC	CC	AA
AX-95142468	---	CC	---	---	CC	---	---	---	CC	CC	CC	CC	---	CC	---	CC	CC	---	---	---	---	---	CC	---	---	---	CC	---	CC	CC	CC	CC	CC	---	---	CC	CC	CC	---	CC	---	---	CC	CC	---	CC	CC	CC	---
AX-95144587	TT	CC	TT	CC	CC	CC	CC	TT	CC	TT	TT	CC	TT	TT	TT	CC	CC	CC	CC	TT	TT	TT	CC	TT	CC	---	TT	CC	TT	CC	CC	CC	TT	CC	CC	CC	---	CC	TT	CC	TT	TT	TT	TT	CC	TT	TT	TT	CC
AX-95146133	CC	---	CC	---	---	---	---	---	---	---	CC	CC	CC	CC	---	CC	CC	---	---	CC	---	---	CC	CC	---	CC	CC	---	CC	---	CC	CC	CC	CC	---	---	CC	---	CC	CC	CC	CC	CC	CC	---	CC	CC	---	---
AX-95149573	---	CC	---	CC	CC	CC	CC	CC	CC	CC	CC	---	CC	CC	CC	CC	CC	---	---	---	CC	---	---	---	CC	---	---	CC	---	---	---	---	---	CC	---	CC	---	CC	---	---	---	---	CC	CC	CC	---	---	---	CC
AX-95154536	CC	TT	CC	TT	TT	CC	CC	CC	TT	CC	CC	TT	---	CC	CC	CC	CC	TT	TT	CC	CC	CC	TT	CC	TT	---	CC	TT	CC	TT	TT	TT	TT	TT	TT	TT	TT	TT	CC	TT	CC	CC	CC	CC	TT	CC	CC	TT	TT
AX-95155185	---	GG	---	GG	GG	GG	GG	---	GG	---	---	GG	---	---	---	GG	GG	GG	GG	---	---	---	GG	---	GG	---	---	GG	---	GG	GG	GG	GG	GG	GG	GG	GG	GG	---	GG	GG	---	---	---	GG	---	---	---	GG
AX-95159524	---	CC	---	CC	CC	CC	CC	---	---	CC	---	CC	---	CC	---	CC	CC	---	---	---	---	---	---	---	CC	---	---	---	---	CC	CC	---	CC	CC	---	---	CC	CC	---	---	---	---	---	---	---	---	---	---	CC
AX-95166149	CC	AA	CC	AA	AA	AA	AA	AA	AA	AA	CC	CC	CC	CC	AA	CC	CC	AA	AA	CC	AA	AA	CC	CC	AA	---	CC	AA	CC	AA	CC	CC	CC	CC	AA	AA	CC	AA	CC	CC	AA	CC	CC	CC	AA	CC	CC	AA	AA
AX-95169625	TT	GG	TT	GG	GG	TT	TT	TT	GG	TT	TT	GG	TT	TT	TT	TT	TT	GG	GG	TT	TT	TT	GG	TT	GG	TT	TT	GG	TT	GG	GG	GG	GG	GG	GG	GG	---	GG	TT	GG	TT	TT	TT	TT	GG	TT	TT	GG	GG
AX-95171219	---	GG	---	GG	---	---	---	---	---	---	GG	GG	GG	---	---	GG	GG	GG	GG	---	---	---	GG	---	---	GG	GG	---	---	GG	GG	---	GG	---	GG	GG	GG	GG	---	---	---	---	GG	GG	GG	---	---	GG	GG
AX-95176186	GG	AA	GG	GG	AA	AA	AA	GG	AA	GG	GG	GG	GG	AA	GG	AA	AA	GG	GG	GG	GG	GG	AA	AA	GG	GG	AA	GG	AA	AA	AA	AA	AA	GG	GG	AA	---	AA	GG	AA	AA	GG	GG	GG	GG	AA	AA	AA	GG
AX-95176336	CC	TT	---	TT	TT	CC	CC	CC	CC	CC	---	TT	TT	TT	CC	TT	TT	CC	CC	CC	---	CC	CC	TT	TT	CC	CC	TT	TT	TT	CC	TT	CC	TT	CC	TT	---	TT	TT	TT	CC	CC	CC	CC	CC	TT	TT	CC	TT
AX-95187110	---	TT	---	TT	TT	---	---	---	---	TT	TT	TT	TT	---	---	---	---	TT	TT	---	---	---	---	TT	TT	---	---	TT	TT	TT	---	TT	TT	---	TT	---	---	TT	TT	TT	---	---	TT	TT	TT	---	---	---	---
AX-95194083	TT	---	TT	---	---	TT	TT	TT	---	TT	TT	TT	---	TT	TT	---	---	TT	TT	TT	TT	TT	---	---	---	---	---	TT	---	---	---	---	---	TT	TT	---	TT	---	TT	---	---	TT	TT	TT	TT	---	---	---	TT
AX-95195991	AA	GG	AA	GG	GG	AA	AA	AA	AA	AA	AA	GG	GG	GG	AA	GG	GG	AA	AA	AA	AA	AA	AA	GG	GG	AA	AA	GG	GG	GG	GG	GG	GG	GG	AA	GG	---	GG	GG	GG	AA	AA	AA	AA	AA	---	GG	AA	GG
AX-95199162	CC	TT	CC	TT	TT	TT	TT	CC	TT	CC	CC	TT	CC	CC	CC	TT	TT	TT	TT	CC	CC	CC	TT	CC	TT	CC	CC	TT	CC	TT	TT	TT	TT	TT	TT	TT	---	TT	CC	TT	TT	CC	CC	CC	TT	CC	CC	CC	TT
AX-95208601	CC	GG	CC	GG	GG	GG	GG	GG	GG	CC	CC	CC	---	CC	GG	CC	CC	GG	GG	CC	GG	CC	CC	CC	GG	---	CC	GG	CC	CC	CC	CC	---	---	GG	GG	---	GG	CC	---	CC	CC	CC	CC	GG	---	CC	GG	GG
AX-95214660	CC	TT	CC	TT	TT	CC	CC	CC	CC	CC	CC	TT	TT	TT	CC	TT	TT	CC	CC	CC	CC	CC	CC	TT	TT	CC	CC	TT	TT	TT	TT	TT	TT	TT	CC	TT	---	TT	TT	TT	CC	CC	CC	CC	CC	TT	TT	CC	TT
AX-95219561	---	GG	---	GG	---	---	---	---	---	GG	---	---	---	GG	---	---	---	---	---	---	---	GG	---	GG	GG	GG	---	GG	GG	GG	GG	GG	GG	GG	---	GG	GG	GG	---	GG	---	---	GG	---	---	GG	---	GG	---
AX-95222258	---	CC	---	CC	CC	---	---	CC	CC	CC	CC	---	---	---	CC	---	---	CC	CC	---	CC	---	---	---	CC	---	---	CC	---	---	---	---	---	CC	CC	CC	---	CC	---	---	---	---	CC	CC	CC	---	---	CC	CC
AX-95223462	CC	AA	CC	AA	AA	CC	CC	CC	AA	CC	CC	AA	CC	CC	CC	AA	AA	AA	AA	CC	CC	CC	AA	CC	AA	---	CC	AA	CC	AA	AA	AA	AA	AA	AA	AA	AA	AA	CC	AA	CC	CC	CC	CC	AA	CC	CC	AA	AA
AX-95223642	CC	---	CC	---	---	---	---	CC	CC	CC	CC	---	---	---	CC	---	---	CC	CC	CC	CC	CC	CC	---	---	CC	CC	---	---	---	---	---	---	---	CC	---	---	---	CC	---	CC	CC	CC	CC	CC	---	---	CC	---
AX-95229979	TT	CC	TT	CC	CC	TT	TT	TT	TT	CC	CC	CC	CC	TT	TT	TT	TT	CC	CC	TT	TT	TT	TT	CC	---	TT	TT	CC	CC	CC	TT	CC	CC	TT	CC	TT	---	CC	CC	CC	TT	TT	CC	CC	CC	TT	TT	TT	TT
AX-95239673	---	GG	---	GG	GG	---	---	---	---	---	---	GG	GG	GG	---	GG	GG	---	---	---	---	GG	---	GG	GG	---	---	GG	GG	GG	AA	GG	AA	GG	---	GG	---	GG	---	GG	GG	---	---	---	---	---	GG	---	GG
AX-95240328	CC	TT	CC	TT	TT	TT	TT	TT	TT	TT	CC	CC	CC	CC	TT	CC	CC	TT	TT	CC	TT	TT	CC	CC	TT	---	CC	TT	CC	TT	CC	CC	TT	TT	TT	TT	CC	TT	CC	CC	TT	CC	CC	CC	TT	CC	CC	TT	TT
AX-95248765	TT	CC	TT	CC	CC	TT	TT	TT	TT	TT	TT	CC	CC	CC	TT	CC	CC	TT	TT	TT	TT	TT	TT	CC	CC	---	TT	CC	CC	CC	CC	CC	CC	CC	TT	CC	CC	CC	CC	CC	TT	TT	TT	TT	TT	CC	CC	TT	CC
AX-95250201	TT	---	TT	---	---	---	---	---	---	---	---	TT	TT	TT	---	TT	TT	---	---	TT	---	---	TT	TT	---	TT	TT	---	TT	TT	TT	TT	TT	TT	---	---	TT	---	TT	TT	TT	TT	TT	TT	---	TT	TT	---	---
AX-95252897	AA	---	AA	AA	AA	---	---	AA	---	---	AA	---	AA	AA	AA	AA	AA	AA	AA	AA	AA	AA	AA	---	AA	AA	AA	---	---	---	---	---	---	---	AA	---	---	---	---	---	AA	AA	AA	AA	---	---	---	AA	---
AX-95256540	---	AA	---	AA	AA	---	---	AA	---	AA	AA	AA	AA	---	AA	AA	AA	AA	AA	---	AA	---	---	---	AA	---	---	---	---	---	---	---	---	---	AA	AA	---	AA	---	---	---	---	AA	AA	---	AA	AA	AA	AA
AX-94383394	GG	---	GG	GG	---	GG	GG	GG	---	---	---	---	GG	---	GG	---	---	GG	GG	GG	GG	GG	---	GG	GG	GG	---	GG	---	---	---	---	---	GG	GG	---	---	---	GG	---	GG	GG	---	---	GG	---	---	---	GG
AX-94383568	AA	GG	AA	GG	GG	AA	AA	AA	GG	GG	AA	GG	GG	GG	AA	GG	GG	GG	GG	AA	AA	AA	AA	AA	GG	---	AA	AA	GG	GG	GG	GG	GG	AA	GG	GG	GG	GG	AA	GG	AA	AA	AA	AA	AA	AA	AA	GG	AA
AX-94389041	AA	CC	AA	AA	CC	CC	CC	AA	CC	AA	AA	AA	AA	CC	AA	CC	CC	AA	AA	AA	AA	AA	CC	CC	AA	AA	CC	AA	CC	CC	CC	CC	CC	AA	AA	CC	---	CC	AA	CC	CC	AA	AA	AA	AA	CC	CC	CC	AA
AX-94391628	TT	CC	TT	TT	TT	TT	TT	TT	TT	TT	CC	TT	TT	TT	TT	CC	CC	CC	CC	TT	TT	TT	CC	CC	TT	---	CC	CC	CC	CC	CC	CC	CC	TT	CC	TT	CC	CC	CC	CC	CC	TT	TT	TT	CC	CC	CC	CC	TT
AX-94398217	TT	GG	TT	TT	GG	GG	GG	TT	GG	GG	GG	GG	TT	GG	TT	GG	GG	TT	TT	TT	TT	TT	GG	GG	TT	TT	GG	TT	GG	GG	TT	GG	---	TT	TT	GG	GG	GG	TT	GG	TT	TT	GG	GG	TT	GG	GG	GG	TT
AX-94399040	AA	GG	AA	AA	AA	AA	AA	AA	AA	AA	GG	AA	AA	AA	AA	GG	GG	GG	GG	AA	AA	AA	GG	GG	AA	---	GG	GG	GG	GG	GG	GG	GG	GG	GG	AA	GG	GG	GG	GG	GG	AA	AA	AA	GG	GG	GG	GG	AA
AX-94405214	CC	GG	CC	GG	GG	CC	CC	CC	CC	GG	GG	GG	GG	GG	CC	GG	GG	CC	CC	CC	CC	CC	CC	GG	GG	---	CC	GG	GG	GG	GG	GG	GG	CC	CC	CC	GG	GG	GG	GG	CC	CC	GG	GG	CC	CC	CC	GG	CC
AX-94406116	---	TT	---	TT	TT	TT	TT	TT	TT	TT	---	---	---	---	TT	---	---	TT	TT	---	TT	---	---	---	TT	---	---	TT	---	TT	---	---	TT	TT	TT	TT	---	TT	---	---	TT	---	---	---	TT	---	---	TT	TT
AX-94413851	AA	---	AA	---	---	AA	AA	AA	---	AA	AA	AA	AA	AA	---	---	---	AA	AA	AA	---	AA	---	---	---	---	---	AA	---	---	AA	---	AA	---	AA	---	---	---	AA	---	AA	---	AA	AA	---	AA	AA	AA	---
AX-94414232	---	AA	---	---	AA	AA	AA	---	---	---	---	---	---	AA	---	AA	AA	AA	AA	---	---	---	AA	AA	---	AA	AA	AA	AA	AA	AA	AA	---	AA	AA	---	AA	AA	AA	AA	---	---	AA	AA	AA	AA	AA	AA	---
AX-94414881	---	GG	---	GG	GG	---	---	---	GG	---	---	---	---	GG	---	GG	GG	---	GG	---	---	---	---	---	GG	GG	---	---	GG	GG	GG	GG	GG	GG	GG	---	GG	GG	---	GG	---	---	---	---	GG	---	---	---	---
AX-94415818	---	CC	---	CC	CC	---	---	CC	CC	CC	CC	---	---	---	CC	---	---	CC	CC	---	CC	---	---	---	CC	---	---	CC	---	---	---	---	---	CC	CC	CC	---	CC	---	---	CC	---	CC	CC	CC	---	---	CC	CC
AX-94417619	CC	GG	CC	GG	GG	CC	CC	GG	GG	GG	GG	CC	---	CC	GG	CC	CC	GG	GG	CC	GG	CC	CC	CC	GG	---	CC	GG	CC	CC	CC	CC	GG	GG	GG	GG	CC	GG	CC	CC	GG	CC	GG	GG	GG	CC	CC	GG	GG
AX-94417913	---	CC	---	CC	CC	---	---	---	CC	---	---	---	---	---	CC	CC	CC	---	---	---	CC	---	CC	CC	---	CC	CC	---	CC	CC	---	CC	CC	CC	---	CC	CC	CC	---	CC	---	---	---	---	CC	---	---	---	CC
AX-94429874	CC	TT	CC	CC	TT	TT	TT	CC	TT	TT	TT	TT	---	TT	CC	TT	TT	CC	CC	CC	CC	CC	TT	TT	CC	CC	TT	CC	TT	TT	TT	TT	TT	CC	CC	TT	---	TT	CC	TT	TT	CC	TT	TT	CC	TT	TT	TT	CC
AX-94430043	---	CC	---	---	CC	CC	CC	---	---	---	---	---	---	CC	---	CC	CC	CC	CC	---	---	---	CC	CC	---	CC	CC	CC	CC	CC	CC	CC	---	---	CC	CC	CC	CC	---	CC	---	---	CC	CC	---	CC	CC	CC	---
AX-94452511	---	GG	---	---	GG	GG	GG	---	GG	GG	GG	GG	---	GG	---	GG	GG	---	---	---	---	---	GG	GG	---	---	GG	---	GG	GG	GG	GG	GG	---	---	GG	GG	GG	---	GG	---	---	GG	GG	---	GG	GG	GG	---
AX-94460112	---	GG	---	GG	GG	---	---	---	GG	GG	GG	---	---	GG	---	---	---	---	---	---	---	---	GG	---	GG	---	GG	---	GG	GG	---	GG	---	---	---	GG	GG	GG	---	GG	---	---	GG	GG	---	GG	GG	GG	---
AX-94462057	TT	CC	TT	CC	CC	CC	CC	CC	CC	CC	TT	CC	TT	CC	CC	TT	TT	TT	TT	TT	CC	CC	TT	TT	CC	TT	TT	TT	TT	CC	CC	TT	CC	CC	TT	TT	---	CC	TT	TT	TT	TT	TT	TT	CC	CC	CC	CC	CC
AX-94464060	---	GG	---	GG	GG	---	---	---	---	---	---	GG	GG	GG	---	GG	GG	---	---	---	---	---	---	GG	GG	GG	---	GG	GG	GG	GG	GG	GG	---	---	GG	GG	GG	GG	GG	---	---	---	---	---	---	---	GG	GG
AX-94464974	AA	GG	AA	GG	GG	AA	AA	AA	GG	AA	AA	AA	AA	AA	GG	GG	GG	AA	AA	AA	GG	AA	GG	GG	---	GG	GG	AA	GG	GG	GG	GG	GG	GG	AA	GG	GG	GG	AA	GG	AA	AA	AA	AA	GG	AA	AA	AA	---
AX-94468236	AA	GG	AA	AA	GG	GG	GG	AA	GG	GG	GG	GG	AA	GG	AA	GG	GG	AA	AA	AA	AA	AA	GG	GG	AA	AA	GG	AA	GG	GG	GG	GG	GG	AA	AA	GG	GG	GG	AA	GG	GG	AA	GG	GG	AA	---	GG	GG	AA
AX-94468463	---	AA	---	---	---	AA	AA	AA	AA	---	---	---	---	---	AA	AA	AA	AA	AA	---	AA	---	---	AA	---	---	---	AA	AA	AA	AA	AA	AA	---	AA	---	AA	AA	AA	AA	---	---	---	---	AA	---	---	AA	---
AX-94470136	GG	---	GG	---	---	GG	GG	GG	---	GG	GG	---	---	GG	GG	GG	GG	---	---	GG	GG	GG	---	GG	---	---	GG	---	GG	---	---	---	GG	---	---	---	---	---	GG	---	---	---	GG	GG	---	---	GG	AA	---
AX-94475658	TT	CC	TT	CC	CC	CC	CC	TT	TT	CC	TT	TT	TT	CC	TT	CC	CC	TT	TT	TT	TT	TT	TT	TT	CC	---	TT	TT	TT	CC	CC	TT	CC	CC	TT	TT	CC	CC	TT	TT	TT	TT	TT	TT	TT	TT	TT	TT	CC
AX-94477684	CC	---	CC	---	---	---	---	---	---	---	---	CC	---	---	---	---	---	CC	CC	CC	---	CC	CC	CC	---	---	CC	---	CC	CC	---	CC	---	---	CC	---	CC	---	CC	CC	---	CC	---	---	---	CC	CC	CC	---
AX-94477689	---	TT	---	TT	TT	---	---	---	TT	---	---	---	---	---	TT	TT	TT	---	---	---	TT	---	TT	TT	TT	TT	TT	---	TT	TT	TT	TT	TT	TT	---	TT	TT	TT	---	TT	---	---	---	---	TT	---	---	---	TT
AX-94483146	CC	GG	CC	CC	GG	CC	CC	CC	GG	GG	GG	GG	CC	GG	CC	GG	GG	CC	CC	CC	CC	CC	GG	CC	CC	CC	GG	CC	GG	GG	CC	GG	---	CC	CC	GG	---	GG	CC	GG	CC	CC	GG	GG	CC	GG	GG	GG	CC
AX-94484435	TT	---	TT	TT	---	---	---	TT	TT	TT	TT	TT	TT	---	TT	---	---	---	---	TT	TT	TT	---	---	TT	---	---	---	---	---	---	---	TT	---	---	TT	---	---	---	---	TT	TT	---	---	---	---	---	TT	TT
AX-94493158	CC	TT	CC	TT	TT	CC	CC	CC	TT	CC	---	CC	CC	CC	TT	TT	TT	CC	CC	CC	TT	CC	TT	TT	TT	TT	TT	CC	TT	TT	TT	TT	TT	TT	CC	TT	TT	TT	CC	TT	CC	CC	CC	CC	TT	CC	CC	CC	TT
AX-94496249	---	CC	---	---	CC	CC	CC	---	CC	CC	CC	CC	---	CC	---	CC	CC	---	---	---	---	---	CC	CC	---	---	CC	---	CC	CC	CC	CC	CC	---	---	CC	CC	CC	---	CC	CC	---	CC	CC	---	CC	CC	CC	---
AX-94499340	GG	AA	GG	AA	AA	AA	AA	AA	AA	GG	GG	AA	AA	AA	AA	AA	AA	GG	GG	GG	AA	GG	GG	GG	AA	AA	GG	GG	AA	GG	AA	GG	AA	AA	GG	GG	AA	AA	GG	GG	GG	GG	GG	GG	GG	---	GG	AA	GG
AX-94501230	AA	GG	AA	GG	GG	GG	GG	AA	AA	GG	AA	GG	AA	GG	AA	GG	GG	AA	AA	AA	AA	AA	AA	AA	GG	AA	AA	AA	AA	GG	GG	AA	GG	GG	AA	AA	GG	GG	AA	AA	AA	AA	AA	AA	AA	AA	AA	AA	GG
AX-94504355	---	CC	---	CC	---	---	---	CC	CC	---	---	CC	---	---	CC	---	---	CC	CC	---	CC	---	---	---	CC	---	---	CC	---	---	CC	---	---	CC	CC	CC	---	CC	---	---	---	---	---	---	CC	---	---	CC	CC
AX-94504393	GG	AA	GG	AA	AA	AA	AA	GG	GG	GG	GG	AA	GG	GG	GG	AA	AA	AA	AA	GG	GG	GG	AA	GG	AA	---	GG	GG	GG	AA	AA	AA	AA	AA	AA	AA	AA	AA	GG	AA	AA	GG	GG	GG	AA	GG	GG	GG	AA
AX-94505336	GG	AA	GG	AA	AA	AA	AA	GG	GG	AA	GG	AA	---	AA	GG	AA	AA	GG	GG	GG	GG	GG	GG	---	AA	---	GG	GG	GG	AA	AA	GG	AA	AA	GG	GG	AA	AA	GG	GG	GG	GG	GG	GG	GG	GG	GG	GG	AA
AX-94512327	GG	---	GG	---	---	GG	GG	---	---	---	---	GG	GG	GG	---	GG	GG	---	---	GG	---	GG	GG	GG	---	GG	GG	---	GG	GG	GG	GG	GG	---	---	---	GG	---	GG	GG	GG	GG	---	---	---	GG	GG	---	---
AX-94512569	CC	GG	CC	GG	GG	CC	CC	GG	GG	GG	GG	CC	---	CC	GG	CC	CC	GG	GG	CC	GG	CC	CC	CC	GG	---	CC	GG	CC	CC	CC	CC	CC	GG	GG	GG	CC	GG	CC	CC	GG	CC	GG	GG	GG	CC	CC	GG	GG
AX-94514477	AA	---	AA	AA	---	AA	AA	AA	---	---	---	---	AA	---	AA	---	---	AA	AA	AA	---	AA	---	AA	AA	AA	---	AA	---	---	AA	---	AA	AA	AA	---	---	---	AA	---	AA	AA	---	---	AA	---	---	---	AA
AX-94515761	TT	CC	TT	CC	CC	CC	CC	CC	CC	CC	CC	TT	CC	CC	CC	CC	CC	TT	TT	TT	CC	TT	CC	TT	CC	TT	TT	CC	TT	TT	TT	TT	TT	TT	TT	CC	TT	CC	TT	TT	TT	TT	CC	CC	CC	TT	TT	TT	CC
AX-94518428	---	CC	---	CC	CC	CC	CC	---	CC	---	---	CC	---	---	---	CC	CC	CC	CC	---	---	---	CC	---	CC	---	---	CC	---	CC	CC	CC	CC	CC	CC	CC	CC	CC	---	CC	CC	---	---	---	CC	---	---	---	CC
AX-94520248	---	CC	---	---	CC	CC	CC	---	CC	---	---	---	CC	---	---	CC	CC	CC	CC	---	---	---	CC	---	---	---	---	---	---	CC	CC	CC	CC	---	CC	CC	---	CC	---	CC	CC	---	---	---	---	---	---	CC	---
AX-94522863	GG	---	GG	GG	GG	---	---	---	---	GG	---	GG	GG	GG	---	---	---	---	---	GG	---	GG	GG	---	GG	GG	GG	---	---	---	---	---	TT	GG	---	GG	---	---	---	---	GG	GG	GG	GG	---	GG	GG	GG	GG
AX-94524789	CC	---	CC	---	---	CC	CC	CC	CC	CC	CC	---	---	---	CC	---	---	CC	CC	CC	CC	CC	CC	---	---	CC	CC	---	---	---	---	---	---	CC	CC	---	CC	---	---	---	CC	CC	CC	CC	CC	CC	CC	---	---
AX-94531680	GG	AA	GG	GG	AA	AA	AA	GG	GG	GG	GG	GG	GG	AA	GG	AA	AA	GG	GG	GG	GG	GG	AA	AA	GG	---	AA	GG	AA	AA	AA	AA	AA	GG	GG	AA	AA	AA	GG	AA	GG	GG	GG	GG	GG	AA	AA	AA	GG
AX-94534858	---	CC	---	CC	CC	CC	CC	---	CC	---	---	CC	CC	---	CC	---	CC	---	---	---	CC	---	CC	CC	CC	CC	CC	CC	CC	CC	TT	CC	CC	CC	---	CC	CC	CC	---	CC	CC	---	---	---	CC	---	---	---	CC
AX-94535928	AA	GG	AA	GG	AA	GG	GG	AA	AA	GG	GG	AA	AA	---	AA	GG	GG	GG	GG	AA	AA	AA	AA	GG	GG	GG	GG	GG	GG	AA	AA	AA	GG	AA	GG	AA	AA	GG	GG	AA	GG	AA	AA	AA	AA	AA	AA	AA	AA
AX-94539619	---	GG	---	---	GG	GG	GG	---	GG	GG	GG	GG	---	GG	---	GG	GG	---	---	---	---	---	GG	GG	---	---	GG	---	GG	GG	GG	GG	GG	---	---	GG	GG	GG	---	GG	---	---	GG	GG	---	GG	GG	GG	---
AX-94540744	GG	AA	GG	AA	AA	GG	GG	GG	AA	GG	GG	GG	GG	GG	AA	AA	AA	GG	GG	GG	AA	GG	AA	AA	AA	AA	AA	GG	AA	AA	---	AA	---	AA	GG	AA	AA	AA	GG	AA	GG	GG	GG	GG	AA	GG	GG	GG	AA
AX-94543727	---	CC	---	CC	CC	---	---	---	---	CC	CC	CC	CC	---	---	---	---	CC	CC	---	---	---	---	CC	CC	---	---	CC	CC	CC	CC	CC	CC	---	CC	---	---	CC	CC	CC	---	---	CC	CC	CC	---	---	CC	---
AX-94544260	GG	---	GG	---	GG	GG	GG	---	---	---	GG	---	GG	GG	---	---	---	GG	GG	GG	---	GG	GG	---	---	---	GG	GG	---	---	---	---	GG	GG	GG	---	---	---	---	---	---	GG	GG	GG	GG	GG	GG	GG	GG
AX-94544285	GG	CC	GG	CC	GG	GG	GG	GG	GG	GG	GG	CC	GG	GG	GG	CC	CC	GG	GG	GG	GG	GG	CC	GG	CC	CC	CC	GG	GG	CC	CC	CC	CC	CC	GG	CC	---	CC	GG	CC	CC	GG	GG	GG	CC	CC	GG	GG	CC
AX-94546307	---	CC	---	CC	CC	---	---	---	---	CC	CC	CC	CC	---	---	---	---	CC	CC	---	---	---	---	CC	CC	---	---	CC	CC	CC	CC	CC	CC	---	CC	---	CC	CC	CC	CC	---	---	CC	CC	CC	---	---	CC	---
AX-94557676	---	GG	---	GG	GG	---	---	---	GG	---	GG	GG	GG	GG	---	GG	GG	GG	GG	---	---	---	---	---	---	---	---	---	GG	GG	---	GG	---	---	GG	GG	---	GG	---	GG	---	---	GG	GG	---	---	---	GG	---
AX-94558703	---	TT	---	---	---	TT	TT	TT	TT	---	TT	---	---	---	TT	TT	TT	TT	TT	---	TT	---	---	TT	---	---	---	TT	TT	TT	TT	TT	TT	---	TT	---	TT	TT	TT	TT	---	---	---	---	TT	---	---	TT	---
AX-94558904	GG	---	GG	GG	---	---	---	GG	GG	GG	GG	GG	GG	---	GG	---	---	---	---	GG	GG	GG	---	---	GG	---	---	---	---	---	---	---	GG	---	---	GG	---	---	---	---	GG	GG	---	---	---	---	---	GG	GG
AX-94561372	GG	CC	GG	GG	CC	CC	CC	GG	CC	CC	CC	CC	GG	CC	GG	CC	CC	GG	GG	GG	GG	GG	CC	CC	GG	GG	CC	GG	CC	CC	GG	CC	GG	GG	GG	CC	---	CC	GG	CC	GG	GG	CC	CC	GG	CC	CC	CC	GG
AX-94564165	GG	---	GG	---	---	GG	GG	GG	---	GG	GG	GG	GG	GG	---	---	---	GG	GG	GG	---	GG	---	---	---	---	---	GG	---	---	GG	---	---	---	GG	---	---	---	GG	---	GG	GG	GG	GG	---	GG	GG	GG	---
AX-94567981	---	CC	---	---	---	CC	CC	---	CC	---	---	---	---	---	---	CC	CC	CC	CC	---	---	AA	---	CC	---	---	---	CC	CC	CC	CC	CC	CC	CC	CC	---	CC	CC	CC	CC	---	---	---	---	CC	---	---	CC	---
AX-94569577	CC	---	CC	---	---	---	---	CC	---	CC	CC	---	CC	CC	CC	---	---	---	---	CC	CC	CC	---	CC	---	CC	CC	---	CC	---	---	---	---	---	---	---	---	---	CC	---	---	CC	CC	CC	---	CC	CC	CC	---
AX-94588841	---	CC	---	CC	CC	---	---	---	CC	CC	CC	CC	---	CC	---	---	---	---	---	---	---	---	CC	---	CC	CC	CC	---	CC	CC	CC	CC	CC	---	---	---	CC	CC	---	CC	---	---	CC	CC	---	CC	CC	CC	---
AX-94598323	CC	TT	CC	TT	TT	CC	CC	CC	TT	CC	---	CC	CC	CC	TT	TT	TT	CC	CC	CC	TT	CC	TT	TT	TT	TT	TT	CC	TT	TT	CC	TT	CC	TT	CC	TT	TT	TT	CC	TT	CC	CC	CC	CC	TT	CC	CC	CC	TT
AX-94599436	TT	GG	TT	TT	GG	TT	TT	TT	GG	GG	GG	GG	TT	GG	TT	GG	GG	TT	TT	TT	TT	TT	GG	TT	TT	TT	GG	TT	GG	GG	GG	GG	GG	TT	TT	GG	---	GG	TT	GG	GG	TT	GG	GG	TT	GG	GG	GG	TT
AX-94603083	---	TT	---	---	---	---	---	---	TT	TT	TT	---	---	TT	---	TT	TT	---	---	---	---	---	TT	---	---	---	TT	---	TT	TT	---	TT	---	---	---	TT	TT	TT	---	TT	---	---	TT	TT	---	TT	TT	TT	---
AX-94604542	GG	AA	GG	AA	AA	AA	AA	GG	AA	GG	GG	AA	GG	GG	GG	AA	AA	AA	AA	GG	GG	GG	AA	GG	AA	---	GG	GG	GG	AA	AA	AA	AA	AA	AA	AA	AA	AA	GG	AA	AA	GG	GG	GG	AA	GG	GG	GG	AA
AX-94610249	AA	CC	AA	AA	CC	CC	CC	AA	AA	AA	AA	AA	AA	CC	AA	CC	CC	CC	CC	AA	AA	AA	CC	CC	---	---	CC	CC	CC	CC	CC	CC	CC	CC	CC	CC	CC	CC	AA	CC	AA	AA	AA	AA	AA	CC	CC	CC	AA
AX-94611921	TT	---	TT	TT	---	---	---	TT	---	---	---	---	TT	---	TT	---	---	TT	TT	TT	TT	TT	---	---	TT	TT	---	TT	---	---	TT	---	---	TT	TT	---	---	---	TT	---	---	TT	---	---	TT	---	---	---	TT
AX-94613383	TT	CC	TT	CC	CC	TT	TT	TT	TT	CC	CC	CC	CC	TT	TT	TT	TT	CC	CC	TT	TT	TT	TT	CC	CC	---	TT	CC	CC	CC	TT	CC	CC	TT	CC	TT	CC	CC	CC	CC	TT	---	CC	CC	CC	TT	TT	TT	TT
AX-94613867	---	CC	---	---	CC	CC	CC	---	---	---	---	---	---	CC	---	CC	CC	CC	CC	---	---	---	CC	CC	---	CC	CC	CC	CC	CC	CC	CC	CC	---	CC	CC	CC	CC	---	CC	---	---	---	---	---	CC	CC	---	---
AX-94619709	CC	TT	CC	TT	TT	TT	TT	CC	TT	CC	CC	TT	CC	CC	CC	TT	TT	TT	TT	CC	CC	CC	TT	CC	TT	---	CC	TT	CC	TT	TT	TT	CC	TT	TT	TT	---	TT	CC	TT	CC	CC	CC	CC	TT	CC	CC	CC	TT
AX-94623333	---	GG	---	GG	GG	---	---	---	GG	GG	GG	---	---	GG	---	GG	GG	---	---	---	---	---	GG	---	GG	---	GG	---	GG	GG	GG	GG	---	---	---	GG	GG	GG	---	GG	---	---	GG	GG	---	GG	GG	GG	---
AX-94633363	---	GG	---	GG	GG	GG	GG	GG	GG	GG	GG	---	GG	GG	GG	GG	GG	---	---	---	GG	---	---	---	GG	---	---	GG	---	---	GG	---	GG	GG	---	GG	---	GG	---	---	---	---	GG	GG	GG	---	---	---	GG
AX-94642427	---	TT	---	TT	TT	---	---	---	TT	---	---	---	---	---	TT	TT	TT	---	---	---	TT	---	TT	TT	TT	TT	TT	---	TT	TT	TT	TT	TT	TT	---	TT	TT	TT	---	TT	---	---	---	---	TT	---	---	---	TT
AX-94642652	CC	---	CC	CC	CC	---	---	CC	---	CC	---	CC	CC	CC	CC	---	---	---	---	CC	CC	CC	CC	---	CC	CC	CC	---	---	---	---	---	---	CC	---	CC	---	---	---	---	CC	CC	CC	CC	---	CC	CC	CC	CC
AX-94644333	AA	GG	AA	GG	GG	GG	GG	GG	GG	GG	GG	AA	GG	GG	GG	GG	GG	AA	AA	AA	GG	AA	AA	AA	GG	AA	AA	GG	AA	AA	GG	AA	GG	GG	AA	GG	AA	GG	AA	AA	GG	AA	GG	GG	GG	AA	AA	AA	GG
AX-94647210	---	TT	---	TT	TT	---	---	---	---	---	---	---	TT	---	---	---	---	TT	TT	---	---	---	---	---	TT	TT	---	---	---	TT	TT	TT	TT	TT	TT	TT	TT	TT	---	TT	---	---	---	---	TT	---	---	---	TT
AX-94650070	---	AA	---	AA	AA	AA	AA	---	AA	---	---	AA	---	---	---	AA	AA	AA	AA	---	---	---	AA	---	AA	---	---	---	---	AA	AA	AA	AA	AA	AA	AA	AA	AA	---	AA	AA	---	---	---	---	---	---	---	AA
AX-94654713	---	AA	---	AA	AA	AA	AA	---	---	---	---	AA	---	---	---	AA	AA	AA	AA	---	---	---	AA	---	AA	---	---	---	---	AA	AA	AA	AA	AA	AA	AA	AA	AA	---	AA	AA	---	---	---	AA	---	---	---	AA
AX-94662763	CC	---	CC	---	---	---	---	---	---	---	CC	CC	CC	CC	---	CC	CC	---	---	CC	---	CC	CC	CC	---	---	CC	---	CC	---	CC	CC	---	---	---	---	CC	---	CC	CC	---	CC	CC	CC	---	CC	CC	---	---
AX-94664704	---	CC	---	CC	CC	---	---	---	CC	---	---	---	---	---	CC	CC	CC	---	---	---	CC	---	CC	CC	---	CC	CC	---	CC	CC	---	CC	---	CC	---	CC	CC	CC	---	CC	GG	---	---	---	CC	---	---	---	CC
AX-94669183	---	AA	---	AA	AA	---	---	---	AA	---	---	---	---	---	AA	AA	AA	---	---	---	AA	---	AA	AA	AA	AA	AA	---	AA	AA	AA	AA	AA	AA	---	AA	AA	AA	---	AA	---	---	---	---	AA	---	---	---	AA
AX-94674674	---	GG	---	GG	GG	GG	GG	---	---	GG	---	GG	---	GG	---	GG	GG	---	---	---	---	---	---	---	GG	---	---	---	---	GG	GG	---	GG	GG	---	---	---	GG	---	---	---	---	---	---	---	---	---	---	GG
AX-94675268	CC	TT	CC	CC	CC	TT	TT	CC	TT	CC	TT	CC	CC	CC	CC	TT	TT	TT	TT	CC	CC	CC	CC	TT	CC	CC	CC	TT	TT	---	TT	TT	TT	CC	TT	CC	---	TT	TT	TT	CC	CC	CC	CC	TT	CC	CC	CC	CC
AX-94679214	AA	GG	AA	AA	---	GG	GG	AA	AA	AA	AA	AA	AA	GG	AA	GG	---	GG	GG	AA	AA	AA	GG	GG	AA	---	---	GG	GG	GG	GG	GG	GG	AA	GG	GG	GG	---	AA	GG	AA	AA	AA	AA	AA	GG	GG	GG	AA
AX-94679360	---	AA	---	---	AA	AA	AA	---	---	---	---	---	---	AA	---	AA	AA	AA	AA	---	---	---	AA	AA	---	AA	AA	AA	AA	AA	AA	AA	---	AA	AA	AA	AA	AA	AA	AA	---	---	AA	AA	---	AA	AA	AA	---
AX-94680538	TT	---	TT	TT	TT	---	---	---	---	---	TT	---	TT	TT	---	TT	TT	TT	TT	TT	---	TT	TT	---	TT	TT	---	---	---	---	---	---	---	---	TT	---	---	---	---	---	TT	TT	TT	TT	---	---	---	TT	---
AX-94684907	AA	GG	AA	AA	AA	GG	GG	GG	GG	AA	GG	AA	AA	AA	GG	GG	GG	GG	GG	AA	GG	GG	AA	GG	AA	AA	AA	GG	GG	GG	GG	GG	GG	GG	GG	AA	---	GG	GG	GG	GG	AA	AA	AA	GG	AA	AA	GG	AA
AX-94686079	GG	TT	---	TT	TT	TT	TT	GG	TT	GG	GG	TT	GG	GG	GG	TT	TT	TT	TT	GG	GG	GG	TT	GG	TT	---	GG	GG	GG	TT	TT	TT	TT	TT	TT	TT	TT	TT	GG	TT	TT	GG	GG	GG	TT	GG	GG	GG	TT
AX-94690406	CC	TT	CC	TT	TT	TT	TT	CC	TT	CC	CC	TT	CC	CC	CC	TT	TT	TT	TT	CC	CC	CC	TT	CC	TT	CC	CC	CC	CC	TT	TT	TT	TT	TT	TT	TT	TT	TT	CC	TT	TT	CC	CC	CC	TT	CC	CC	CC	TT
AX-94696576	GG	---	GG	---	---	---	---	GG	---	GG	GG	---	GG	GG	GG	---	---	---	---	GG	GG	GG	---	GG	---	GG	GG	GG	GG	---	---	---	---	---	---	---	GG	---	GG	---	---	GG	GG	GG	---	GG	GG	GG	---
AX-94704421	CC	---	CC	---	---	---	---	CC	---	CC	CC	---	CC	CC	CC	---	---	---	---	CC	CC	CC	---	CC	---	CC	CC	---	CC	---	---	---	---	---	---	---	---	---	CC	---	---	CC	CC	CC	---	CC	CC	CC	---
AX-94704559	TT	GG	TT	GG	GG	GG	GG	GG	GG	GG	GG	TT	GG	GG	GG	GG	GG	TT	TT	TT	GG	TT	TT	TT	GG	TT	TT	GG	TT	TT	TT	TT	TT	GG	TT	GG	TT	GG	TT	TT	TT	TT	GG	GG	GG	TT	TT	TT	GG
AX-94707424	CC	TT	CC	CC	TT	TT	TT	CC	TT	CC	CC	CC	CC	TT	CC	TT	TT	CC	CC	CC	CC	CC	TT	TT	CC	CC	TT	CC	TT	TT	TT	TT	TT	CC	CC	TT	---	TT	CC	TT	CC	CC	CC	CC	CC	TT	TT	TT	CC
AX-94708034	GG	AA	GG	AA	AA	AA	AA	GG	AA	GG	GG	AA	GG	GG	GG	AA	AA	AA	AA	GG	GG	GG	AA	GG	AA	---	GG	AA	GG	AA	AA	AA	GG	AA	AA	AA	AA	AA	GG	AA	GG	GG	GG	GG	AA	GG	GG	GG	AA
AX-94710712	TT	---	TT	TT	CC	---	---	TT	---	---	---	---	TT	---	TT	---	---	TT	TT	TT	TT	TT	---	---	TT	TT	---	TT	---	---	---	---	---	TT	TT	---	---	---	TT	---	---	TT	---	---	TT	---	---	---	TT
AX-94710990	AA	---	AA	AA	---	AA	AA	AA	---	---	---	---	AA	---	AA	---	---	AA	AA	AA	AA	AA	---	AA	AA	AA	---	AA	---	---	---	---	---	AA	AA	---	---	---	AA	---	AA	AA	---	---	AA	---	---	---	AA
AX-94713035	---	CC	---	CC	---	---	---	---	---	---	---	CC	---	---	---	---	CC	---	---	---	---	---	CC	CC	CC	CC	CC	---	CC	CC	CC	CC	CC	CC	---	CC	CC	CC	---	CC	CC	---	---	CC	CC	---	---	---	CC
AX-94713555	TT	CC	TT	TT	CC	CC	CC	TT	TT	TT	TT	TT	---	CC	TT	CC	CC	CC	CC	TT	TT	TT	CC	CC	TT	---	CC	CC	CC	CC	CC	CC	TT	TT	CC	CC	CC	CC	TT	CC	TT	TT	CC	CC	---	CC	CC	CC	TT
AX-94727010	AA	GG	AA	AA	AA	AA	AA	AA	GG	AA	GG	AA	AA	GG	AA	GG	GG	GG	GG	AA	AA	AA	GG	GG	AA	AA	GG	GG	GG	GG	GG	GG	GG	GG	GG	AA	---	GG	GG	GG	AA	AA	AA	AA	AA	AA	AA	GG	AA
AX-94728660	---	CC	---	CC	CC	CC	CC	---	---	---	---	CC	---	---	---	CC	CC	CC	CC	---	---	---	CC	---	CC	---	---	---	---	CC	CC	CC	CC	CC	CC	CC	---	---	---	CC	CC	---	---	---	CC	---	---	---	CC
AX-94731940	---	CC	---	CC	CC	CC	CC	CC	CC	---	---	---	---	---	CC	---	---	CC	CC	---	CC	CC	---	---	---	---	---	CC	---	---	---	---	CC	CC	CC	CC	---	CC	---	---	---	---	---	---	CC	---	---	CC	CC
AX-94747810	GG	---	GG	---	---	GG	GG	GG	---	GG	GG	GG	GG	GG	---	---	---	GG	GG	GG	---	GG	---	---	---	---	---	GG	---	---	GG	---	GG	---	GG	---	---	---	GG	---	GG	GG	GG	GG	---	GG	GG	GG	---
AX-94748385	CC	TT	CC	TT	TT	CC	CC	TT	TT	TT	TT	CC	---	CC	TT	CC	CC	TT	TT	CC	TT	CC	CC	CC	TT	---	CC	TT	CC	CC	CC	CC	CC	TT	TT	TT	---	TT	CC	CC	CC	CC	TT	TT	TT	---	CC	TT	TT
AX-94750252	---	GG	---	---	GG	GG	GG	---	---	GG	GG	GG	---	GG	---	GG	GG	GG	GG	---	---	---	---	GG	---	GG	---	GG	GG	---	---	---	GG	GG	GG	---	GG	GG	GG	---	---	---	GG	GG	GG	GG	GG	---	GG
AX-94751976	CC	---	CC	CC	---	CC	CC	CC	---	---	---	---	CC	---	CC	---	---	CC	CC	CC	CC	CC	---	CC	CC	CC	---	CC	---	---	CC	---	---	CC	CC	---	---	---	CC	---	CC	CC	---	---	CC	---	---	---	CC
AX-94756282	---	TT	---	---	---	TT	TT	---	TT	---	TT	---	---	---	---	TT	TT	TT	TT	---	---	---	---	TT	---	---	---	TT	TT	TT	TT	TT	TT	---	TT	---	TT	TT	TT	TT	TT	---	---	---	TT	---	---	TT	---
AX-94756722	GG	AA	GG	AA	AA	AA	AA	AA	AA	GG	GG	AA	AA	AA	AA	AA	AA	GG	GG	GG	AA	AA	GG	GG	AA	AA	AA	GG	GG	GG	AA	GG	AA	AA	GG	GG	---	AA	AA	GG	GG	GG	GG	GG	GG	GG	GG	AA	GG
AX-94772135	CC	TT	CC	TT	TT	CC	CC	CC	TT	TT	TT	CC	CC	TT	CC	CC	CC	CC	CC	CC	CC	---	TT	CC	TT	---	TT	CC	TT	TT	TT	TT	TT	CC	CC	TT	TT	TT	CC	TT	---	---	TT	TT	CC	TT	TT	TT	CC
AX-94776803	TT	CC	TT	TT	TT	CC	CC	CC	CC	TT	CC	TT	TT	TT	CC	CC	CC	CC	CC	TT	CC	TT	TT	CC	TT	TT	TT	CC	CC	CC	CC	CC	CC	TT	CC	TT	---	CC	CC	CC	TT	TT	TT	TT	CC	TT	TT	CC	TT
AX-94780809	CC	---	CC	---	CC	CC	CC	CC	---	---	---	---	---	---	CC	---	---	CC	CC	CC	CC	CC	---	CC	---	---	---	CC	CC	CC	---	---	---	---	CC	---	CC	---	---	---	CC	CC	---	---	CC	---	CC	---	---
AX-94794021	GG	---	GG	---	---	GG	GG	GG	---	GG	GG	GG	---	---	GG	GG	GG	GG	GG	GG	GG	---	---	---	---	---	GG	---	---	GG	---	GG	---	---	GG	---	GG	---	---	GG	---	GG	GG	GG	---	GG	GG	---	---
AX-94796080	AA	---	AA	---	---	AA	AA	AA	---	AA	AA	AA	AA	AA	---	---	---	AA	AA	AA	---	AA	---	---	---	---	---	AA	---	---	GG	---	GG	---	AA	---	---	---	AA	---	AA	AA	AA	AA	---	AA	AA	AA	---
AX-94796463	CC	---	CC	CC	---	---	---	CC	CC	CC	CC	CC	CC	---	CC	---	---	CC	CC	CC	CC	CC	---	---	CC	---	---	CC	---	---	---	---	---	CC	CC	---	---	---	CC	---	CC	CC	CC	CC	CC	---	---	---	CC
AX-94798168	CC	---	CC	CC	CC	---	---	CC	---	CC	---	CC	CC	CC	CC	---	---	---	---	CC	CC	---	CC	---	CC	CC	CC	---	---	---	---	---	---	CC	---	CC	---	---	---	---	---	CC	CC	CC	---	CC	CC	CC	CC
AX-94798506	GG	CC	GG	CC	CC	CC	CC	CC	CC	CC	CC	GG	CC	CC	CC	CC	CC	GG	GG	GG	CC	GG	CC	GG	CC	---	GG	GG	GG	CC	GG	CC	CC	GG	GG	CC	GG	CC	GG	CC	CC	GG	CC	CC	CC	GG	GG	GG	CC
AX-94799130	---	CC	---	---	CC	---	---	---	CC	CC	CC	CC	---	CC	---	CC	CC	---	---	---	---	---	CC	---	---	---	CC	---	CC	CC	CC	CC	CC	---	---	CC	CC	CC	---	CC	CC	---	CC	CC	---	CC	CC	CC	---
AX-94800070	GG	---	GG	---	---	---	---	---	---	GG	GG	---	---	---	---	---	---	GG	GG	GG	---	GG	GG	GG	---	---	---	GG	GG	GG	GG	GG	GG	---	GG	GG	GG	---	---	GG	GG	GG	GG	GG	GG	GG	GG	---	GG
AX-94807942	GG	---	GG	---	---	GG	GG	GG	GG	GG	GG	---	---	---	GG	---	---	GG	GG	GG	GG	---	GG	---	---	GG	GG	---	---	---	AA	---	AA	GG	GG	---	---	---	---	---	GG	GG	GG	GG	GG	GG	GG	---	---
AX-94814100	---	CC	---	CC	CC	---	---	---	CC	---	---	---	---	---	CC	CC	CC	---	---	---	CC	---	CC	CC	CC	CC	CC	---	CC	CC	---	CC	CC	CC	---	CC	CC	CC	---	CC	---	---	---	---	CC	---	---	---	CC
AX-94823297	CC	TT	CC	TT	TT	TT	TT	TT	TT	TT	TT	CC	TT	TT	TT	TT	TT	CC	CC	CC	TT	CC	TT	CC	TT	---	CC	CC	CC	CC	TT	CC	TT	CC	CC	TT	CC	TT	CC	CC	TT	CC	TT	TT	TT	CC	CC	CC	TT
AX-94827431	---	CC	---	---	---	CC	CC	CC	CC	---	CC	---	---	---	CC	CC	CC	CC	CC	---	CC	---	---	CC	---	---	---	CC	CC	CC	CC	CC	CC	---	CC	---	---	CC	CC	CC	---	---	---	---	CC	---	---	CC	---
AX-94840598	---	GG	---	---	GG	GG	GG	---	GG	---	---	---	---	GG	---	GG	GG	---	---	---	---	---	GG	GG	---	---	GG	---	GG	GG	GG	GG	GG	---	---	GG	GG	GG	---	GG	GG	---	---	---	---	GG	GG	GG	---
AX-94842780	GG	---	GG	---	---	---	---	---	---	---	GG	GG	GG	GG	---	GG	GG	---	---	GG	---	GG	GG	GG	---	GG	GG	---	GG	---	GG	GG	GG	GG	---	---	GG	---	GG	GG	---	GG	GG	GG	---	GG	GG	---	---
AX-94849868	AA	GG	AA	GG	GG	GG	GG	AA	GG	AA	AA	GG	AA	AA	AA	GG	GG	GG	GG	AA	AA	AA	GG	AA	---	---	AA	GG	AA	GG	GG	GG	GG	GG	GG	GG	GG	GG	AA	GG	GG	AA	AA	AA	GG	AA	AA	AA	GG
AX-94850105	AA	---	AA	---	---	---	---	AA	AA	AA	AA	---	AA	AA	AA	---	---	---	---	AA	AA	AA	---	AA	AA	AA	AA	AA	AA	---	---	---	AA	---	---	---	---	---	AA	---	AA	AA	AA	AA	---	AA	AA	AA	---
AX-94850667	CC	AA	CC	AA	AA	CC	CC	CC	AA	CC	CC	CC	CC	CC	AA	AA	AA	CC	CC	CC	AA	CC	AA	AA	AA	AA	AA	CC	AA	AA	---	AA	CC	AA	CC	AA	AA	AA	CC	AA	CC	CC	CC	CC	AA	CC	CC	CC	AA
AX-94851211	---	GG	---	GG	GG	GG	GG	---	---	GG	---	GG	---	GG	---	GG	GG	---	---	---	---	---	---	---	GG	---	---	---	---	GG	GG	---	GG	GG	---	---	GG	GG	---	---	---	---	---	---	---	---	---	---	GG
AX-94874413	---	GG	---	---	---	GG	GG	GG	GG	---	GG	---	---	---	GG	GG	GG	GG	GG	---	GG	---	---	GG	---	---	---	GG	GG	GG	GG	GG	GG	AA	GG	---	GG	GG	GG	GG	---	---	---	---	GG	---	---	GG	---
AX-94875831	AA	GG	AA	GG	GG	AA	AA	AA	GG	AA	AA	AA	AA	AA	GG	GG	GG	AA	AA	AA	GG	AA	GG	GG	GG	GG	GG	AA	GG	GG	---	GG	---	GG	AA	GG	GG	GG	AA	GG	AA	AA	AA	AA	GG	AA	AA	AA	GG
AX-94879209	TT	CC	TT	TT	TT	CC	CC	TT	TT	CC	CC	---	CC	TT	TT	CC	CC	TT	TT	TT	TT	TT	CC	TT	TT	---	TT	CC	TT	TT	TT	CC	CC	CC	TT	TT	TT	CC	CC	CC	TT	TT	CC	CC	CC	CC	CC	TT	CC
AX-94890038	GG	CC	GG	GG	CC	GG	GG	GG	CC	CC	CC	CC	GG	CC	GG	CC	CC	GG	GG	GG	GG	GG	CC	GG	GG	GG	CC	GG	CC	CC	CC	CC	CC	GG	GG	CC	---	CC	GG	CC	GG	GG	CC	CC	GG	CC	CC	CC	GG
AX-94896736	GG	AA	GG	AA	AA	GG	GG	GG	AA	GG	GG	GG	---	GG	AA	AA	AA	GG	GG	GG	AA	GG	AA	AA	AA	AA	AA	GG	AA	AA	GG	AA	GG	AA	GG	AA	AA	AA	GG	AA	GG	GG	GG	GG	AA	GG	GG	GG	AA
AX-94916747	TT	GG	TT	GG	GG	TT	TT	TT	GG	TT	TT	TT	TT	TT	GG	GG	GG	TT	TT	TT	GG	TT	GG	GG	GG	GG	GG	TT	GG	GG	GG	GG	GG	GG	TT	GG	GG	GG	TT	GG	TT	TT	TT	TT	GG	TT	TT	TT	GG
AX-94922201	---	GG	---	GG	GG	GG	GG	---	---	GG	---	GG	---	GG	---	GG	GG	---	---	---	---	---	---	---	GG	---	---	---	---	GG	GG	---	GG	GG	---	---	GG	GG	---	---	GG	---	---	---	---	---	---	---	GG
AX-94923194	CC	TT	CC	CC	CC	TT	TT	TT	CC	CC	TT	CC	TT	TT	TT	TT	TT	CC	CC	CC	TT	CC	TT	CC	---	CC	TT	CC	CC	TT	TT	TT	TT	TT	CC	CC	---	TT	CC	TT	CC	CC	TT	TT	TT	TT	TT	TT	CC
AX-94928882	CC	GG	CC	GG	GG	CC	CC	CC	GG	CC	CC	CC	---	CC	GG	GG	GG	CC	CC	CC	GG	CC	GG	GG	GG	GG	GG	CC	GG	GG	---	GG	---	GG	CC	GG	GG	GG	CC	GG	CC	CC	CC	CC	GG	CC	CC	CC	GG
AX-94938411	AA	GG	AA	AA	GG	GG	GG	AA	AA	AA	AA	AA	AA	---	AA	GG	GG	GG	GG	AA	AA	AA	GG	GG	AA	---	GG	GG	GG	GG	GG	GG	GG	GG	GG	GG	GG	GG	AA	GG	AA	AA	AA	AA	AA	GG	GG	AA	AA
AX-94946504	---	AA	---	---	AA	AA	AA	---	---	---	---	---	---	AA	---	AA	AA	AA	AA	---	---	---	AA	AA	---	---	AA	AA	AA	AA	AA	AA	---	---	AA	AA	AA	AA	---	AA	---	---	AA	AA	---	AA	AA	AA	---
AX-94947880	AA	---	AA	---	AA	---	---	---	AA	---	AA	AA	AA	AA	---	AA	AA	AA	AA	AA	---	AA	AA	---	---	AA	---	---	---	---	---	---	---	---	AA	---	---	---	---	---	---	AA	AA	AA	---	---	---	AA	---
AX-94966048	GG	TT	GG	GG	TT	TT	TT	GG	TT	GG	GG	TT	GG	TT	GG	TT	TT	GG	GG	GG	GG	GG	TT	TT	GG	GG	TT	GG	TT	TT	TT	TT	TT	GG	GG	TT	TT	TT	GG	TT	TT	GG	GG	GG	GG	TT	TT	TT	GG
AX-94966169	GG	---	GG	---	GG	GG	GG	---	---	GG	---	---	GG	---	---	GG	GG	GG	GG	GG	---	GG	---	GG	---	---	---	GG	GG	GG	GG	GG	GG	GG	GG	GG	GG	---	GG	GG	---	GG	---	---	GG	GG	GG	---	---
AX-94967827	TT	GG	---	GG	GG	TT	TT	TT	TT	GG	GG	GG	GG	TT	TT	TT	TT	GG	GG	TT	TT	TT	TT	GG	---	TT	---	GG	GG	GG	GG	GG	GG	TT	GG	TT	---	GG	GG	GG	TT	TT	GG	GG	GG	TT	---	GG	TT
AX-94976763	---	AA	---	AA	AA	---	---	---	AA	---	---	---	---	---	AA	AA	AA	---	---	---	AA	---	AA	AA	AA	AA	AA	---	AA	AA	---	AA	---	AA	---	AA	AA	AA	---	AA	---	---	---	---	AA	---	---	---	AA
AX-94982259	AA	GG	AA	GG	GG	GG	GG	GG	GG	GG	AA	AA	---	AA	GG	AA	AA	GG	GG	AA	GG	AA	AA	AA	GG	---	AA	GG	AA	GG	AA	AA	AA	AA	GG	GG	AA	GG	AA	AA	GG	AA	AA	AA	GG	AA	AA	GG	GG
AX-94989383	GG	---	GG	---	---	---	---	---	GG	---	GG	CC	---	---	---	GG	GG	---	---	GG	---	GG	CC	---	---	GG	GG	---	---	---	GG	---	---	GG	---	---	---	---	---	---	---	GG	GG	GG	---	---	---	GG	GG
AX-94994621	GG	TT	GG	TT	TT	GG	GG	GG	TT	GG	GG	TT	GG	GG	TT	TT	TT	GG	GG	GG	TT	GG	TT	TT	TT	TT	TT	GG	TT	TT	---	TT	---	TT	GG	TT	TT	TT	GG	TT	---	GG	GG	GG	TT	GG	GG	GG	TT
AX-94994840	---	CC	---	CC	CC	CC	CC	---	---	CC	---	---	---	CC	---	CC	CC	---	---	---	---	---	---	---	CC	---	---	---	---	CC	CC	---	CC	CC	---	---	CC	CC	---	---	---	---	---	---	---	---	---	---	CC
AX-95000271	---	TT	---	---	TT	TT	TT	---	TT	TT	TT	TT	---	TT	---	TT	TT	---	---	---	---	---	TT	TT	---	---	TT	---	TT	TT	---	TT	CC	---	---	TT	TT	TT	---	TT	CC	---	TT	TT	---	TT	TT	TT	---
AX-95009527	CC	---	CC	---	---	---	---	---	---	---	---	CC	---	---	---	---	---	CC	CC	CC	---	CC	---	CC	---	CC	CC	---	CC	CC	TT	CC	CC	---	CC	---	CC	---	CC	CC	CC	CC	---	---	---	CC	CC	CC	---
AX-95011264	GG	AA	GG	GG	AA	AA	AA	GG	AA	GG	---	GG	GG	AA	GG	AA	AA	GG	GG	GG	GG	GG	AA	AA	GG	GG	AA	GG	AA	AA	AA	AA	AA	GG	GG	AA	AA	AA	GG	AA	AA	GG	GG	GG	GG	AA	AA	AA	GG
AX-95012984	---	AA	---	AA	---	AA	AA	---	---	AA	---	AA	---	AA	---	AA	AA	---	---	---	---	---	---	---	AA	---	---	---	---	AA	AA	---	AA	AA	---	---	---	AA	---	---	---	---	---	---	---	---	---	---	AA
AX-95021405	---	TT	---	TT	TT	---	---	---	TT	---	TT	TT	---	TT	---	---	---	---	---	---	---	---	TT	TT	TT	---	---	---	TT	---	TT	---	TT	TT	---	TT	---	TT	---	---	---	---	---	---	TT	---	---	TT	---
AX-95022318	GG	CC	GG	CC	CC	CC	CC	CC	CC	CC	GG	GG	GG	GG	CC	GG	GG	CC	CC	GG	CC	CC	GG	GG	CC	---	GG	CC	GG	CC	GG	GG	CC	CC	CC	CC	GG	CC	GG	GG	CC	GG	GG	GG	CC	GG	GG	CC	CC
AX-95078548	TT	---	TT	TT	---	TT	TT	TT	---	---	---	---	TT	---	TT	---	---	TT	TT	TT	TT	TT	---	TT	TT	TT	---	TT	---	---	TT	---	TT	TT	TT	---	TT	---	TT	---	TT	TT	---	---	TT	---	---	---	TT
AX-95087924	AA	---	---	---	---	AA	AA	AA	---	---	---	---	---	---	AA	---	---	---	---	AA	AA	AA	AA	AA	---	AA	AA	AA	AA	---	---	---	---	AA	---	---	---	---	AA	---	AA	AA	AA	AA	AA	AA	AA	---	AA
AX-95090245	GG	CC	---	CC	CC	GG	GG	GG	GG	CC	---	CC	CC	GG	GG	CC	CC	CC	CC	GG	---	GG	GG	GG	CC	---	GG	GG	GG	CC	CC	CC	CC	GG	CC	CC	CC	CC	GG	CC	GG	GG	GG	GG	GG	GG	GG	GG	GG
AX-95105670	CC	AA	CC	AA	AA	AA	AA	CC	---	CC	CC	AA	CC	CC	CC	AA	AA	AA	AA	CC	CC	CC	AA	CC	AA	CC	CC	AA	CC	AA	AA	AA	AA	AA	AA	AA	---	AA	CC	AA	AA	CC	CC	CC	AA	CC	CC	CC	AA
AX-95109314	GG	AA	GG	AA	AA	GG	GG	GG	AA	AA	GG	AA	AA	AA	GG	AA	AA	AA	AA	GG	GG	GG	GG	GG	AA	GG	GG	GG	GG	AA	AA	AA	AA	GG	AA	AA	AA	AA	GG	AA	GG	GG	GG	GG	GG	GG	GG	AA	GG
AX-95113101	---	CC	---	---	CC	CC	CC	---	---	---	---	---	---	CC	---	CC	CC	CC	CC	---	---	---	CC	CC	---	CC	CC	CC	CC	CC	CC	CC	---	CC	CC	CC	CC	CC	CC	CC	---	---	CC	CC	---	CC	CC	CC	---
AX-95113481	GG	---	GG	GG	GG	---	---	---	---	GG	---	GG	GG	GG	---	---	---	---	---	GG	---	GG	GG	---	GG	GG	GG	---	---	---	---	---	---	GG	---	GG	---	---	---	---	GG	GG	GG	GG	---	GG	GG	GG	GG
AX-95115748	AA	---	AA	AA	---	---	---	AA	AA	AA	AA	AA	AA	---	AA	---	---	---	---	AA	AA	AA	---	---	AA	AA	---	---	---	---	---	---	---	AA	---	---	---	---	AA	---	AA	AA	AA	AA	AA	---	---	---	AA
AX-95120137	---	TT	---	TT	---	---	---	---	TT	TT	TT	---	---	TT	---	---	---	---	---	---	---	TT	---	TT	TT	TT	---	TT	TT	TT	TT	TT	TT	TT	---	TT	TT	TT	---	TT	TT	---	TT	TT	---	---	---	TT	---
AX-95120372	---	GG	---	GG	GG	GG	GG	GG	GG	GG	GG	---	GG	GG	GG	GG	GG	---	---	---	GG	---	---	---	GG	---	---	GG	---	---	GG	---	GG	GG	---	GG	---	GG	---	---	---	---	GG	GG	GG	---	---	---	GG
AX-95124356	CC	---	CC	CC	CC	---	---	CC	---	CC	---	CC	CC	CC	CC	---	---	---	---	CC	CC	---	CC	---	CC	CC	CC	---	---	---	---	---	---	CC	---	CC	CC	---	---	---	CC	CC	CC	CC	---	CC	CC	CC	CC
AX-95127022	GG	---	GG	---	GG	---	---	---	---	---	---	---	---	---	---	GG	GG	GG	GG	GG	---	GG	---	GG	---	GG	---	---	GG	---	GG	---	---	GG	GG	---	---	---	GG	---	---	GG	---	---	---	---	---	---	---
AX-95131118	TT	---	TT	---	---	---	---	TT	TT	TT	TT	---	TT	TT	TT	---	---	---	---	TT	TT	TT	---	TT	---	TT	TT	TT	TT	---	---	---	TT	---	---	---	TT	---	TT	---	TT	TT	TT	TT	---	TT	TT	TT	---
AX-95134485	GG	AA	GG	AA	AA	AA	AA	AA	AA	GG	GG	GG	---	GG	AA	GG	GG	AA	AA	GG	AA	GG	GG	GG	AA	---	GG	AA	GG	GG	GG	GG	GG	GG	AA	AA	GG	AA	GG	GG	GG	GG	GG	GG	AA	GG	GG	AA	AA
AX-95146549	---	CC	---	---	CC	CC	CC	---	---	---	---	---	---	CC	---	CC	CC	CC	CC	---	---	---	CC	CC	---	CC	CC	CC	CC	CC	CC	CC	CC	---	CC	CC	CC	CC	---	CC	---	---	---	---	---	CC	CC	CC	---
AX-95151144	TT	GG	TT	TT	GG	GG	GG	TT	TT	TT	TT	TT	TT	GG	TT	GG	GG	GG	GG	TT	TT	TT	GG	GG	TT	---	GG	GG	GG	GG	GG	GG	GG	TT	GG	GG	GG	GG	TT	GG	TT	TT	TT	TT	TT	GG	GG	GG	TT
AX-95180508	CC	GG	CC	CC	CC	GG	GG	CC	GG	CC	GG	CC	CC	CC	CC	GG	GG	GG	GG	CC	CC	GG	CC	GG	CC	CC	CC	GG	GG	GG	GG	GG	GG	GG	GG	CC	GG	GG	GG	GG	GG	CC	CC	CC	GG	CC	CC	---	CC
AX-95181279	---	TT	---	---	TT	TT	TT	---	TT	TT	TT	TT	---	---	---	TT	TT	---	---	---	---	---	TT	TT	---	---	TT	---	TT	TT	TT	TT	TT	---	---	TT	TT	TT	---	TT	TT	---	TT	TT	---	TT	TT	TT	---
AX-95181743	AA	GG	AA	GG	GG	GG	GG	AA	GG	AA	AA	GG	AA	AA	AA	GG	GG	GG	GG	AA	AA	AA	GG	AA	GG	---	AA	AA	AA	GG	GG	GG	GG	GG	GG	GG	---	GG	AA	GG	GG	AA	AA	AA	GG	AA	AA	AA	GG
AX-95189486	TT	---	TT	TT	TT	---	---	TT	---	TT	---	TT	TT	TT	TT	---	---	---	---	TT	TT	TT	TT	---	TT	TT	TT	---	---	---	---	---	---	TT	---	TT	---	---	---	---	TT	TT	TT	TT	---	TT	TT	TT	TT
AX-95190160	AA	---	AA	---	---	---	---	AA	---	AA	---	---	AA	AA	AA	---	---	---	---	AA	AA	AA	---	AA	---	AA	AA	AA	AA	---	---	---	---	---	---	---	---	---	AA	---	---	AA	AA	AA	---	AA	AA	AA	---
AX-95192555	CC	---	CC	---	CC	CC	CC	CC	---	CC	---	---	---	CC	CC	---	---	---	---	CC	CC	---	CC	CC	---	---	CC	CC	CC	---	CC	CC	---	CC	---	---	---	---	CC	---	CC	CC	CC	CC	---	CC	CC	CC	---
AX-95206791	---	GG	---	---	---	GG	GG	GG	---	---	GG	---	GG	GG	GG	GG	GG	---	---	---	GG	---	GG	---	---	---	GG	---	---	GG	GG	GG	GG	GG	---	---	GG	GG	---	GG	---	---	GG	GG	GG	GG	GG	GG	---
AX-95210310	GG	AA	GG	AA	AA	GG	GG	GG	GG	AA	AA	AA	AA	GG	GG	GG	GG	AA	AA	GG	GG	GG	GG	AA	AA	GG	GG	AA	AA	AA	AA	AA	AA	GG	AA	GG	---	AA	AA	AA	GG	GG	AA	AA	AA	GG	GG	AA	GG
AX-95211576	---	GG	---	---	---	GG	GG	---	GG	---	GG	---	---	---	---	GG	GG	GG	GG	---	---	---	---	GG	---	---	---	GG	GG	GG	GG	GG	GG	---	GG	---	GG	GG	GG	GG	---	---	---	---	GG	---	---	GG	---
AX-95224923	---	CC	---	CC	CC	CC	CC	CC	CC	CC	CC	CC	CC	CC	CC	CC	CC	---	---	---	CC	---	---	---	CC	---	---	CC	---	CC	---	CC	TT	CC	---	CC	---	CC	---	CC	---	---	CC	CC	CC	---	---	---	CC
AX-95227508	---	AA	---	---	---	AA	AA	AA	AA	---	AA	---	---	---	AA	AA	AA	AA	AA	---	AA	---	---	AA	---	---	---	AA	AA	AA	AA	AA	---	GG	AA	---	AA	AA	AA	AA	---	---	---	---	AA	---	---	AA	---
AX-95230106	CC	---	CC	---	---	CC	CC	CC	---	CC	CC	CC	CC	CC	---	---	---	CC	CC	CC	---	CC	---	---	---	---	---	CC	---	---	---	---	---	---	CC	---	---	---	CC	---	CC	CC	CC	CC	---	CC	CC	CC	---
AX-95236049	AA	CC	AA	CC	CC	AA	AA	AA	CC	AA	AA	CC	AA	AA	AA	AA	AA	CC	CC	AA	AA	AA	CC	AA	CC	AA	AA	CC	AA	CC	CC	CC	CC	CC	CC	CC	CC	CC	AA	CC	AA	AA	AA	AA	CC	AA	AA	CC	CC
AX-95237322	---	CC	---	---	CC	CC	CC	---	---	---	---	---	---	CC	---	CC	CC	CC	CC	---	---	---	CC	CC	---	---	CC	CC	CC	CC	CC	CC	CC	CC	CC	CC	CC	CC	---	CC	---	---	---	---	---	CC	CC	CC	---
AX-95240079	AA	CC	AA	AA	AA	AA	AA	CC	CC	CC	CC	AA	CC	AA	CC	CC	CC	AA	AA	AA	CC	AA	CC	AA	AA	AA	AA	AA	AA	AA	CC	AA	CC	CC	AA	AA	AA	CC	AA	AA	AA	AA	CC	CC	AA	AA	AA	CC	AA
AX-95252161	AA	CC	AA	CC	CC	CC	CC	CC	CC	CC	AA	AA	AA	AA	CC	AA	AA	CC	CC	AA	CC	AA	AA	AA	---	AA	AA	CC	AA	CC	AA	AA	CC	CC	CC	CC	AA	CC	AA	AA	CC	AA	AA	AA	CC	AA	AA	CC	CC
AX-95254671	---	AA	AA	AA	AA	---	AA	AA	AA	AA	AA	---	AA	AA	AA	AA	AA	---	---	---	AA	---	---	---	AA	---	---	AA	AA	---	AA	---	---	---	---	AA	---	AA	---	AA	AA	---	AA	AA	---	---	---	---	AA
AX-94393899	GG	---	GG	---	GG	GG	GG	GG	---	---	---	GG	GG	---	GG	GG	GG	GG	GG	GG	GG	---	GG	---	---	---	GG	---	---	GG	---	---	---	GG	GG	---	GG	---	GG	---	---	GG	---	---	GG	---	---	---	GG
AX-94411546	CC	TT	CC	TT	CC	TT	TT	CC	TT	TT	TT	CC	CC	CC	CC	TT	TT	TT	TT	CC	CC	CC	CC	TT	TT	TT	CC	TT	TT	CC	CC	CC	TT	TT	TT	CC	---	TT	CC	CC	TT	CC	CC	CC	CC	CC	CC	CC	CC
AX-94416122	AA	GG	AA	GG	AA	AA	AA	AA	GG	GG	GG	AA	AA	GG	AA	AA	AA	AA	AA	AA	AA	GG	AA	GG	GG	GG	AA	GG	GG	GG	GG	GG	GG	GG	AA	GG	GG	GG	AA	GG	GG	AA	GG	GG	AA	AA	AA	GG	AA
AX-94426444	AA	---	AA	AA	AA	---	---	AA	AA	---	AA	AA	AA	AA	AA	AA	AA	AA	AA	AA	AA	---	AA	---	AA	AA	AA	---	---	---	---	AA	---	---	AA	AA	---	---	AA	AA	---	AA	AA	AA	---	---	AA	---	---
AX-94428968	TT	---	TT	---	TT	TT	TT	TT	---	---	---	TT	---	---	TT	TT	TT	TT	TT	TT	TT	TT	TT	---	---	---	TT	---	---	---	---	---	---	CC	TT	---	---	---	TT	---	TT	TT	---	---	TT	TT	TT	---	TT
AX-94429117	GG	CC	GG	GG	GG	GG	GG	GG	GG	GG	CC	GG	---	CC	GG	CC	CC	CC	CC	GG	GG	GG	GG	GG	GG	GG	CC	CC	GG	GG	GG	GG	CC	CC	CC	CC	GG	CC	GG	GG	CC	GG	CC	CC	GG	GG	GG	GG	CC
AX-94437290	---	GG	---	GG	GG	---	---	GG	---	---	---	---	---	GG	GG	GG	GG	---	---	---	GG	GG	GG	---	GG	GG	GG	GG	---	---	---	GG	GG	---	---	GG	---	GG	---	GG	GG	---	GG	GG	---	---	---	---	---
AX-94443081	---	AA	---	AA	---	---	---	---	---	AA	AA	AA	---	AA	---	AA	AA	AA	AA	---	---	AA	AA	---	AA	AA	AA	AA	---	AA	AA	AA	---	AA	AA	AA	AA	AA	---	---	GG	---	AA	AA	AA	---	---	---	AA
AX-94453350	GG	CC	GG	GG	CC	GG	GG	GG	GG	GG	CC	GG	GG	CC	GG	CC	CC	CC	CC	GG	GG	GG	GG	GG	GG	GG	CC	CC	GG	GG	GG	GG	CC	CC	CC	CC	GG	CC	GG	GG	GG	GG	CC	CC	GG	GG	GG	GG	CC
AX-94464929	---	AA	---	AA	---	---	---	---	AA	AA	AA	---	---	AA	---	---	---	---	---	---	---	AA	---	AA	AA	AA	---	AA	AA	AA	AA	AA	AA	AA	---	AA	AA	AA	---	AA	AA	---	AA	AA	---	---	---	AA	---
AX-94467096	CC	AA	CC	CC	AA	CC	CC	AA	CC	CC	AA	CC	CC	AA	AA	CC	CC	CC	CC	CC	AA	AA	AA	CC	CC	CC	AA	AA	CC	CC	AA	CC	AA	AA	CC	AA	CC	AA	CC	CC	CC	CC	AA	AA	AA	CC	CC	CC	CC
AX-94469149	---	GG	---	GG	---	---	---	---	GG	GG	GG	---	---	GG	---	---	---	---	---	---	---	CC	---	GG	GG	GG	---	GG	GG	GG	GG	GG	GG	GG	---	GG	GG	GG	---	GG	CC	---	GG	GG	---	---	---	GG	---
AX-94469815	AA	GG	AA	GG	GG	GG	GG	AA	GG	GG	GG	GG	GG	GG	AA	AA	AA	GG	GG	AA	AA	AA	AA	AA	GG	AA	AA	GG	AA	AA	AA	GG	GG	AA	GG	GG	AA	GG	AA	GG	AA	AA	GG	GG	AA	AA	AA	GG	AA
AX-94470023	CC	---	CC	CC	---	CC	CC	CC	CC	---	---	---	CC	---	CC	CC	CC	---	---	CC	CC	CC	CC	CC	---	CC	---	---	CC	CC	CC	CC	---	CC	---	---	CC	---	CC	CC	---	CC	CC	CC	---	CC	CC	CC	---
AX-94470036	TT	---	TT	TT	---	TT	TT	---	TT	---	---	TT	TT	---	---	TT	TT	TT	TT	TT	---	---	---	TT	TT	TT	---	TT	TT	---	---	TT	---	---	TT	---	TT	---	TT	TT	---	TT	---	---	TT	TT	TT	TT	---
AX-94477928	---	GG	---	GG	GG	---	---	---	GG	GG	GG	GG	---	GG	---	---	---	---	---	---	---	---	GG	---	GG	GG	GG	---	GG	GG	GG	GG	---	---	---	---	GG	GG	---	GG	---	---	GG	GG	---	GG	GG	GG	---
AX-94486733	---	CC	---	CC	---	---	---	---	CC	CC	CC	---	---	CC	---	---	---	---	---	---	---	---	---	CC	---	CC	---	CC	CC	CC	CC	CC	CC	CC	---	CC	CC	CC	---	CC	---	---	CC	CC	---	---	---	CC	---
AX-94494720	GG	---	GG	---	GG	GG	GG	GG	---	---	---	GG	GG	---	GG	GG	GG	GG	GG	GG	GG	GG	GG	---	---	---	GG	---	---	---	---	---	---	---	GG	---	---	---	GG	---	GG	GG	---	---	GG	GG	GG	---	GG
AX-94494752	TT	GG	TT	GG	TT	TT	TT	TT	GG	GG	GG	TT	---	GG	TT	TT	TT	TT	TT	TT	TT	---	TT	GG	GG	GG	TT	GG	GG	GG	GG	GG	GG	GG	TT	GG	GG	GG	TT	GG	---	---	GG	GG	TT	---	TT	GG	TT
AX-94494989	TT	CC	TT	CC	TT	TT	TT	TT	CC	CC	CC	TT	TT	CC	TT	TT	TT	TT	TT	TT	TT	CC	TT	CC	CC	CC	TT	CC	CC	CC	CC	CC	CC	CC	TT	CC	CC	CC	TT	CC	CC	TT	CC	CC	TT	TT	TT	CC	TT
AX-94500554	TT	CC	TT	CC	CC	TT	TT	TT	CC	TT	CC	CC	CC	CC	TT	TT	TT	CC	CC	TT	TT	CC	TT	TT	CC	TT	CC	CC	TT	CC	CC	CC	TT	TT	CC	CC	TT	CC	TT	CC	CC	TT	CC	CC	TT	CC	CC	CC	TT
AX-94505267	TT	GG	TT	GG	TT	TT	TT	TT	GG	GG	GG	TT	---	GG	TT	TT	TT	TT	TT	TT	TT	TT	TT	GG	GG	GG	TT	GG	GG	GG	GG	GG	GG	GG	TT	GG	GG	GG	TT	GG	TT	TT	GG	GG	TT	TT	TT	GG	TT
AX-94506646	TT	GG	TT	TT	GG	GG	GG	TT	GG	GG	GG	GG	GG	GG	TT	TT	TT	GG	GG	TT	TT	TT	TT	TT	TT	TT	TT	GG	TT	TT	TT	GG	GG	GG	GG	GG	TT	GG	TT	GG	TT	TT	GG	GG	TT	TT	TT	GG	TT
AX-94507005	TT	CC	TT	CC	TT	TT	TT	TT	CC	CC	CC	TT	TT	CC	TT	TT	TT	TT	TT	TT	TT	---	TT	CC	CC	CC	TT	CC	CC	CC	---	CC	CC	CC	TT	CC	CC	CC	TT	CC	TT	TT	CC	CC	TT	TT	TT	CC	TT
AX-94514459	CC	GG	CC	GG	GG	CC	CC	GG	CC	CC	CC	CC	GG	GG	GG	GG	GG	CC	GG	CC	GG	CC	GG	CC	GG	GG	GG	GG	CC	GG	GG	GG	GG	CC	GG	GG	GG	GG	CC	GG	GG	CC	CC	CC	CC	CC	CC	CC	CC
AX-94520571	GG	TT	GG	TT	TT	GG	GG	TT	GG	GG	GG	GG	TT	TT	TT	TT	TT	GG	TT	GG	TT	GG	TT	GG	TT	TT	TT	TT	GG	TT	TT	TT	TT	GG	TT	TT	---	TT	GG	TT	TT	GG	GG	GG	GG	GG	GG	GG	GG
AX-94522340	TT	---	TT	---	TT	TT	TT	TT	---	---	---	TT	TT	---	TT	TT	TT	TT	TT	TT	TT	CC	TT	---	---	---	TT	---	---	---	---	---	---	---	TT	---	---	---	TT	---	CC	TT	---	---	TT	TT	TT	---	TT
AX-94523305	CC	---	CC	---	---	CC	CC	CC	---	---	---	---	CC	---	CC	CC	CC	CC	CC	CC	CC	CC	---	CC	---	---	---	CC	---	---	---	---	---	CC	CC	CC	---	---	CC	---	CC	CC	---	---	CC	---	---	---	CC
AX-94528357	TT	CC	TT	TT	TT	TT	TT	TT	TT	TT	CC	CC	TT	CC	TT	TT	TT	CC	CC	TT	TT	---	TT	TT	TT	TT	CC	CC	TT	TT	---	TT	CC	CC	CC	CC	TT	CC	TT	TT	CC	TT	CC	CC	TT	TT	TT	TT	CC
AX-94528978	AA	---	AA	---	AA	AA	AA	AA	---	---	---	AA	AA	---	AA	AA	AA	AA	AA	AA	AA	---	AA	---	---	---	AA	---	---	---	---	---	---	---	AA	---	---	---	AA	---	---	AA	---	---	AA	AA	AA	---	AA
AX-94531033	---	GG	---	GG	---	---	---	---	GG	GG	GG	---	---	GG	---	---	---	---	---	---	---	---	---	GG	GG	GG	---	GG	GG	GG	GG	GG	GG	---	---	GG	GG	GG	---	GG	---	---	GG	GG	---	---	---	GG	---
AX-94532720	CC	TT	CC	CC	TT	CC	CC	CC	CC	CC	---	CC	CC	TT	CC	TT	TT	TT	TT	CC	CC	CC	CC	CC	CC	CC	TT	CC	CC	CC	CC	CC	TT	TT	TT	TT	CC	TT	CC	CC	TT	CC	TT	TT	CC	CC	CC	CC	TT
AX-94535752	TT	---	TT	---	TT	TT	TT	TT	---	---	---	TT	TT	---	TT	TT	TT	TT	TT	TT	TT	TT	TT	---	---	---	TT	---	---	---	GG	---	---	---	TT	---	---	---	TT	---	GG	TT	---	---	TT	TT	TT	---	TT
AX-94544686	TT	GG	TT	GG	GG	TT	TT	GG	---	GG	---	GG	TT	TT	GG	GG	GG	TT	TT	TT	GG	TT	---	GG	GG	---	TT	TT	GG	TT	TT	TT	TT	TT	TT	GG	GG	GG	GG	TT	GG	TT	---	TT	TT	TT	TT	TT	GG
AX-94552332	GG	---	GG	---	GG	GG	GG	GG	---	---	---	GG	GG	---	GG	GG	GG	GG	GG	GG	GG	CC	GG	---	---	---	GG	---	---	---	---	---	---	---	GG	---	---	---	GG	---	CC	GG	---	---	GG	GG	GG	---	GG
AX-94562498	AA	---	AA	AA	---	AA	AA	AA	AA	AA	---	AA	AA	---	AA	---	---	---	---	AA	AA	AA	AA	AA	AA	AA	---	AA	AA	AA	AA	AA	---	---	---	---	AA	---	AA	AA	AA	AA	---	---	AA	AA	AA	AA	---
AX-94567916	---	GG	---	GG	GG	---	---	GG	GG	GG	GG	GG	GG	GG	GG	---	---	---	GG	---	GG	GG	---	---	GG	---	GG	GG	GG	---	---	GG	GG	GG	---	---	---	GG	---	GG	---	GG	---	---	---	---	---	---	GG
AX-94569917	CC	---	CC	---	---	CC	---	---	---	CC	---	---	---	---	---	---	CC	---	---	---	---	---	---	CC	---	---	---	---	CC	---	---	CC	CC	CC	---	---	CC	---	---	CC	---	CC	CC	CC	---	CC	CC	CC	---
AX-94570860	TT	---	TT	TT	TT	---	---	TT	TT	---	TT	TT	TT	TT	TT	TT	TT	TT	TT	TT	TT	---	TT	---	TT	TT	TT	---	---	---	---	TT	---	---	TT	TT	---	---	TT	TT	---	TT	TT	TT	TT	---	TT	---	---
AX-94582600	TT	GG	TT	TT	GG	TT	TT	TT	TT	TT	GG	TT	TT	GG	TT	GG	GG	GG	GG	TT	TT	TT	TT	TT	---	TT	GG	TT	TT	TT	TT	TT	GG	GG	GG	GG	TT	GG	TT	TT	GG	TT	GG	GG	TT	TT	TT	TT	GG
AX-94584550	GG	---	GG	---	GG	---	---	GG	---	---	---	---	---	---	GG	---	---	GG	GG	GG	GG	GG	---	GG	---	---	---	GG	GG	GG	---	---	GG	GG	GG	---	GG	---	---	---	---	GG	---	---	GG	GG	GG	---	---
AX-94591428	---	CC	---	CC	---	---	---	---	CC	CC	CC	---	---	CC	---	---	---	---	---	---	---	CC	---	CC	CC	CC	---	CC	CC	CC	---	CC	CC	CC	---	CC	CC	CC	---	CC	---	---	CC	CC	---	---	---	CC	---
AX-94594579	TT	CC	TT	TT	CC	TT	TT	CC	TT	TT	CC	TT	TT	CC	CC	TT	TT	TT	TT	TT	CC	CC	CC	TT	TT	TT	CC	CC	TT	TT	CC	TT	CC	CC	TT	CC	TT	CC	TT	TT	CC	TT	CC	CC	CC	TT	TT	TT	TT
AX-94600818	GG	---	GG	---	---	---	GG	GG	---	---	---	---	GG	---	GG	GG	GG	GG	GG	GG	GG	GG	---	GG	---	---	---	GG	GG	---	---	---	---	GG	GG	GG	---	---	GG	---	GG	GG	---	---	GG	---	---	---	GG
AX-94619716	GG	CC	GG	CC	GG	GG	GG	GG	CC	CC	CC	GG	GG	CC	GG	GG	GG	GG	GG	GG	GG	CC	GG	CC	CC	CC	GG	CC	CC	CC	CC	CC	CC	CC	GG	CC	CC	CC	GG	CC	CC	GG	CC	CC	GG	GG	GG	CC	GG
AX-94625566	TT	GG	TT	GG	GG	GG	GG	TT	GG	GG	GG	GG	GG	GG	TT	TT	TT	GG	GG	TT	TT	TT	TT	TT	GG	TT	TT	GG	TT	TT	TT	GG	GG	TT	GG	GG	TT	GG	TT	GG	TT	TT	GG	GG	TT	TT	TT	GG	TT
AX-94632053	GG	---	GG	GG	---	GG	GG	GG	GG	GG	---	---	GG	---	GG	GG	---	---	---	GG	GG	GG	GG	GG	GG	GG	---	---	---	GG	GG	GG	---	---	---	---	GG	---	GG	GG	---	GG	---	---	GG	---	GG	GG	---
AX-94641391	---	CC	---	CC	CC	---	---	---	CC	CC	CC	CC	---	CC	---	---	---	---	---	---	---	---	CC	---	CC	CC	CC	CC	---	---	---	---	CC	---	---	---	---	CC	---	---	CC	---	CC	CC	---	CC	CC	CC	---
AX-94657503	TT	CC	TT	TT	CC	TT	TT	TT	TT	TT	---	TT	TT	CC	TT	CC	CC	CC	CC	TT	TT	TT	TT	TT	TT	TT	CC	CC	TT	TT	TT	TT	CC	CC	CC	CC	TT	CC	TT	TT	TT	TT	CC	CC	TT	TT	TT	TT	CC
AX-94701632	AA	---	AA	---	---	---	---	AA	AA	---	AA	AA	---	AA	AA	---	---	---	---	AA	AA	AA	AA	AA	---	AA	AA	AA	AA	---	---	---	---	AA	---	---	---	---	---	---	---	AA	AA	AA	AA	AA	AA	AA	AA
AX-94705932	TT	CC	TT	TT	TT	TT	TT	TT	TT	TT	CC	CC	TT	CC	TT	TT	TT	CC	CC	TT	TT	TT	TT	TT	---	TT	CC	CC	TT	TT	TT	TT	CC	CC	CC	CC	TT	CC	TT	TT	CC	---	CC	CC	TT	TT	TT	TT	CC
AX-94706004	GG	---	GG	GG	---	GG	GG	GG	GG	GG	---	GG	GG	---	GG	---	---	---	---	GG	GG	GG	GG	GG	GG	GG	---	GG	GG	GG	GG	GG	---	---	---	---	GG	---	GG	GG	---	GG	---	---	GG	GG	GG	GG	---
AX-94723457	---	AA	---	AA	AA	---	---	AA	AA	---	---	AA	AA	AA	AA	---	---	AA	AA	---	AA	---	AA	---	AA	AA	AA	AA	---	---	---	---	AA	AA	AA	AA	---	AA	AA	---	AA	---	---	---	AA	---	---	---	AA
AX-94728067	GG	TT	GG	GG	GG	GG	GG	GG	GG	GG	TT	TT	GG	TT	GG	GG	GG	TT	TT	GG	GG	GG	GG	GG	---	GG	TT	TT	GG	GG	GG	GG	TT	TT	TT	TT	---	TT	GG	GG	TT	GG	TT	TT	GG	GG	GG	GG	TT
AX-94737631	TT	AA	TT	AA	TT	TT	TT	TT	AA	AA	---	TT	TT	AA	TT	TT	TT	TT	TT	TT	TT	AA	TT	AA	AA	AA	TT	AA	AA	AA	AA	AA	AA	AA	TT	AA	AA	AA	TT	AA	AA	TT	AA	AA	TT	TT	TT	AA	TT
AX-94739181	CC	GG	CC	GG	GG	GG	GG	CC	CC	GG	GG	CC	GG	GG	CC	CC	CC	GG	GG	CC	CC	CC	GG	CC	GG	CC	GG	GG	CC	CC	GG	GG	CC	CC	GG	GG	CC	GG	CC	GG	GG	CC	GG	GG	CC	GG	GG	CC	GG
AX-94752113	TT	---	TT	TT	---	TT	TT	---	TT	---	---	TT	TT	---	---	TT	TT	TT	TT	TT	---	---	---	TT	TT	TT	---	TT	TT	---	---	TT	---	TT	TT	---	TT	---	TT	TT	---	TT	---	---	TT	TT	TT	TT	---
AX-94758302	---	GG	---	GG	---	GG	GG	GG	GG	GG	---	---	---	GG	GG	---	---	GG	GG	---	GG	GG	---	---	GG	---	---	GG	---	GG	---	GG	---	GG	GG	GG	GG	---	GG	GG	GG	---	---	---	GG	---	---	---	---
AX-94776807	AA	---	AA	---	AA	---	---	---	---	AA	AA	---	---	---	---	AA	AA	---	---	AA	---	AA	AA	AA	---	AA	AA	---	AA	AA	---	---	---	---	---	---	AA	---	AA	---	AA	AA	AA	AA	AA	AA	AA	---	AA
AX-94779356	---	CC	---	CC	CC	---	---	CC	CC	---	---	CC	CC	CC	CC	---	---	CC	CC	---	CC	---	CC	---	CC	CC	CC	---	---	---	---	---	CC	CC	CC	CC	---	CC	CC	---	CC	---	---	---	CC	---	---	---	CC
AX-94790047	---	GG	---	GG	GG	---	---	GG	GG	GG	GG	GG	---	---	GG	---	---	GG	GG	---	GG	---	---	---	GG	---	GG	GG	---	---	GG	---	GG	GG	GG	---	---	GG	GG	---	---	---	GG	---	---	GG	GG	GG	---
AX-94794039	---	TT	---	TT	---	---	---	TT	TT	TT	---	TT	---	---	TT	TT	TT	---	---	---	TT	---	---	TT	TT	---	---	---	TT	TT	TT	TT	---	---	---	TT	TT	TT	TT	TT	CC	---	---	---	---	---	---	---	---
AX-94797959	AA	GG	AA	AA	GG	AA	AA	GG	AA	GG	GG	AA	AA	GG	GG	AA	AA	AA	AA	AA	GG	GG	GG	AA	AA	AA	GG	AA	AA	GG	GG	AA	GG	GG	AA	GG	AA	GG	AA	AA	GG	AA	GG	GG	AA	AA	AA	AA	GG
AX-94804853	CC	---	CC	---	CC	CC	CC	CC	---	---	---	CC	CC	---	CC	CC	CC	CC	CC	CC	CC	CC	CC	---	---	---	CC	---	---	---	---	---	---	---	CC	---	---	---	CC	---	---	CC	---	---	---	CC	CC	---	CC
AX-94811479	---	CC	---	CC	---	---	---	---	CC	CC	---	---	---	CC	---	---	---	---	---	---	---	CC	---	CC	CC	CC	---	CC	CC	CC	CC	CC	CC	CC	---	CC	CC	CC	---	CC	CC	---	CC	CC	---	---	---	CC	---
AX-94817140	---	GG	---	---	---	---	---	---	---	---	---	---	GG	---	---	GG	GG	GG	GG	---	---	---	GG	---	---	---	---	GG	---	GG	GG	GG	GG	GG	GG	GG	GG	GG	GG	GG	GG	---	---	---	GG	---	---	GG	---
AX-94840887	CC	TT	CC	TT	TT	CC	CC	CC	TT	CC	TT	TT	TT	TT	---	CC	CC	TT	TT	CC	CC	TT	CC	CC	TT	---	TT	TT	CC	TT	TT	TT	CC	CC	TT	TT	CC	TT	CC	TT	TT	---	TT	TT	CC	TT	TT	TT	CC
AX-94845901	CC	---	CC	---	---	CC	CC	CC	CC	---	---	---	CC	---	CC	CC	CC	---	---	CC	CC	CC	CC	CC	CC	CC	---	---	CC	CC	CC	CC	---	CC	---	---	CC	---	---	CC	---	CC	CC	CC	---	CC	---	CC	CC
AX-94853726	---	CC	---	CC	CC	---	---	CC	---	CC	CC	CC	---	---	CC	---	---	CC	CC	---	CC	---	---	---	CC	---	CC	CC	---	---	---	---	---	---	CC	CC	---	CC	CC	---	---	---	CC	CC	---	CC	CC	CC	---
AX-94856409	GG	---	GG	---	GG	GG	GG	---	---	GG	GG	---	GG	---	---	GG	GG	GG	GG	GG	---	GG	---	GG	---	---	---	GG	GG	GG	GG	GG	GG	GG	GG	GG	GG	---	GG	GG	---	GG	---	---	GG	GG	GG	---	---
AX-94858447	CC	TT	CC	TT	CC	CC	CC	CC	TT	TT	TT	CC	CC	TT	---	CC	CC	CC	CC	CC	CC	TT	CC	TT	TT	TT	CC	TT	TT	TT	TT	TT	TT	TT	CC	TT	TT	TT	CC	TT	TT	CC	TT	TT	CC	TT	TT	TT	CC
AX-94878888	---	AA	---	AA	AA	---	---	AA	AA	---	---	AA	AA	AA	AA	---	---	AA	AA	---	AA	---	AA	---	AA	AA	AA	AA	---	---	---	---	---	AA	AA	AA	---	AA	AA	---	AA	---	---	---	AA	---	---	---	AA
AX-94886386	TT	---	---	TT	---	---	---	TT	TT	---	---	---	---	TT	TT	---	---	TT	---	TT	TT	TT	TT	---	TT	---	---	---	TT	---	TT	---	TT	TT	---	TT	---	---	---	---	TT	TT	---	TT	---	---	---	---	---
AX-94893171	TT	---	TT	TT	---	---	---	TT	TT	TT	---	TT	TT	---	TT	---	---	---	---	TT	TT	TT	---	---	TT	TT	---	---	---	---	---	---	TT	TT	---	---	---	---	TT	---	TT	TT	---	---	TT	---	---	TT	TT
AX-94900873	TT	CC	TT	CC	TT	TT	TT	TT	CC	CC	CC	TT	TT	CC	TT	TT	TT	TT	TT	TT	TT	CC	TT	CC	CC	CC	TT	CC	CC	CC	CC	CC	CC	CC	TT	CC	CC	CC	TT	CC	CC	TT	CC	CC	TT	CC	CC	CC	TT
AX-94910746	AA	---	AA	---	---	AA	AA	AA	---	---	---	---	AA	---	AA	AA	AA	AA	AA	AA	AA	AA	---	AA	---	---	---	AA	---	---	---	---	---	AA	AA	AA	---	---	AA	---	AA	AA	---	---	AA	---	---	---	AA
AX-94912510	---	GG	---	GG	GG	---	---	GG	GG	GG	---	---	---	GG	GG	---	---	GG	GG	---	GG	---	GG	---	GG	---	---	---	---	---	GG	---	GG	---	GG	GG	---	GG	---	---	---	---	GG	GG	---	---	---	---	GG
AX-94915611	---	TT	---	TT	TT	TT	TT	---	---	TT	TT	---	TT	TT	---	---	---	TT	TT	---	---	---	TT	---	TT	---	TT	TT	---	---	TT	TT	---	---	TT	TT	---	TT	---	TT	---	---	TT	TT	---	TT	TT	---	TT
AX-94916062	---	AA	---	AA	---	AA	AA	---	---	AA	AA	---	---	---	---	AA	AA	AA	AA	---	---	---	---	AA	AA	AA	AA	AA	AA	---	---	---	AA	---	AA	---	---	AA	AA	---	AA	---	---	---	---	---	---	---	---
AX-94925370	TT	---	---	---	TT	---	---	TT	---	TT	---	---	TT	TT	TT	TT	TT	---	---	TT	TT	TT	---	TT	TT	TT	---	TT	TT	TT	TT	TT	---	TT	---	TT	TT	---	TT	TT	TT	TT	---	---	---	---	TT	---	---
AX-94925596	---	TT	---	TT	---	---	---	---	TT	TT	TT	---	---	TT	---	---	---	---	---	---	---	TT	---	TT	TT	TT	---	TT	TT	TT	TT	TT	TT	TT	---	TT	TT	TT	---	TT	TT	---	TT	TT	---	---	---	TT	---
AX-94929909	GG	AA	GG	GG	GG	GG	GG	GG	GG	GG	AA	AA	GG	AA	GG	GG	GG	AA	AA	GG	---	GG	GG	GG	GG	GG	AA	AA	GG	GG	GG	GG	AA	AA	AA	AA	GG	AA	GG	GG	AA	GG	AA	AA	GG	GG	GG	GG	AA
AX-94933693	CC	TT	CC	TT	TT	CC	CC	CC	TT	TT	TT	TT	CC	TT	CC	CC	CC	CC	CC	CC	CC	CC	TT	CC	TT	TT	TT	CC	CC	TT	TT	TT	TT	CC	CC	CC	TT	TT	CC	TT	CC	CC	TT	TT	CC	TT	TT	TT	CC
AX-94936079	---	GG	---	GG	GG	---	---	---	GG	---	---	GG	GG	GG	---	---	---	GG	GG	---	---	GG	---	---	GG	---	GG	GG	---	GG	GG	---	GG	GG	GG	GG	---	GG	---	GG	GG	---	GG	GG	---	GG	GG	GG	---
AX-94936711	---	CC	---	CC	CC	---	---	CC	CC	---	---	CC	CC	CC	CC	---	---	CC	CC	---	CC	---	CC	---	CC	CC	CC	CC	---	---	---	---	CC	CC	CC	CC	---	CC	CC	---	CC	---	---	---	CC	---	---	---	CC
AX-94966306	CC	GG	CC	CC	CC	CC	CC	CC	CC	CC	GG	CC	CC	GG	CC	GG	GG	GG	GG	CC	CC	CC	CC	CC	CC	CC	GG	GG	CC	CC	CC	CC	GG	GG	GG	GG	CC	GG	CC	CC	GG	CC	GG	GG	CC	CC	CC	CC	GG
AX-94977239	GG	AA	GG	GG	AA	AA	AA	GG	AA	AA	AA	AA	GG	AA	GG	GG	GG	AA	AA	GG	GG	GG	GG	GG	GG	---	GG	AA	GG	GG	GG	GG	AA	AA	AA	AA	GG	AA	GG	GG	GG	GG	AA	AA	AA	GG	GG	GG	GG
AX-94987333	GG	AA	GG	GG	AA	GG	GG	AA	GG	GG	AA	GG	GG	AA	AA	GG	GG	GG	GG	GG	AA	AA	AA	GG	GG	GG	AA	AA	GG	GG	AA	GG	AA	AA	GG	AA	GG	AA	GG	GG	GG	GG	AA	AA	AA	GG	GG	GG	GG
AX-95006652	CC	TT	CC	TT	CC	CC	CC	CC	TT	TT	TT	CC	CC	TT	CC	CC	CC	CC	CC	CC	CC	TT	CC	TT	TT	TT	CC	TT	TT	TT	TT	TT	TT	TT	CC	TT	TT	TT	CC	TT	TT	CC	TT	TT	CC	CC	CC	TT	CC
AX-95009545	TT	CC	TT	TT	CC	TT	TT	TT	TT	TT	CC	TT	TT	CC	TT	CC	CC	CC	CC	TT	TT	TT	TT	TT	TT	TT	CC	CC	TT	TT	TT	TT	CC	CC	CC	CC	TT	CC	TT	TT	TT	TT	CC	CC	TT	TT	TT	TT	CC
AX-95025355	AA	---	AA	AA	---	AA	AA	---	AA	---	---	AA	AA	---	---	AA	AA	AA	AA	AA	---	---	---	AA	AA	AA	---	AA	AA	---	---	AA	---	AA	AA	---	AA	---	AA	AA	---	AA	---	---	AA	AA	AA	AA	---
AX-95026371	GG	AA	GG	GG	AA	GG	GG	AA	GG	GG	AA	GG	GG	AA	AA	GG	GG	GG	GG	GG	AA	AA	AA	GG	---	GG	AA	AA	GG	GG	AA	GG	AA	AA	GG	AA	GG	AA	GG	GG	GG	GG	AA	AA	AA	GG	GG	GG	GG
AX-95068785	TT	GG	TT	GG	TT	TT	TT	TT	GG	GG	GG	TT	TT	GG	TT	TT	TT	TT	TT	TT	TT	GG	TT	GG	GG	GG	TT	GG	GG	GG	GG	GG	GG	GG	TT	GG	GG	GG	TT	GG	GG	TT	GG	---	TT	TT	TT	GG	TT
AX-95071244	CC	---	CC	CC	CC	CC	CC	CC	CC	CC	---	---	CC	---	CC	CC	CC	---	---	CC	CC	CC	CC	---	CC	CC	---	---	CC	CC	CC	CC	---	---	---	---	CC	---	CC	CC	---	CC	---	---	CC	CC	CC	CC	---
AX-95078017	GG	---	GG	---	GG	---	---	GG	---	GG	GG	---	---	---	GG	GG	GG	---	---	GG	GG	GG	GG	GG	---	GG	GG	---	GG	GG	---	---	---	---	---	---	GG	---	GG	---	GG	GG	GG	GG	GG	GG	GG	---	GG
AX-95081478	CC	GG	CC	GG	CC	CC	CC	CC	GG	GG	GG	CC	CC	GG	CC	CC	CC	CC	CC	CC	CC	CC	CC	GG	GG	GG	CC	GG	GG	GG	GG	GG	GG	GG	CC	GG	GG	GG	CC	GG	CC	CC	GG	GG	CC	CC	CC	GG	CC
AX-95084338	CC	TT	CC	CC	TT	TT	TT	CC	TT	TT	TT	TT	CC	TT	CC	CC	CC	TT	TT	CC	CC	CC	CC	CC	CC	TT	CC	TT	CC	CC	CC	CC	TT	TT	TT	TT	CC	TT	CC	CC	CC	CC	TT	---	TT	CC	CC	CC	CC
AX-95089482	---	CC	---	CC	---	---	---	---	CC	CC	CC	---	---	CC	---	---	---	---	---	---	---	CC	---	CC	CC	CC	---	CC	CC	CC	CC	CC	CC	CC	---	CC	CC	CC	---	CC	CC	---	CC	CC	---	---	---	CC	---
AX-95096275	---	CC	---	CC	CC	CC	CC	CC	---	CC	CC	---	---	CC	CC	---	---	CC	CC	---	CC	---	---	---	CC	---	---	CC	CC	CC	CC	CC	---	---	CC	CC	CC	CC	---	CC	---	---	---	---	---	CC	CC	---	---
AX-95098583	CC	---	CC	CC	CC	CC	---	CC	CC	CC	---	---	CC	---	---	CC	CC	---	---	CC	CC	CC	CC	CC	CC	CC	---	---	CC	CC	CC	CC	---	---	---	---	---	---	---	CC	---	CC	---	---	---	CC	CC	CC	---
AX-95100919	---	TT	---	TT	---	---	---	---	TT	TT	TT	---	---	TT	---	---	---	---	---	---	---	---	---	TT	TT	TT	---	TT	TT	TT	TT	TT	TT	TT	---	TT	TT	TT	---	TT	---	---	TT	TT	---	---	---	TT	---
AX-95104288	TT	CC	TT	CC	CC	TT	TT	CC	TT	TT	TT	TT	CC	CC	CC	CC	CC	TT	CC	TT	CC	TT	CC	TT	CC	CC	---	CC	TT	CC	CC	---	CC	TT	CC	CC	---	CC	TT	CC	CC	TT	TT	TT	TT	TT	TT	TT	TT
AX-95111935	CC	TT	CC	CC	CC	CC	CC	CC	CC	CC	TT	TT	---	TT	CC	CC	CC	TT	TT	CC	---	CC	CC	CC	CC	CC	TT	TT	CC	CC	CC	CC	TT	TT	TT	TT	CC	TT	CC	CC	TT	---	TT	TT	CC	CC	CC	CC	TT
AX-95133300	TT	CC	TT	TT	TT	TT	TT	TT	TT	TT	CC	TT	TT	CC	TT	CC	CC	CC	CC	TT	TT	TT	TT	TT	TT	TT	CC	CC	TT	TT	TT	TT	CC	CC	CC	CC	TT	CC	TT	TT	CC	TT	CC	CC	TT	TT	TT	TT	CC
AX-95136766	---	AA	---	AA	AA	AA	AA	AA	AA	AA	AA	---	AA	AA	AA	AA	AA	---	---	---	AA	---	---	---	AA	---	---	AA	---	---	---	---	---	AA	---	AA	---	AA	---	---	---	---	AA	AA	AA	---	---	---	AA
AX-95153716	---	AA	---	AA	AA	AA	AA	AA	---	---	---	AA	AA	---	AA	AA	AA	---	---	---	AA	---	---	AA	---	AA	---	AA	AA	AA	AA	AA	AA	AA	---	AA	AA	AA	---	---	---	---	---	---	AA	AA	AA	---	---
AX-95154887	GG	AA	GG	GG	AA	GG	GG	GG	GG	GG	AA	GG	GG	AA	GG	AA	AA	AA	AA	GG	GG	GG	GG	GG	---	GG	AA	GG	GG	GG	GG	GG	AA	AA	AA	AA	GG	AA	GG	GG	GG	GG	AA	AA	GG	GG	GG	GG	AA
AX-95155738	AA	---	AA	AA	---	---	---	AA	---	---	---	---	---	---	AA	AA	AA	---	---	AA	AA	AA	AA	AA	AA	AA	AA	---	AA	AA	AA	AA	---	---	---	---	AA	---	AA	AA	---	AA	---	---	AA	AA	AA	---	AA
AX-95166399	GG	---	GG	---	GG	GG	GG	---	---	GG	GG	---	GG	---	---	GG	GG	GG	GG	GG	---	GG	---	GG	---	---	---	GG	GG	GG	GG	GG	GG	GG	GG	GG	---	---	GG	GG	---	GG	---	---	GG	GG	GG	---	---
AX-95182348	GG	AA	GG	AA	AA	AA	AA	GG	AA	AA	AA	AA	AA	AA	GG	GG	GG	AA	AA	GG	GG	GG	GG	GG	AA	---	GG	AA	GG	GG	GG	AA	AA	GG	AA	AA	GG	AA	GG	AA	GG	GG	AA	AA	GG	GG	GG	AA	GG
AX-95185536	CC	---	CC	---	CC	CC	CC	CC	---	---	---	CC	CC	---	CC	CC	CC	CC	CC	CC	CC	CC	CC	---	---	---	CC	---	---	---	---	---	---	---	CC	---	---	---	CC	---	CC	---	---	---	CC	CC	CC	---	CC
AX-95186362	AA	---	AA	---	---	AA	AA	AA	---	---	---	---	AA	---	AA	AA	AA	AA	AA	AA	AA	AA	---	AA	---	---	---	AA	---	---	---	---	AA	AA	AA	AA	---	---	AA	---	AA	AA	---	---	AA	---	---	---	AA
AX-95195143	---	TT	---	TT	---	---	---	---	TT	TT	TT	---	---	TT	---	---	---	---	---	---	---	TT	---	TT	TT	TT	---	TT	TT	TT	TT	TT	TT	TT	---	TT	TT	TT	---	TT	TT	---	TT	TT	---	---	---	TT	---
AX-95195375	TT	---	---	TT	TT	TT	TT	TT	TT	TT	---	---	TT	---	TT	TT	TT	---	---	TT	TT	TT	TT	TT	TT	---	---	---	TT	TT	TT	---	---	---	---	---	TT	---	TT	TT	---	TT	TT	TT	---	TT	TT	TT	---
AX-95202867	GG	AA	GG	GG	AA	AA	AA	GG	GG	AA	AA	GG	GG	AA	GG	AA	AA	AA	AA	GG	GG	GG	GG	AA	GG	---	GG	AA	AA	GG	GG	GG	AA	AA	AA	GG	GG	AA	AA	GG	GG	GG	AA	AA	AA	AA	AA	GG	AA
AX-95203560	TT	CC	TT	CC	TT	TT	TT	TT	CC	CC	CC	TT	TT	CC	TT	TT	TT	TT	TT	TT	TT	CC	TT	CC	CC	CC	TT	CC	CC	CC	CC	CC	CC	CC	TT	CC	CC	CC	TT	CC	CC	TT	CC	CC	TT	TT	TT	CC	TT
AX-95207913	---	GG	---	GG	---	---	---	---	GG	GG	GG	---	---	GG	---	---	---	---	---	---	---	GG	---	GG	GG	GG	---	GG	GG	GG	GG	GG	GG	GG	---	GG	GG	GG	---	GG	GG	---	GG	GG	---	---	---	GG	---
AX-95212081	CC	GG	CC	CC	GG	CC	CC	CC	CC	CC	GG	GG	CC	GG	CC	CC	CC	GG	GG	CC	CC	CC	CC	CC	CC	CC	GG	GG	CC	CC	CC	CC	GG	GG	GG	GG	CC	GG	CC	CC	GG	CC	CC	CC	GG	CC	CC	CC	GG
AX-95226038	AA	---	AA	---	AA	AA	AA	---	---	AA	AA	---	AA	AA	---	---	---	---	---	AA	---	AA	AA	AA	---	AA	---	AA	AA	---	---	---	---	---	---	---	---	---	AA	---	AA	AA	AA	AA	AA	---	---	---	---
AX-95247566	GG	---	GG	---	GG	GG	GG	GG	GG	---	---	---	GG	---	GG	---	---	---	---	GG	GG	GG	---	GG	---	---	---	---	GG	GG	---	---	---	---	---	---	GG	---	GG	---	---	GG	---	---	---	GG	GG	GG	---
AX-95253498	---	CC	---	CC	CC	CC	CC	CC	CC	CC	CC	CC	CC	CC	CC	---	---	CC	CC	---	CC	---	---	---	CC	---	---	CC	---	---	---	CC	CC	---	CC	CC	---	CC	---	CC	---	---	CC	CC	---	---	---	CC	---
AX-95257547	GG	AA	GG	AA	AA	GG	GG	AA	AA	GG	GG	AA	AA	AA	AA	GG	GG	AA	AA	GG	AA	GG	AA	GG	AA	AA	AA	AA	GG	GG	GG	GG	AA	AA	AA	AA	---	AA	AA	GG	AA	GG	GG	GG	AA	GG	GG	GG	AA
AX-95257747	---	CC	---	CC	CC	---	---	---	CC	CC	CC	CC	---	CC	---	---	---	---	---	---	---	---	CC	---	CC	CC	CC	---	CC	CC	CC	CC	CC	---	---	---	CC	CC	---	CC	---	---	CC	CC	---	CC	CC	CC	---
AX-94386855	TT	CC	TT	TT	CC	TT	TT	CC	TT	CC	---	TT	TT	CC	CC	TT	TT	TT	TT	TT	CC	CC	CC	TT	TT	TT	---	TT	TT	CC	CC	TT	CC	TT	TT	CC	TT	CC	TT	TT	CC	TT	CC	CC	TT	TT	TT	TT	CC
AX-94387677	CC	---	CC	CC	CC	---	---	CC	---	CC	CC	---	CC	---	---	---	---	CC	CC	CC	---	CC	CC	CC	CC	CC	---	---	CC	CC	CC	CC	---	---	CC	CC	CC	---	CC	CC	CC	CC	CC	CC	---	CC	CC	CC	---
AX-94388780	---	AA	---	AA	AA	---	---	AA	---	AA	---	AA	---	AA	AA	---	---	AA	AA	---	AA	---	AA	---	AA	---	---	---	---	---	---	AA	---	---	AA	AA	---	AA	---	AA	AA	---	AA	AA	---	---	---	---	AA
AX-94397362	CC	GG	CC	GG	CC	CC	CC	GG	GG	GG	CC	GG	CC	CC	GG	GG	GG	CC	CC	CC	GG	GG	CC	GG	---	CC	CC	CC	GG	GG	GG	GG	CC	CC	CC	GG	---	GG	GG	GG	CC	CC	CC	CC	CC	CC	CC	CC	CC
AX-94403238	CC	TT	CC	TT	TT	CC	CC	TT	TT	TT	TT	CC	CC	TT	TT	CC	CC	CC	CC	CC	TT	CC	TT	CC	TT	---	TT	CC	CC	TT	TT	CC	TT	---	CC	TT	CC	TT	CC	CC	CC	CC	TT	TT	CC	CC	CC	CC	TT
AX-94404271	---	AA	---	---	AA	---	---	AA	---	AA	AA	---	---	AA	AA	---	---	---	---	---	AA	AA	AA	---	---	---	AA	---	---	AA	AA	---	AA	AA	---	AA	---	AA	---	---	AA	---	AA	AA	---	---	---	---	AA
AX-94422757	---	GG	---	GG	GG	GG	GG	GG	---	GG	---	---	GG	---	GG	GG	GG	GG	GG	---	GG	---	---	GG	GG	---	---	GG	GG	---	---	---	GG	---	GG	GG	GG	GG	---	---	---	---	---	---	---	GG	GG	---	GG
AX-94425495	TT	CC	TT	TT	CC	TT	TT	CC	TT	CC	CC	TT	TT	CC	CC	TT	TT	TT	TT	TT	CC	CC	CC	TT	---	TT	CC	TT	TT	CC	CC	TT	CC	TT	TT	CC	TT	CC	TT	TT	CC	TT	CC	CC	TT	TT	---	TT	CC
AX-94432291	AA	GG	AA	AA	GG	AA	AA	GG	AA	AA	GG	AA	AA	GG	GG	AA	AA	AA	AA	AA	GG	GG	GG	AA	AA	AA	GG	GG	AA	AA	GG	AA	GG	GG	AA	GG	AA	GG	AA	AA	GG	AA	GG	GG	GG	AA	AA	AA	AA
AX-94433424	GG	---	GG	---	GG	GG	GG	---	GG	GG	GG	---	GG	GG	---	GG	GG	---	---	GG	---	GG	---	---	---	GG	---	GG	GG	GG	GG	---	GG	GG	---	---	GG	---	---	---	---	GG	GG	GG	GG	---	---	GG	GG
AX-94436361	TT	CC	TT	TT	CC	TT	TT	CC	TT	CC	CC	TT	TT	CC	CC	TT	TT	TT	TT	TT	CC	CC	CC	TT	---	TT	CC	TT	TT	CC	CC	TT	CC	CC	TT	CC	TT	---	TT	TT	CC	TT	CC	CC	TT	TT	TT	TT	CC
AX-94448564	AA	GG	AA	GG	GG	AA	AA	GG	AA	AA	AA	GG	AA	GG	GG	AA	AA	AA	AA	AA	GG	AA	GG	GG	GG	---	AA	AA	GG	AA	AA	GG	AA	AA	AA	GG	AA	GG	AA	GG	GG	AA	AA	AA	AA	GG	GG	AA	GG
AX-94453290	CC	TT	CC	TT	TT	CC	CC	TT	CC	CC	CC	TT	CC	TT	TT	CC	CC	CC	CC	CC	TT	CC	TT	TT	TT	---	CC	CC	TT	CC	CC	TT	CC	CC	CC	TT	CC	TT	CC	TT	TT	CC	CC	CC	CC	TT	TT	CC	TT
AX-94457866	---	CC	---	CC	---	---	---	CC	CC	CC	---	CC	---	---	CC	CC	CC	---	---	---	CC	CC	---	CC	CC	---	---	---	CC	CC	CC	CC	TT	TT	---	CC	CC	CC	CC	CC	---	---	---	---	---	---	---	---	---
AX-94461088	TT	CC	TT	TT	CC	TT	TT	CC	TT	TT	CC	TT	TT	CC	CC	TT	TT	TT	TT	TT	CC	CC	CC	TT	TT	TT	CC	CC	TT	TT	CC	TT	CC	CC	TT	CC	TT	CC	TT	TT	CC	TT	CC	CC	CC	TT	TT	TT	TT
AX-94466061	GG	---	GG	---	---	GG	---	---	GG	---	GG	---	GG	---	---	GG	GG	GG	GG	---	---	GG	---	---	---	GG	GG	GG	---	GG	---	---	AA	GG	GG	---	GG	---	GG	---	GG	GG	---	---	GG	---	---	GG	---
AX-94472311	GG	CC	GG	CC	CC	GG	GG	CC	GG	CC	GG	CC	GG	CC	CC	GG	GG	GG	GG	GG	CC	GG	CC	CC	CC	---	GG	GG	CC	GG	GG	CC	GG	GG	GG	CC	GG	CC	GG	CC	CC	GG	CC	CC	GG	CC	CC	GG	CC
AX-94474747	AA	GG	AA	GG	GG	AA	AA	GG	GG	GG	AA	GG	AA	GG	GG	AA	AA	GG	GG	AA	GG	AA	GG	AA	GG	AA	AA	AA	AA	AA	GG	AA	GG	AA	GG	GG	AA	GG	AA	AA	AA	AA	GG	GG	AA	AA	AA	AA	GG
AX-94480979	TT	---	TT	TT	TT	---	---	TT	---	TT	---	TT	TT	---	TT	---	---	---	---	TT	TT	---	TT	---	TT	TT	TT	---	---	---	---	---	---	---	---	TT	---	---	---	---	---	TT	TT	TT	---	TT	TT	---	TT
AX-94484637	TT	---	TT	---	---	TT	TT	---	---	---	TT	---	TT	---	---	TT	TT	TT	TT	---	---	TT	---	---	---	TT	TT	TT	---	TT	---	---	---	TT	TT	---	TT	---	TT	---	TT	TT	---	---	TT	---	---	TT	---
AX-94484839	TT	CC	TT	CC	CC	TT	TT	CC	TT	CC	TT	CC	TT	CC	CC	TT	TT	TT	TT	TT	CC	TT	CC	CC	CC	---	TT	TT	CC	TT	TT	CC	TT	TT	TT	CC	TT	CC	TT	CC	TT	TT	CC	CC	TT	CC	CC	TT	CC
AX-94494832	CC	---	CC	---	CC	CC	CC	---	---	---	CC	---	CC	CC	---	---	---	CC	CC	CC	---	CC	CC	---	---	CC	CC	CC	---	---	---	---	CC	CC	CC	---	---	---	---	---	CC	CC	CC	CC	CC	CC	CC	CC	CC
AX-94498360	TT	CC	TT	CC	CC	TT	TT	CC	TT	CC	CC	TT	TT	CC	CC	TT	TT	TT	TT	TT	CC	TT	CC	TT	CC	TT	CC	TT	TT	CC	CC	TT	CC	TT	TT	CC	TT	CC	TT	TT	TT	TT	CC	CC	TT	TT	TT	TT	CC
AX-94501978	GG	---	GG	---	---	GG	GG	---	GG	---	GG	---	GG	---	---	GG	GG	GG	GG	GG	---	GG	---	---	---	GG	GG	GG	---	GG	---	---	---	GG	GG	---	GG	---	GG	---	GG	GG	---	---	GG	---	---	GG	---
AX-94507582	TT	CC	TT	CC	CC	TT	TT	CC	TT	TT	TT	CC	TT	TT	CC	CC	CC	CC	CC	TT	CC	TT	CC	CC	CC	TT	CC	TT	TT	TT	TT	CC	CC	TT	CC	CC	TT	CC	CC	CC	TT	TT	TT	TT	TT	CC	CC	TT	CC
AX-94508980	AA	CC	AA	CC	CC	AA	AA	CC	CC	CC	CC	CC	AA	AA	CC	AA	AA	CC	CC	AA	CC	AA	CC	AA	CC	---	CC	CC	AA	AA	AA	AA	CC	AA	CC	AA	AA	CC	AA	AA	AA	AA	CC	CC	CC	AA	AA	CC	AA
AX-94511099	---	CC	---	CC	CC	---	---	CC	CC	CC	CC	CC	---	---	CC	CC	CC	---	---	---	CC	---	---	CC	CC	---	---	---	CC	---	---	---	---	---	---	CC	---	CC	CC	---	CC	---	---	---	---	---	---	---	CC
AX-94521391	TT	CC	TT	CC	CC	TT	TT	CC	TT	CC	TT	CC	TT	CC	CC	TT	TT	TT	TT	TT	CC	TT	CC	CC	CC	TT	TT	TT	CC	TT	TT	CC	TT	TT	TT	CC	TT	CC	TT	CC	TT	TT	CC	CC	TT	CC	CC	TT	CC
AX-94526859	CC	---	CC	---	---	CC	CC	CC	---	---	---	---	CC	---	CC	---	CC	---	CC	CC	CC	CC	---	CC	---	---	---	CC	CC	---	---	---	---	CC	CC	CC	---	---	CC	---	CC	CC	---	---	CC	---	---	---	CC
AX-94529469	GG	---	GG	---	GG	GG	GG	GG	---	GG	---	---	GG	---	GG	---	GG	GG	---	GG	GG	GG	GG	---	---	---	GG	---	---	---	GG	---	---	---	---	---	---	---	GG	---	GG	GG	---	GG	GG	GG	GG	---	GG
AX-94533322	TT	GG	TT	GG	GG	TT	TT	GG	TT	TT	TT	GG	TT	TT	GG	GG	GG	GG	GG	TT	GG	TT	GG	GG	GG	---	GG	TT	TT	TT	TT	GG	GG	GG	GG	GG	TT	GG	GG	GG	TT	TT	TT	TT	TT	GG	GG	TT	GG
AX-94543355	GG	AA	GG	GG	AA	GG	GG	AA	GG	AA	AA	GG	GG	AA	AA	GG	GG	GG	GG	GG	AA	AA	AA	GG	---	GG	AA	GG	GG	AA	AA	GG	AA	GG	GG	AA	GG	AA	GG	GG	AA	GG	AA	AA	GG	GG	GG	GG	AA
AX-94544793	AA	GG	AA	AA	GG	AA	AA	GG	AA	GG	GG	AA	AA	GG	GG	AA	AA	AA	AA	AA	GG	GG	GG	AA	AA	AA	GG	AA	AA	GG	GG	AA	GG	GG	AA	GG	AA	GG	AA	AA	GG	AA	GG	GG	AA	AA	AA	AA	GG
AX-94545411	---	TT	---	TT	TT	---	---	TT	---	TT	TT	TT	---	---	TT	TT	---	TT	TT	---	TT	---	---	---	TT	---	TT	TT	---	---	---	---	---	---	TT	TT	---	TT	TT	---	---	---	TT	TT	---	TT	TT	TT	---
AX-94545697	GG	AA	GG	AA	AA	GG	GG	AA	AA	AA	AA	AA	GG	GG	AA	GG	GG	AA	AA	GG	AA	GG	GG	GG	---	GG	AA	AA	GG	GG	GG	GG	AA	AA	AA	GG	GG	AA	AA	GG	GG	GG	AA	AA	GG	AA	AA	AA	GG
AX-94546364	AA	GG	AA	GG	GG	AA	AA	GG	AA	AA	AA	GG	AA	GG	GG	AA	AA	AA	AA	AA	GG	AA	GG	GG	GG	---	AA	AA	GG	AA	AA	GG	AA	AA	AA	GG	AA	GG	AA	GG	GG	AA	AA	AA	AA	GG	GG	AA	GG
AX-94550729	GG	CC	GG	CC	GG	GG	GG	CC	GG	GG	GG	CC	GG	GG	CC	GG	GG	CC	CC	GG	CC	GG	CC	CC	---	GG	CC	GG	GG	GG	GG	CC	CC	GG	CC	CC	GG	CC	CC	CC	GG	GG	GG	GG	GG	CC	CC	GG	GG
AX-94551914	GG	AA	GG	GG	AA	GG	GG	AA	GG	GG	AA	GG	GG	AA	AA	GG	GG	GG	GG	GG	AA	AA	AA	GG	---	GG	AA	AA	GG	GG	AA	GG	AA	AA	GG	AA	GG	AA	GG	GG	AA	GG	AA	AA	AA	GG	GG	GG	GG
AX-94570560	GG	---	GG	---	---	GG	GG	---	---	---	---	GG	GG	---	---	GG	GG	GG	GG	GG	---	GG	---	GG	---	GG	---	GG	GG	---	---	GG	---	GG	GG	---	GG	---	GG	GG	GG	GG	---	---	GG	GG	GG	GG	---
AX-94575968	---	CC	---	CC	CC	---	---	CC	---	---	---	CC	---	---	CC	CC	CC	CC	CC	---	CC	---	CC	CC	CC	---	CC	---	---	---	---	CC	CC	---	CC	CC	---	CC	CC	CC	---	---	---	---	---	CC	CC	---	CC
AX-94576171	GG	AA	GG	---	AA	GG	GG	AA	---	AA	GG	GG	GG	AA	AA	GG	GG	AA	---	GG	AA	GG	AA	GG	AA	---	GG	GG	GG	GG	AA	GG	AA	GG	AA	AA	GG	AA	GG	GG	AA	GG	AA	AA	GG	GG	GG	GG	AA
AX-94580962	CC	---	CC	---	---	CC	CC	---	CC	---	CC	---	CC	---	---	CC	CC	CC	---	CC	---	CC	---	CC	---	---	CC	CC	---	CC	---	---	---	CC	CC	---	CC	---	CC	---	---	CC	---	---	CC	---	---	CC	---
AX-94584633	GG	AA	---	---	AA	GG	GG	AA	GG	AA	AA	GG	---	AA	AA	GG	GG	GG	GG	GG	AA	AA	AA	GG	---	GG	AA	GG	GG	AA	AA	GG	AA	GG	GG	AA	GG	AA	GG	---	AA	GG	AA	AA	GG	GG	GG	---	AA
AX-94606986	GG	---	GG	---	---	GG	GG	---	---	---	---	---	GG	GG	---	---	---	GG	GG	GG	---	GG	GG	---	---	GG	GG	GG	---	GG	GG	GG	GG	GG	GG	---	---	---	---	GG	GG	GG	GG	GG	GG	GG	GG	GG	---
AX-94630468	AA	GG	AA	AA	GG	AA	AA	GG	AA	GG	GG	AA	AA	GG	GG	AA	AA	AA	AA	AA	GG	GG	GG	AA	AA	AA	GG	AA	AA	GG	GG	AA	GG	AA	AA	GG	AA	GG	AA	AA	GG	AA	GG	GG	AA	AA	AA	AA	GG
AX-94635134	GG	---	GG	GG	---	GG	GG	---	GG	---	---	GG	GG	---	---	GG	GG	GG	GG	GG	---	---	---	GG	---	GG	---	GG	GG	---	---	GG	---	GG	GG	---	GG	---	GG	GG	---	GG	---	---	GG	GG	GG	GG	---
AX-94636050	CC	TT	CC	TT	TT	CC	CC	TT	CC	---	CC	TT	CC	TT	TT	CC	CC	TT	TT	CC	---	CC	TT	CC	TT	---	CC	CC	CC	CC	CC	TT	CC	CC	TT	TT	CC	TT	CC	TT	---	CC	TT	TT	CC	CC	CC	CC	TT
AX-94637535	TT	---	TT	TT	---	TT	TT	TT	TT	TT	---	TT	TT	---	TT	---	---	---	---	TT	TT	TT	TT	TT	TT	TT	---	TT	TT	TT	TT	TT	---	---	---	---	TT	---	TT	TT	---	TT	---	---	TT	TT	TT	TT	---
AX-94648074	TT	CC	TT	CC	TT	TT	TT	CC	CC	CC	TT	CC	CC	CC	CC	TT	TT	TT	TT	TT	CC	TT	TT	CC	CC	TT	TT	TT	CC	CC	CC	CC	TT	CC	TT	TT	---	CC	TT	CC	TT	TT	TT	TT	TT	TT	TT	CC	CC
AX-94663391	GG	AA	GG	AA	GG	GG	GG	AA	GG	GG	GG	AA	GG	GG	AA	AA	AA	AA	AA	GG	AA	GG	AA	AA	AA	---	AA	GG	GG	GG	GG	AA	GG	GG	AA	AA	GG	AA	AA	AA	GG	GG	GG	GG	GG	AA	AA	GG	AA
AX-94673003	---	TT	---	TT	TT	---	---	TT	---	---	---	TT	---	---	TT	TT	TT	TT	TT	---	TT	---	TT	TT	TT	---	TT	---	---	---	---	TT	---	---	TT	TT	---	TT	TT	TT	---	---	---	---	---	TT	TT	---	TT
AX-94673465	---	CC	---	CC	CC	CC	CC	---	---	---	---	CC	---	---	---	---	---	---	---	---	---	---	CC	CC	CC	---	CC	CC	CC	---	CC	---	CC	CC	---	CC	---	CC	---	---	---	---	---	---	CC	---	---	CC	CC
AX-94681442	---	CC	---	CC	---	CC	CC	---	CC	CC	CC	CC	CC	CC	---	CC	CC	---	---	---	---	---	CC	---	CC	CC	CC	---	---	---	CC	CC	CC	CC	---	CC	---	CC	CC	CC	---	---	CC	CC	---	---	---	CC	CC
AX-94694020	---	CC	---	---	CC	---	---	CC	---	CC	CC	CC	---	---	---	---	---	CC	CC	---	---	CC	CC	---	CC	CC	CC	CC	---	---	---	---	CC	---	CC	---	CC	CC	---	---	CC	---	CC	CC	CC	---	---	---	---
AX-94694411	GG	AA	GG	AA	AA	GG	GG	AA	GG	GG	GG	AA	GG	GG	AA	GG	GG	GG	GG	GG	AA	GG	AA	AA	AA	GG	GG	GG	GG	GG	GG	AA	AA	AA	GG	AA	GG	AA	AA	AA	GG	GG	GG	GG	GG	AA	AA	GG	AA
AX-94694963	TT	CC	TT	CC	CC	TT	TT	CC	TT	CC	CC	TT	TT	CC	CC	TT	TT	TT	TT	TT	CC	TT	CC	TT	CC	---	CC	TT	TT	CC	CC	TT	CC	TT	TT	CC	TT	CC	TT	TT	TT	TT	CC	CC	TT	TT	TT	TT	CC
AX-94714846	---	GG	---	GG	---	---	---	GG	---	GG	GG	GG	---	---	GG	GG	GG	---	---	---	GG	---	GG	GG	GG	---	---	GG	GG	GG	GG	GG	GG	---	---	GG	GG	GG	GG	GG	---	---	GG	GG	---	---	---	GG	---
AX-94718088	CC	---	CC	---	---	CC	CC	---	CC	CC	CC	---	CC	CC	---	---	---	---	---	CC	---	CC	---	---	---	CC	---	CC	CC	CC	CC	---	---	---	---	---	CC	---	---	---	CC	CC	CC	CC	CC	---	---	CC	---
AX-94719104	TT	AA	TT	AA	TT	TT	TT	AA	AA	TT	TT	AA	TT	TT	AA	AA	AA	AA	AA	TT	AA	TT	TT	TT	---	TT	AA	TT	TT	AA	AA	AA	AA	AA	AA	AA	---	AA	TT	AA	TT	TT	TT	TT	TT	AA	AA	AA	AA
AX-94722630	---	CC	---	CC	CC	---	---	CC	CC	CC	CC	CC	---	---	CC	CC	CC	---	---	---	CC	---	---	CC	CC	---	---	---	CC	---	---	---	---	---	---	CC	CC	CC	CC	---	---	---	---	---	---	---	---	---	CC
AX-94723472	CC	AA	CC	AA	CC	CC	CC	AA	AA	AA	CC	AA	CC	CC	AA	AA	AA	CC	CC	CC	AA	AA	CC	AA	---	CC	CC	CC	AA	AA	AA	AA	---	---	CC	AA	CC	AA	AA	AA	CC	CC	CC	CC	CC	CC	CC	CC	CC
AX-94738390	AA	---	AA	---	---	---	---	AA	AA	---	---	AA	---	AA	AA	AA	AA	---	---	AA	AA	AA	---	AA	---	AA	---	---	AA	AA	---	---	AA	---	---	---	AA	---	AA	---	AA	AA	---	---	AA	AA	AA	AA	AA
AX-94742877	---	GG	---	---	---	---	---	---	---	---	---	---	GG	---	---	GG	GG	GG	GG	---	---	---	GG	---	---	GG	---	GG	---	GG	GG	GG	GG	GG	GG	GG	GG	GG	GG	GG	GG	---	---	---	GG	---	---	GG	---
AX-94750275	---	CC	---	CC	---	---	---	CC	CC	CC	---	CC	---	---	CC	CC	CC	---	---	---	CC	---	CC	CC	CC	CC	---	---	CC	CC	CC	CC	---	---	---	CC	CC	CC	CC	CC	---	---	---	---	---	---	---	---	---
AX-94771719	TT	CC	TT	CC	CC	CC	CC	CC	TT	CC	CC	TT	TT	CC	CC	TT	TT	CC	CC	TT	CC	TT	TT	TT	---	---	TT	CC	CC	CC	CC	CC	TT	TT	CC	CC	---	CC	TT	CC	TT	TT	TT	TT	TT	CC	CC	TT	TT
AX-94774177	---	AA	GG	AA	GG	---	---	AA	AA	AA	GG	AA	---	---	AA	AA	AA	---	---	---	AA	AA	---	AA	AA	---	---	---	AA	AA	AA	AA	---	---	---	AA	AA	AA	AA	AA	---	---	---	---	---	---	---	GG	---
AX-94779538	CC	---	CC	---	---	CC	CC	---	CC	CC	CC	---	CC	CC	---	---	---	---	---	CC	---	CC	---	---	---	CC	---	CC	CC	CC	CC	---	CC	CC	---	---	CC	---	---	---	CC	CC	CC	CC	CC	---	---	CC	---
AX-94791959	---	GG	---	GG	GG	---	---	GG	---	---	---	GG	---	GG	GG	---	---	---	---	---	GG	---	GG	GG	GG	---	---	---	GG	---	---	GG	---	---	---	GG	---	GG	---	GG	GG	---	---	---	---	GG	GG	---	GG
AX-94794238	GG	---	GG	GG	---	GG	GG	---	GG	---	---	GG	GG	---	---	GG	GG	GG	GG	GG	---	---	---	GG	GG	GG	---	GG	GG	---	---	GG	---	GG	GG	---	GG	---	GG	GG	---	GG	---	---	GG	GG	GG	GG	---
AX-94843079	---	GG	---	---	GG	---	---	GG	---	GG	GG	---	---	GG	GG	---	---	---	---	AA	GG	GG	GG	---	---	---	GG	---	---	GG	GG	---	GG	---	---	GG	---	GG	---	---	GG	---	GG	GG	---	---	AA	---	GG
AX-94853867	---	AA	---	---	AA	---	---	AA	---	---	---	---	---	AA	AA	---	---	---	---	---	AA	AA	AA	---	---	---	AA	AA	---	---	AA	---	AA	AA	---	AA	---	AA	---	---	AA	---	AA	AA	AA	---	---	---	---
AX-94858793	CC	TT	CC	TT	TT	CC	CC	TT	CC	CC	CC	CC	TT	CC	TT	TT	TT	TT	TT	CC	TT	CC	TT	CC	TT	TT	TT	CC	CC	CC	TT	TT	TT	TT	TT	TT	---	TT	CC	TT	TT	CC	CC	CC	CC	TT	TT	---	CC
AX-94863029	---	TT	---	TT	---	---	---	TT	TT	TT	---	TT	---	---	TT	TT	TT	---	---	---	TT	---	---	TT	TT	---	---	---	TT	TT	TT	TT	---	---	---	TT	---	TT	TT	TT	GG	---	---	---	---	---	---	---	---
AX-94871169	---	GG	---	---	---	---	---	---	---	---	---	---	---	---	GG	---	---	GG	GG	---	GG	---	---	GG	GG	---	GG	---	---	---	---	GG	GG	---	GG	GG	---	GG	GG	GG	GG	---	---	---	---	GG	GG	---	---
AX-94872326	AA	GG	AA	AA	GG	AA	AA	GG	AA	GG	GG	AA	AA	GG	GG	AA	AA	AA	AA	AA	GG	GG	GG	AA	AA	AA	GG	AA	AA	GG	GG	AA	GG	AA	AA	GG	AA	GG	AA	AA	GG	AA	GG	GG	AA	AA	AA	AA	GG
AX-94877267	TT	---	TT	---	---	TT	TT	---	TT	TT	TT	---	TT	TT	---	---	---	---	---	TT	---	TT	---	---	---	TT	---	TT	TT	TT	TT	---	TT	TT	---	---	TT	---	---	---	TT	TT	TT	TT	TT	---	---	TT	---
AX-94877629	---	AA	---	AA	---	---	---	---	AA	AA	AA	---	---	AA	---	---	---	---	---	---	---	AA	---	AA	AA	AA	---	AA	AA	AA	AA	AA	AA	AA	---	AA	AA	AA	---	AA	AA	---	AA	AA	---	---	---	AA	---
AX-94879134	---	TT	---	---	TT	---	---	TT	---	---	TT	---	---	TT	TT	---	---	---	---	---	TT	TT	TT	---	---	---	TT	TT	---	---	TT	---	TT	TT	---	TT	---	TT	---	---	---	---	TT	TT	TT	---	---	---	---
AX-94890286	GG	CC	GG	CC	GG	GG	GG	CC	CC	CC	GG	CC	---	GG	CC	CC	CC	GG	GG	GG	CC	GG	GG	CC	CC	---	GG	GG	CC	CC	CC	CC	GG	GG	GG	CC	CC	CC	CC	CC	GG	GG	GG	GG	GG	GG	GG	GG	GG
AX-94893264	GG	---	GG	---	GG	---	---	---	GG	---	GG	GG	GG	GG	---	GG	GG	GG	GG	GG	---	GG	GG	---	---	GG	---	---	---	---	---	---	---	---	GG	---	---	---	---	---	GG	GG	GG	GG	---	---	---	GG	---
AX-94912895	---	CC	---	CC	CC	---	---	CC	---	---	---	CC	---	---	CC	CC	CC	CC	CC	---	CC	---	CC	CC	---	---	CC	---	---	---	---	CC	CC	---	CC	CC	---	CC	CC	CC	---	---	---	---	---	CC	CC	---	CC
AX-94922331	TT	---	TT	---	---	TT	TT	---	TT	TT	TT	---	TT	TT	---	TT	TT	TT	TT	TT	---	TT	---	---	---	TT	TT	TT	TT	TT	TT	---	---	---	TT	---	TT	---	---	---	TT	TT	TT	TT	TT	---	---	TT	---
AX-94926956	AA	GG	AA	GG	GG	AA	AA	GG	GG	GG	GG	AA	AA	GG	GG	AA	AA	AA	AA	AA	GG	AA	GG	AA	GG	---	GG	AA	AA	GG	GG	AA	GG	AA	AA	GG	AA	GG	AA	AA	AA	AA	GG	GG	AA	AA	AA	AA	GG
AX-94939366	---	TT	---	TT	---	---	---	TT	---	---	---	TT	---	---	TT	---	---	TT	TT	---	TT	---	TT	TT	TT	---	TT	---	---	---	---	TT	TT	---	TT	TT	---	TT	TT	TT	---	---	---	---	---	TT	TT	---	---
AX-94984317	TT	CC	TT	TT	CC	TT	TT	CC	TT	CC	CC	TT	TT	CC	CC	TT	TT	TT	TT	TT	CC	CC	CC	TT	TT	TT	CC	TT	TT	CC	CC	TT	CC	TT	TT	CC	TT	CC	TT	TT	CC	TT	CC	CC	TT	TT	TT	TT	CC
AX-94993235	TT	GG	TT	GG	GG	TT	TT	GG	GG	GG	GG	GG	TT	TT	GG	TT	TT	GG	GG	TT	GG	TT	TT	TT	GG	TT	GG	GG	TT	TT	GG	TT	TT	TT	GG	TT	TT	GG	TT	TT	TT	TT	GG	GG	TT	GG	GG	GG	TT
AX-95007707	CC	AA	CC	AA	AA	CC	CC	AA	AA	AA	AA	AA	CC	CC	AA	CC	CC	AA	AA	CC	AA	CC	CC	CC	AA	CC	AA	AA	CC	CC	CC	CC	CC	CC	AA	CC	CC	---	AA	CC	CC	CC	AA	AA	CC	AA	AA	AA	CC
AX-95069191	TT	CC	TT	TT	CC	TT	TT	CC	TT	CC	CC	TT	TT	CC	CC	TT	TT	TT	TT	TT	CC	CC	CC	TT	TT	TT	CC	TT	TT	CC	CC	TT	CC	TT	TT	CC	TT	CC	TT	TT	CC	TT	CC	CC	TT	TT	TT	TT	---
AX-95070249	---	CC	---	CC	CC	---	---	---	CC	CC	CC	CC	---	CC	---	---	---	---	---	---	---	---	CC	---	CC	CC	CC	CC	---	---	---	---	CC	---	---	---	---	CC	---	---	CC	---	CC	CC	---	CC	CC	CC	---
AX-95071151	GG	---	GG	---	---	GG	GG	---	---	---	---	---	GG	GG	---	GG	GG	---	---	GG	---	GG	GG	GG	---	GG	---	---	GG	GG	GG	GG	---	---	---	GG	GG	---	---	GG	GG	GG	---	---	GG	---	---	---	GG
AX-95096077	GG	---	GG	GG	---	GG	GG	---	GG	---	---	GG	GG	---	---	GG	---	GG	GG	GG	---	---	---	GG	---	GG	---	GG	GG	---	---	GG	---	---	GG	---	GG	---	GG	GG	---	GG	---	---	GG	GG	GG	GG	---
AX-95103542	GG	AA	GG	GG	AA	---	GG	AA	GG	AA	AA	GG	---	AA	AA	GG	GG	GG	GG	---	AA	AA	AA	GG	---	GG	AA	GG	GG	AA	AA	GG	AA	GG	GG	AA	GG	AA	GG	GG	AA	---	AA	AA	GG	GG	GG	GG	AA
AX-95106107	CC	---	CC	---	---	CC	CC	---	---	---	---	---	CC	CC	---	---	---	CC	CC	CC	---	CC	CC	---	---	CC	CC	CC	---	CC	CC	CC	CC	CC	CC	---	---	---	---	CC	---	CC	CC	CC	CC	CC	CC	CC	---
AX-95112619	GG	AA	GG	AA	AA	GG	GG	AA	GG	GG	GG	AA	GG	GG	AA	AA	AA	AA	AA	GG	AA	GG	AA	AA	---	GG	AA	GG	GG	GG	GG	AA	AA	GG	AA	AA	GG	---	AA	AA	GG	GG	GG	GG	GG	AA	AA	GG	AA
AX-95114832	---	TT	---	---	TT	---	---	---	---	---	TT	---	---	TT	---	TT	TT	TT	TT	---	---	---	---	---	---	---	TT	TT	---	---	---	---	TT	TT	TT	TT	---	TT	---	---	---	---	TT	TT	---	---	---	---	TT
AX-95115725	CC	---	CC	CC	CC	CC	CC	CC	CC	CC	---	---	CC	---	CC	---	CC	---	---	CC	CC	CC	CC	CC	---	CC	---	---	---	CC	CC	CC	---	---	---	---	---	---	CC	CC	---	CC	---	---	CC	CC	CC	CC	---
AX-95116684	AA	GG	AA	AA	GG	AA	AA	GG	AA	AA	GG	AA	AA	GG	GG	AA	AA	AA	AA	AA	GG	GG	GG	AA	AA	AA	GG	GG	AA	AA	GG	AA	GG	GG	AA	GG	AA	GG	AA	AA	AA	AA	GG	GG	GG	AA	AA	AA	AA
AX-95120436	---	GG	---	GG	GG	---	---	GG	---	GG	---	GG	---	GG	GG	---	---	---	---	---	GG	---	GG	GG	GG	---	---	---	GG	---	GG	GG	GG	---	---	GG	---	GG	---	GG	---	---	GG	GG	---	GG	GG	---	GG
[truncated: 1,591 more rows]
[truncated: 49 more columns]
